# Supplementary material for: Genome-wide analysis of extended-spectrum beta-lactamase-producing Escherichia coli from seafood in Bangladesh: population structure, resistome, virulome, and global dissemination patterns
Source: Front Microbiol. 2026 Feb 6;17:1737712. doi: 10.3389/fmicb.2026.1737712 (PMC12920492; doi:10.3389/fmicb.2026.1737712)
Supplement: SUPPLEMENTARY TABLE S1 — List of 722 E. coli strains selected through two independent PubMed queries based on title, full-text availability, relevance to the study, and availability of assembled genomes. The table includes all publications identified through the searches and metadata, along with the corresponding genomes downloaded from NCBI. Multi-sheet table summarizing the PubMed search strategy, metadata, and genome selection process for this study. (A) (First_query) contains the full search string and results from the initial query, while (B) (Metadata_first_query) provides metadata for genomes retrieved from that query. (C) (Second_query) presents the search string and results from the secondary query focused on seafood-associated E. coli, and (D) (Metadata_second_query) includes the corresponding genome metadata. (E) (Total_no_genome_by_sample) summarizes the total number of genomes grouped by sample source across both queries. [file Table_1.xlsx]

## Sheet: 1A. First_query
Query	Date searched: 9/6/2025 (("CTX-M-15"[Title/Abstract] OR "AmpC"[Title/Abstract] OR "blaDHA-1"[Title/Abstract]) AND ("Escherichia coli"[Title/Abstract] OR "E. coli"[Title/Abstract]) AND ("genome"[Title/Abstract] OR "WGS"[Title/Abstract] OR "genomic"[Title/Abstract] OR "whole genome sequencing"[Title/Abstract] OR "next-generation sequencing"[Title/Abstract] OR "Illumina"[Title/Abstract] OR "MinION"[…
Sl No.	Title	Link	Eligible paper based on Ttile	Eligilble paper based on Abstract and full article	Eligilbe paper based on complete metadata (Considering Genome accession number, host, country,	Bioroject	Country	Sample name	Sample number
1	Global transmission of extended-spectrum cephalosporin resistance in Escherichia coli driven by epidemic plasmids	https://pubmed.ncbi.nlm.nih.gov/38608515/	Y	N (Due to several host like human, animals etc)
2	Transmission dynamics of ESBL/AmpC and carbapenemase-producing Enterobacterales between companion animals and humans	https://pubmed.ncbi.nlm.nih.gov/39290515/	N
3	Genome Analysis of ESBL-Producing Escherichia coli Isolated from Pigs.	https://pubmed.ncbi.nlm.nih.gov/35890020/	N
4	Characteristics of Extended-Spectrum β-Lactamase Producing Enterobacterales Isolated from Dogs and Cats, 2011-2021	https://pubmed.ncbi.nlm.nih.gov/36977217/	N
5	Genomic comparisons of Escherichia coli ST131 from Australia.	https://pubmed.ncbi.nlm.nih.gov/34910614/	Y	N (Due to several host like human, animals etc)
6	Prevalence and Characterization of Extended-Spectrum β-Lactamase- and Carbapenemase-Producing Enterobacterales from Tunisian Seafood	https://pubmed.ncbi.nlm.nih.gov/35889085/	Y	Y	N (Due to absence of WGS data)
7	Characterization of third generation cephalosporin-resistant Escherichia coli clinical isolates from Ushuaia, Argentina	https://pubmed.ncbi.nlm.nih.gov/36154980/	Y	Y	N (Due to absence of WGS data)
8	Clonal CTX-M-15-Producing Escherichia coli ST-949 Are Present in German Surface Water	https://pubmed.ncbi.nlm.nih.gov/33912141/	Y	Y	N (RAW DATA)	PRJNA656216	Germany	Water	21
9	Genomic Characterization of ESBL/AmpC-Producing Escherichia coli in Stray Dogs Sheltered in Yangzhou, China	https://pubmed.ncbi.nlm.nih.gov/36597449/	N
10	Whole genome sequence analysis of ESBL-producing Escherichia coli recovered from New Zealand freshwater sites	https://pubmed.ncbi.nlm.nih.gov/36200854/	Y	Y	y	PRJNA837629	Newzeland	surface water	4
11	Genomic epidemiology of third-generation cephalosporin-resistant Escherichia coli from companion animals and human infections in Europe	https://pubmed.ncbi.nlm.nih.gov/39898316/	N
12	Implementation of the WHO Tricycle protocol for surveillance of extended-spectrum β-lactamase producing Escherichia coli in humans, chickens, and the environment in Madagascar: a prospective genomic epidemiology study	https://pubmed.ncbi.nlm.nih.gov/38908389/	Y	N (Due to several host like human, animals etc)
13	Fecal Carriage of Extended-Spectrum-β-Lactamase/AmpC-Producing Escherichia coli in Horses	https://pubmed.ncbi.nlm.nih.gov/32033947/	N
14	The Pheno- and Genotypic Characterization of Porcine Escherichia coli Isolates	https://pubmed.ncbi.nlm.nih.gov/34442755/	N
15	Transmission Chains of Extended-Spectrum Beta-Lactamase-Producing Enterobacteriaceae at the Companion Animal Veterinary Clinic-Household Interface	https://pubmed.ncbi.nlm.nih.gov/33572066/	N
16	Genetic characterization of Escherichia coli and Klebsiella spp. from humans and poultry in Nigeria	https://pubmed.ncbi.nlm.nih.gov/37601433/	N
17	Characterization of qnrB-carrying plasmids from ESBL- and non-ESBL-producing Escherichia coli	https://pubmed.ncbi.nlm.nih.gov/35549890/	Y	N (Due to several host like human, animals etc)
18	Genome sequences of antibiotic-resistant Escherichia coli isolated from veal calves in the USA	https://pubmed.ncbi.nlm.nih.gov/34052521/	N
19	Hospital and community wastewater as a source of multidrug-resistant ESBL-producing Escherichia coli	https://pubmed.ncbi.nlm.nih.gov/37256105/	Y	Y	y	PRJNA938932	Czech Republic	Waste water	407
20	Wild Boars Carry Extended-Spectrum β-Lactamase- and AmpC-Producing Escherichia coli	https://pubmed.ncbi.nlm.nih.gov/33673341/	N
21	Extended-Spectrum β-Lactamase-Producing and mcr-1-Positive Escherichia coli from the Gut Microbiota of Healthy Singaporeans	https://pubmed.ncbi.nlm.nih.gov/34347523/	Y	Y	Y	PRJNA599529	Singapore	Human	47
22	Genetic characterization of ESBL-producing and ciprofloxacin-resistant Escherichia coli from Belgian broilers and pigs	https://pubmed.ncbi.nlm.nih.gov/37089550/	N
23	Genomic Features of MCR-1 and Extended-Spectrum β-Lactamase-Producing Enterobacterales from Retail Raw Chicken in Egypt	https://pubmed.ncbi.nlm.nih.gov/33477851/	N
24	Genomic Insights into Colistin and Tigecycline Resistance in ESBL-Producing Escherichia coli and Klebsiella pneumoniae Harboring blaKPC Genes in Ecuador	https://pubmed.ncbi.nlm.nih.gov/40001449/	Y	N (Due to several host like human, animals etc)
25	VIM-1 carbapenemase-producing Escherichia coli isolated from retail seafood, Germany 2016	https://pubmed.ncbi.nlm.nih.gov/29090680/	Y	Y	Y	PRJNA413864	Germany	Seafood	1
26	Colostrum as a source of ESBL-Escherichia coli in feces of newborn calves	https://pubmed.ncbi.nlm.nih.gov/38688984/	N
27	Antimicrobial use and resistance in Escherichia coli from healthy food-producing animals in Guadeloupe	https://pubmed.ncbi.nlm.nih.gov/33685450/	N
28	Colistin-resistant mcr-1-positive Escherichia coli ST1775-H137 co-harboring blaCTX-M-2 and blaCMY-2 recovered from an urban stream	https://pubmed.ncbi.nlm.nih.gov/34823029/	Y	Y	Y	PRJNA718614	Brazil	Urban water	1
29	Genomic insights into ESBL-producing Escherichia coli isolated from non-human primates in the Peruvian Amazon	https://pubmed.ncbi.nlm.nih.gov/38292135/	N
30	Plasmid-Borne and Chromosomal ESBL/AmpC Genes in Escherichia coli and Klebsiella pneumoniae in Global Food Products	https://pubmed.ncbi.nlm.nih.gov/33613476/	Y	N (Due to no findings from sea food)
31	Detection and Characterization of ESBL-Producing Escherichia coli From Humans and Poultry in Ghana	https://pubmed.ncbi.nlm.nih.gov/30697208/	N
32	Characterization of Extended-Spectrum Beta-Lactamase-Producing Escherichia coli Isolates from Jurong Lake, Singapore with Whole-Genome-Sequencing	https://pubmed.ncbi.nlm.nih.gov/33499011/	Y	Y	N (Due to absence of WGS data)
33	Whole-genome analyses of extended-spectrum or AmpC β-lactamase-producing Escherichia coli isolates from companion dogs in Japan	https://pubmed.ncbi.nlm.nih.gov/33544781/	N
34	Phylogenetics and Mobilization of Genomic Traits of Cephalosporin-Resistant Escherichia coli Originated from Retail Meat	https://pubmed.ncbi.nlm.nih.gov/39204300/	N
35	Faecal carriage of ESBL producing and colistin resistant Escherichia coli in avian species over a 2-year period (2017-2019) in Zimbabwe	https://pubmed.ncbi.nlm.nih.gov/36619741/	N
36	ESBL-Type and AmpC-Type Beta-Lactamases in Third Generation Cephalosporin-Resistant Enterobacterales Isolated from Animal Feces in Madagascar	https://pubmed.ncbi.nlm.nih.gov/38473126/	N
37	Direct vertical transmission of ESBL/pAmpC-producing Escherichia coli limited in poultry production pyramid	https://pubmed.ncbi.nlm.nih.gov/30955795/	N
38	Colistin-Resistant mcr-1-Positive Escherichia coli ST131- H 22 Carrying bla CTX-M-15 and qnrB19 in Agricultural Soil	https://pubmed.ncbi.nlm.nih.gov/33897674/	Y	Y	Y	PRJNA685173	Brazil	Environement soil	1
39	Molecular characterization of extended spectrum cephalosporin resistant Escherichia coli isolated from livestock and in-contact humans in Southeast Nigeria	https://pubmed.ncbi.nlm.nih.gov/35935201/	n
40	Extended Spectrum Beta-Lactamase-Producing Gram-Negative Bacteria Recovered From an Amazonian Lake Near the City of Belém, Brazil	https://pubmed.ncbi.nlm.nih.gov/30873145/	Y	Y	Y	PRJNA419899	Brazil	Fresh water	1
41	Whole Genome Sequencing of Extended-Spectrum- and AmpC- β-Lactamase-Positive Enterobacterales Isolated From Spinach Production in Gauteng Province, South Africa	https://pubmed.ncbi.nlm.nih.gov/34659162/	N
42	Prevalence and distribution of extended-spectrum β-lactamase and AmpC-producing Escherichia coli in two New Zealand dairy farm environments	https://pubmed.ncbi.nlm.nih.gov/36033848/	N
43	Resistance profiles and diversity of β-lactamases in Escherichia coli strains isolated from city-scale sewage surveillance in Bergen, Norway mimic clinical prevalence	https://pubmed.ncbi.nlm.nih.gov/34571418/	Y	Y	y	PRJNA681451	Norway	Urban Waste Water	47
44	Detection and characterization of ESBL-producing Escherichia coli and additional co-existence with mcr genes from river water in northern Thailand	https://pubmed.ncbi.nlm.nih.gov/36405029/	Y	Y	N (RAW DATA)	PRJNA846957	Thailand	River water	10
45	Identification of CTX-M Type ESBL E. coli from Sheep and Their Abattoir Environment Using Whole-Genome Sequencing	https://pubmed.ncbi.nlm.nih.gov/34832635/	N
46	Surface water in Lower Saxony: A reservoir for multidrug-resistant Enterobacterales	https://pubmed.ncbi.nlm.nih.gov/37583366/	Y	Y	Y	PRJNA958248	Germany	Water canal	9
47	The fly route of extended-spectrum-β-lactamase-producing Enterobacteriaceae dissemination in a cattle farm: from the ecosystem to the molecular scale	https://pubmed.ncbi.nlm.nih.gov/39816254/	N
48	Multidrug-Resistant CTX-M and CMY-2 Producing Escherichia coli Isolated from Healthy Household Dogs from the Great Metropolitan Area, Costa Rica	https://pubmed.ncbi.nlm.nih.gov/33085572/	N
49	Genomic Diversity and Virulence Potential of ESBL- and AmpC-β-Lactamase-Producing Escherichia coli Strains From Healthy Food Animals Across Europe	https://pubmed.ncbi.nlm.nih.gov/33868190/	N
50	Transmission of β-lactamases in the pork food chain: A public health concern	https://pubmed.ncbi.nlm.nih.gov/38024261/	N
51	Epidemiology and molecular typing of multidrug-resistant bacteria in day care centres in Flanders, Belgium	https://pubmed.ncbi.nlm.nih.gov/37711023/	Y	Y	N (Due to absence of WGS data)
52	Comparative Genomics of Escherichia coli Isolated from Skin and Soft Tissue and Other Extraintestinal Infections	https://pubmed.ncbi.nlm.nih.gov/28811343/	Y	Y	Y	PRJNA343378, PRJNA343367, PRJNA343365, PRJNA270164, PRJNA343363, PRJNA343360, PRJNA343358, PRJNA265018	India	Human	8
53	One Health compartmental analysis of ESBL-producing Escherichia coli on Reunion Island reveals partitioning between humans and livestock	https://pubmed.ncbi.nlm.nih.gov/35194647/	N
54	Extended-spectrum ß-lactamase (ESBL)- and Carbapenemase-producing Enterobacterales Isolated from Fresh Herbs and Salads at Retail Level in Switzerland	https://pubmed.ncbi.nlm.nih.gov/39366657/	N
55	Molecular Epidemiology of Third-Generation-Cephalosporin-Resistant Enterobacteriaceae in Southeast Queensland, Australia	https://pubmed.ncbi.nlm.nih.gov/33781999/	Y	Y	N (RAW DATA)	PRJNA606985	Australia	human	79
56	Comparison of Extended-Spectrum Beta-Lactamase-Producing Escherichia coli Isolates From Rooks (Corvus frugilegus) and Contemporary Human-Derived Strains: A One Health Perspective	https://pubmed.ncbi.nlm.nih.gov/35095799/	N
57	Nanopore sequencing reveals genomic map of CTX-M-type extended-spectrum β-lactamases carried by Escherichia coli strains isolated from blue mussels (Mytilus edulis) in Norway	https://pubmed.ncbi.nlm.nih.gov/32450819/	Y	Y	N (Due to absence of WGS data)
58	Environmental adaptation and vertical dissemination of ESBL-/pAmpC-producing Escherichia coli in an integrated broiler production chain in the absence of an antibiotic treatment	https://pubmed.ncbi.nlm.nih.gov/29345080/	N
59	Carriage of Extended-Spectrum-Beta-Lactamase- and AmpC Beta-Lactamase-Producing Escherichia coli Strains from Humans and Pets in the Same Households	https://pubmed.ncbi.nlm.nih.gov/33036993/	N
60	Molecular Genetic and Functional Analysis of pks-Harboring, Extra-Intestinal Pathogenic Escherichia coli From India	https://pubmed.ncbi.nlm.nih.gov/30498477/	Y	N (did not perform WGS)
61	Genotypic Characterization of Uropathogenic Escherichia coli from Companion Animals: Predominance of ST372 in Dogs and Human-Related ST73 in Cats	https://pubmed.ncbi.nlm.nih.gov/38247597/	N
62	Molecular characterization of highly prevalent Escherichia coli and Escherichia marmotae resistant to extended-spectrum cephalosporins in European starlings (Sturnus vulgaris) in Tunisia	https://pubmed.ncbi.nlm.nih.gov/37772831/	N
63	Distribution and Genomic Characterization of Third-Generation Cephalosporin-Resistant Escherichia coli Isolated from a Single Family and Home Environment: A 2-Year Longitudinal Study	https://pubmed.ncbi.nlm.nih.gov/36139932/	Y	Y	N (Due to absence of WGS data)
64	In Vitro Activity of Cefotetan against ESBL-Producing Escherichia coli and Klebsiella pneumoniae Bloodstream Isolates from the MERINO Trial	https://pubmed.ncbi.nlm.nih.gov/34232101/	Y	Y	N (Due to absence of WGS data)
65	Whole-Genome Sequencing of Extended-Spectrum Beta-Lactamase-Producing Escherichia coli From Human Infections in Finland Revealed Isolates Belonging to Internationally Successful ST131-C1-M27 Subclade but Distinct From Non-human Sources	https://pubmed.ncbi.nlm.nih.gov/35058905/	Y	Y	N (RAW DATA)	PRJEB47797	Finland	Human	30
66	Imported One-Day-Old Chicks as Trojan Horses for Multidrug-Resistant Priority Pathogens Harboring mcr-9, rmtG, and Extended-Spectrum β-Lactamase Genes	https://pubmed.ncbi.nlm.nih.gov/34731047/	N
67	Characterization and Comparative Genomic Analysis of Three Virulent E. coli Bacteriophages with the Potential to Reduce Antibiotic-Resistant Bacteria in the Environment	https://pubmed.ncbi.nlm.nih.gov/36982770/	Y	N (did not perform WGS)
68	Genomic epidemiology of extended-spectrum beta-lactamase-producing Escherichia coli from humans and a river in Aotearoa New Zealand	https://pubmed.ncbi.nlm.nih.gov/39791259/	Y	Y	N (RAW DATA)	PRJNA1032159, PRJNA715472	Newzeland	Human, river	307, 45
69	Genomic characterization of extended-spectrum β-lactamase-producing Escherichia coli spread among chickens and healthy residents in Lombok, Indonesia	https://pubmed.ncbi.nlm.nih.gov/40214227/	N
70	Clinically relevant antibiotic resistance in Escherichia coli from black kites in southwestern Siberia: a genetic and phenotypic investigation	https://pubmed.ncbi.nlm.nih.gov/37310717/	N
71	Enteroaggregative Escherichia coli: Frequent, yet underdiagnosed pathotype among E. coli O111 strains isolated from children with gastrointestinal disorders in the Czech Republic	https://pubmed.ncbi.nlm.nih.gov/38936338/	Y	Y	Y	PRJEB72449	Czech Republic	Human	2
72	Escherichia coli Sequence Type 457 Is an Emerging Extended-Spectrum-β-Lactam-Resistant Lineage with Reservoirs in Wildlife and Food-Producing Animals	https://pubmed.ncbi.nlm.nih.gov/33020161/	N
73	The role of plasmids in carbapenem resistant E. coli in Alameda County, California	https://pubmed.ncbi.nlm.nih.gov/37217873/	Y	Y	Y	PRJNA870932	USA	Human	82
74	Prevalence, Risk Factors, and Genetic Characterization of Extended-Spectrum Beta-Lactamase Escherichia coli Isolated From Healthy Pregnant Women in Madagascar	https://pubmed.ncbi.nlm.nih.gov/35003019/	Y	Y	N (RAW DATA)	PRJEB48998	Madagascar	Human	168
75	Clinically Relevant ESBL-Producing K. pneumoniae ST307 and E. coli ST38 in an Urban West African Rat Population	https://pubmed.ncbi.nlm.nih.gov/29479341/	N
76	Sequential Acquisition of Virulence and Fluoroquinolone Resistance Has Shaped the Evolution of Escherichia coli ST131	https://pubmed.ncbi.nlm.nih.gov/27118589/	Y	N (In slico work)
77	Long-Term Effects of Single-Dose Cephalosporin or Macrolide Use on the Prevalence of AmpC and Extended-Spectrum β-Lactamase Producing Escherichia coli in the Feces of Beef Cattle	https://pubmed.ncbi.nlm.nih.gov/36296347/	N
78	Genomic profiling of extended-spectrum β-lactamase-producing Escherichia coli from Pets in the United Arab Emirates: Unveiling colistin resistance mediated by mcr-1.1 and its probable transmission from chicken meat - A One Health perspective	https://pubmed.ncbi.nlm.nih.gov/37957104/	N
79	Whole-Genome Sequence Analysis of CTX-M Containing Escherichia coli Isolates from Retail Meats and Cattle in the United States	https://pubmed.ncbi.nlm.nih.gov/30148698/	N
80	Extended-spectrum β-lactamase-encoding genes are spreading on a wide range of Escherichia coli plasmids existing prior to the use of third-generation cephalosporins	https://pubmed.ncbi.nlm.nih.gov/30080134/	Y	N (Due to absence of WGS data)
81	Impact of a Regulation Restricting Critical Antimicrobial Usage on Prevalence of Antimicrobial Resistance in Escherichia coli Isolates From Fecal and Manure Pit Samples on Dairy Farms in Québec, Canada	https://pubmed.ncbi.nlm.nih.gov/35252426/	N
82	Prevalence, Incidence, and Risk Factors for Intestinal Colonization Due to Fluoroquinolone-Resistant ST131 Escherichia coli: a Longitudinal Study in Highly Dependent, Long-Term Care Facility Residents	https://pubmed.ncbi.nlm.nih.gov/35943257/	Y	Y	N (RAW DATA)	PRJNA742861	Spain	Human	64
83	Emergence and dissemination of epidemic-causing OXA-244 carbapenemase-producing Escherichia coli ST38 through hospital sewage in Norway, 2020-2022	https://pubmed.ncbi.nlm.nih.gov/38286237/	Y	Y	Y	PRJNA681451	Norway	urban wastewater	47
84	Whole-Genome Sequencing-Based Antimicrobial Resistance Characterization and Phylogenomic Investigation of 19 Multidrug-Resistant and Extended-Spectrum Beta-Lactamase-Positive Escherichia coli Strains Collected From Hospital Patients in Benin in 2019	https://pubmed.ncbi.nlm.nih.gov/34956117/	Y	Y	N (RAW DATA)	PRJNA633966	Belgium	Human	137
85	Carriage Rate of Enterobacterales Resistant to Extended-Spectrum Cephalosporins in the Tunisian Population	https://pubmed.ncbi.nlm.nih.gov/39204225/	Y	Y	Y	PRJNA1129310	Tunisian	Human	24
86	Repeated Isolation of Extended-Spectrum-β-Lactamase-Positive Escherichia coli Sequence Types 648 and 131 from Community Wastewater Indicates that Sewage Systems Are Important Sources of Emerging Clones of Antibiotic-Resistant Bacteria	https://pubmed.ncbi.nlm.nih.gov/31235629/	Y	Y	Y	PRJNA527183	Norway	waste water	26
87	Escherichia ruysiae May Serve as a Reservoir of Antibiotic Resistance Genes across Multiple Settings and Regions	https://pubmed.ncbi.nlm.nih.gov/37318364/	N
88	Fecal carriage of extended-spectrum β-lactamase-, AmpC β-lactamase- and carbapenemase-producing Escherichia coli in stray cats in Italy	https://pubmed.ncbi.nlm.nih.gov/39889451/	N
89	Survey in ruminants from Rwanda revealed high diversity and prevalence of extended-spectrum cephalosporin-resistant Enterobacterales	https://pubmed.ncbi.nlm.nih.gov/39563382/	N
90	Prevalence and Molecular Characteristics of Extended-Spectrum and AmpC β-Lactamase Producing Escherichia coli in Grazing Beef Cattle	https://pubmed.ncbi.nlm.nih.gov/31998282/	N
91	Genomic characterization of third-generation cephalosporin-resistant Escherichia coli strains isolated from diseased dogs and cats: Report from Japanese Veterinary Antimicrobial Resistance Monitoring	https://pubmed.ncbi.nlm.nih.gov/39208596/	N
92	Fecal carriage of ESBL-producing E. coli and genetic characterization in rural children and livestock in the Somali region, Ethiopia: a one health approach	https://pubmed.ncbi.nlm.nih.gov/39695886/	N
93	Wastewater as a Probable Environmental Reservoir of Extended-Spectrum-β-Lactamase Genes: Detection of Chimeric β-Lactamases CTX-M-64 and CTX-M-123	https://pubmed.ncbi.nlm.nih.gov/31519655/	Y	Y	N (Due to absence of WGS data)
94	Predominance of CTX-M-15 among ESBL Producers from Environment and Fish Gut from the Shores of Lake Victoria in Mwanza, Tanzania	https://pubmed.ncbi.nlm.nih.gov/27990135/	Y	Y	N (RAW DATA)	PRJEB12361	Tanzania	Fish and Soil	28
95	Occurrence of the Colistin Resistance Gene mcr-1 and Additional Antibiotic Resistance Genes in ESBL/AmpC-Producing Escherichia coli from Poultry in Lebanon: A Nationwide Survey	https://pubmed.ncbi.nlm.nih.gov/34494875/	N
96	Endophytic Lifestyle of Global Clones of Extended-Spectrum β-Lactamase-Producing Priority Pathogens in Fresh Vegetables: a Trojan Horse Strategy Favoring Human Colonization?	https://pubmed.ncbi.nlm.nih.gov/33563779/	N
97	Wastewater based genomic surveillance key to population level monitoring of AmpC/ESBL producing Escherichia coli	https://pubmed.ncbi.nlm.nih.gov/40033002/	Y	Y	N (RAW DATA)	PRJEB78480	Finland	wastewater	73
98	Genomic characterization of multi drug resistant ESBL-producing Escherichia coli isolates from patients and patient environments in a teaching hospital in Ghana	https://pubmed.ncbi.nlm.nih.gov/38978012/	Y	Y	Y	PRJNA823741	Ghana	Hospital, envionment, waste water	26
99	Genomic Evaluation of Multidrug-Resistant Extended-Spectrum β-Lactamase (ESBL)-Producing Escherichia coli from Irrigation Water and Fresh Produce in South Africa: A Cross-Sectional Analysis	https://pubmed.ncbi.nlm.nih.gov/39101763/	Y	N (Due to other source of sample)
100	Genomic and Functional Characterization of Poultry Escherichia coli From India Revealed Diverse Extended-Spectrum β-Lactamase-Producing Lineages With Shared Virulence Profiles	https://pubmed.ncbi.nlm.nih.gov/31849903/	N
101	Extended spectrum beta-lactamase producing Escherichia coli and antimicrobial resistance gene sharing at the interface of human, poultry and environment: results of ESBL tricycle surveillance in Kathmandu, Nepal	https://pubmed.ncbi.nlm.nih.gov/40241136/	N
102	Emergence of Enteroaggregative Escherichia coli within the ST131 Lineage as a Cause of Extraintestinal Infections	https://pubmed.ncbi.nlm.nih.gov/32430467/	Y	Y	N (Due to absence of WGS data)
103	Plasmids conferring resistance to extended-spectrum beta-lactamases including a rare IncN+IncR multireplicon carrying blaCTX-M-1 in Escherichia coli recovered from migrating barnacle geese ( Branta leucopsis)	https://pubmed.ncbi.nlm.nih.gov/37645149/	N
104	An Update on Wastewater Multi-Resistant Bacteria: Identification of Clinical Pathogens Such as Escherichia coli O25b:H4-B2-ST131-Producing CTX-M-15 ESBL and KPC-3 Carbapenemase-Producing Klebsiella oxytoca	https://pubmed.ncbi.nlm.nih.gov/33799747/	Y	Y	N (Due to absence of WGS data)
105	Acquisition and carriage of genetically diverse multi-drug resistant gram-negative bacilli in hospitalised newborns in The Gambia	https://pubmed.ncbi.nlm.nih.gov/37270610/	Y	Y	N (Due to absence of WGS data)
106	Emergence and Comparative Genomics Analysis of Extended-Spectrum-β-Lactamase-Producing Escherichia coli Carrying mcr-1 in Fennec Fox Imported from Sudan to China	https://pubmed.ncbi.nlm.nih.gov/31748247/	N
107	Survival of highly related ESBL- and pAmpC- producing Escherichia coli in broiler farms identified before and after cleaning and disinfection using cgMLST	https://pubmed.ncbi.nlm.nih.gov/38664628/	N
108	Phenotypic and Genotypic Characterization of ESBL-, AmpC-, and Carbapenemase-Producing Klebsiella pneumoniae and High-Risk Escherichia coli CC131, with the First Report of ST1193 as a Causative Agent of Urinary Tract Infections in Human Patients in Algeria	https://pubmed.ncbi.nlm.nih.gov/40426551/	Y	Y	N (Due to absence of WGS data)
109	In silico genomic insights into bacteriophages infecting ESBL-producing Escherichia coli from human, animal, and environmental sources	https://pubmed.ncbi.nlm.nih.gov/40200154/	N
110	Zoonotic potential of uropathogenic Escherichia coli lineages from companion animals	https://pubmed.ncbi.nlm.nih.gov/40140916/	N
111	Genome-Based Analysis of Extended-Spectrum β-Lactamase-Producing Escherichia coli in the Aquatic Environment and Nile Perch (Lates niloticus) of Lake Victoria, Tanzania	https://pubmed.ncbi.nlm.nih.gov/32153519/	Y	Y	N (RAW DATA)	PRJEB34642	Tanzania	Nile perch and aquatic environment	25
112	Establishing a marine monitoring programme to assess antibiotic resistance: A case study from the Gulf Cooperation Council (GCC) region	https://pubmed.ncbi.nlm.nih.gov/36466197/	N
113	Subgrouping of ESBL-producing Escherichia coli from animal and human sources: an approach to quantify the distribution of ESBL types between different reservoirs	https://pubmed.ncbi.nlm.nih.gov/25213631/	N
114	Prevalence, risk factors, and characterisation of extended-spectrum β-lactamase -producing Enterobacterales (ESBL-E) in horses entering an equine hospital and description of longitudinal excretion	https://pubmed.ncbi.nlm.nih.gov/39272173/	N
115	Short communication: Heat-resistant Escherichia coli as potential persistent reservoir of extended-spectrum β-lactamases and Shiga toxin-encoding phages in dairy	https://pubmed.ncbi.nlm.nih.gov/27568050/	N
116	Genomic insights into extended-spectrum β-lactamase- and plasmid-borne AmpC-producing Escherichia coli transmission between humans and livestock in rural Cambodia	https://pubmed.ncbi.nlm.nih.gov/40079731/	N
117	Raw meat diets are a major risk factor for carriage of third-generation cephalosporin-resistant and multidrug-resistant E. coli by dogs in the UK	https://pubmed.ncbi.nlm.nih.gov/39314877/	N
118	Genotypic Characterisation and Antimicrobial Resistance of Extended-Spectrum β-Lactamase-Producing Escherichia coli in Humans, Animals, and the Environment from Lusaka, Zambia: Public Health Implications and One Health Surveillance	https://pubmed.ncbi.nlm.nih.gov/39452217/	N
119	Extensive Genetic Commonality among Wildlife, Wastewater, Community, and Nosocomial Isolates of Escherichia coli Sequence Type 131 (H 30R1 and H 30Rx Subclones) That Carry blaCTX-M-27 or blaCTX-M-15	https://pubmed.ncbi.nlm.nih.gov/30061277/	N
120	CTX-M-15-Producing Shewanella Species Clinical Isolate Expressing OXA-535, a Chromosome-Encoded OXA-48 Variant, Putative Progenitor of the Plasmid-Encoded OXA-436	https://pubmed.ncbi.nlm.nih.gov/29038283/	N
121	High Prevalence of Intra-Familial Co-colonization by Extended-Spectrum Cephalosporin Resistant Enterobacteriaceae in Preschool Children and Their Parents in Dutch Households	https://pubmed.ncbi.nlm.nih.gov/29515562/	Y	Y	N (Due to absence of WGS data)
122	High Carriage Rates of Multidrug-Resistant Gram-Negative Bacteria in Neonatal Intensive Care Units From Ghana	https://pubmed.ncbi.nlm.nih.gov/32373647/	Y	N (No E. coli was found)
123	Duration of carriage of multidrug-resistant bacteria in dogs and cats in veterinary care and co-carriage with their owners	https://pubmed.ncbi.nlm.nih.gov/34522760/	N
124	Antimicrobial resistant Enterobacterales of clinical importance in mute swans	https://pubmed.ncbi.nlm.nih.gov/39798462/	N
125	Outbreak investigation using high-throughput genome sequencing within a diagnostic microbiology laboratory	https://pubmed.ncbi.nlm.nih.gov/23408689/	Y	Y	N (Due to absence of WGS data)
126	CTX-M-15-Producing E. coli Isolates from Food Products in Germany Are Mainly Associated with an IncF-Type Plasmid and Belong to Two Predominant Clonal E. coli Lineages	https://pubmed.ncbi.nlm.nih.gov/29209306 /	Y	N (Due to other source of sample)
127	Molecular characterization of blaESBL-producing Escherichia coli cultured from pig farms in Ireland	https://pubmed.ncbi.nlm.nih.gov/27494914/	N
128	Dissemination of cephalosporin resistance genes between Escherichia coli strains from farm animals and humans by specific plasmid lineages	https://pubmed.ncbi.nlm.nih.gov/25522320/	N
129	Sequencing of five poultry strains elucidates phylogenetic relationships and divergence in virulence genes in Morganella morganii	https://pubmed.ncbi.nlm.nih.gov/32831012/	N
130	Insights into a multidrug resistant Escherichia coli pathogen of the globally disseminated ST131 lineage: genome analysis and virulence mechanisms	https://pubmed.ncbi.nlm.nih.gov/22053197/	Y	Y	Y	PRJEA61443	England	Human	1
131	Molecular Characterization of Fecal Extended-Spectrum β-Lactamase- and AmpC β-Lactamase-Producing Escherichia coli From Healthy Companion Animals and Cohabiting Humans in South Korea	https://pubmed.ncbi.nlm.nih.gov/32351490/	N
132	Characterization of Four Multidrug Resistance Plasmids Captured from the Sediments of an Urban Coastal Wetland	https://pubmed.ncbi.nlm.nih.gov/29067005/	N
133	Complete genome sequence of an Escherichia coli ST7366 strain harboring an extended-spectrum β-lactamase gene isolated from sewage water in Pakistan	https://pubmed.ncbi.nlm.nih.gov/39665564/	Y	Y	Y	PRJNA1127693	Pakistan	Sewage water	1
134	Wastewater and environmental sampling holds potential for antimicrobial resistance surveillance in food-producing animals - a pilot study in South African abattoirs	https://pubmed.ncbi.nlm.nih.gov/39421833/	N
135	Horizontal transfer of antibiotic resistance genes on abiotic touch surfaces: implications for public health	https://pubmed.ncbi.nlm.nih.gov/23188508/	N
136	Characterization of epidemic IncI1-Iγ plasmids harboring ambler class A and C genes in Escherichia coli and Salmonella enterica from animals and humans	https://pubmed.ncbi.nlm.nih.gov/26100710/	N
137	Horizontal Gene Transfer and Acquired Antibiotic Resistance in Salmonella enterica Serovar Heidelberg following In Vitro Incubation in Broiler Ceca	https://pubmed.ncbi.nlm.nih.gov/31471306/	N
138	Occurrence and Genotypic Characterization of Selected Multidrug-resistant ESKAPE-E Pathogens Isolated from Integrated Smallholder Fresh Produce Farms	https://pubmed.ncbi.nlm.nih.gov/40383269/	N
139	Molecular Epidemiology of mcr-Encoded Colistin Resistance in Enterobacteriaceae From Food-Producing Animals in Italy Revealed Through the EU Harmonized Antimicrobial Resistance Monitoring	https://pubmed.ncbi.nlm.nih.gov/29951045/	N
140	Imported seafood is a reservoir of Enterobacteriaceae carrying CTX-M-encoding genes of high clinical relevance	https://pubmed.ncbi.nlm.nih.gov/39818165/	Y	Y	N (RAW DATA)	PRJNA1114648	Denmark	Seafood	28
141		https://pubmed.ncbi.nlm.nih.gov/32626332/	N

## Sheet: 1B. Metadata_first_query
# PRJNA837629 Assembly Details
BioProject	# Assembly	Level	BioSample	Strain	Taxonomy	Country	Isolation Source
PRJNA837629	GCA_023546885.1	Complete genome	SAMN28215600	AGR5151	Escherichia coli	Newzeland	freshwater
PRJNA837629	GCA_023546865.1	Complete genome	SAMN28215599	AGR4587	Escherichia coli	Newzeland	freshwater
PRJNA837629	GCA_023546845.1	Complete genome	SAMN28215601	AGR6128	Escherichia coli	Newzeland	freshwater
PRJNA837629	GCA_023546825.1	Complete genome	SAMN28215602	AGR6137	Escherichia coli	Newzeland	freshwater
# PRJNA938932 Assembly Details
BioProject	# Assembly	Level	WGS	BioSample	Strain	Taxonomy	Isolation Source	Country
PRJNA938932	GCA_030206285.1	Contig	JARIWX000000000	SAMN33450056	1HUAe2 m	Escherichia coli	Human	Czech Republic
PRJNA938932	GCA_030206275.1	Contig	JARIWY000000000	SAMN33450055	1HUAe1 m	Escherichia coli	Human	Czech Republic
PRJNA938932	GCA_030206235.1	Contig	JARIWW000000000	SAMN33450057	1HUAe3 m	Escherichia coli	Human	Czech Republic
PRJNA938932	GCA_030206225.1	Contig	JARIWU000000000	SAMN33450059	1HUAe5 m	Escherichia coli	Human	Czech Republic
PRJNA938932	GCA_030206215.1	Contig	JARIWT000000000	SAMN33450060	1HUAe6 m	Escherichia coli	Human	Czech Republic
PRJNA938932	GCA_030206195.1	Contig	JARIWV000000000	SAMN33450058	1HUAe4 m	Escherichia coli	Human	Czech Republic
PRJNA938932	GCA_030206175.1	Contig	JARIWS000000000	SAMN33450061	1HUAe7 m	Escherichia coli	Human	Czech Republic
PRJNA938932	GCA_030206125.1	Contig	JARIWQ000000000	SAMN33450063	1HUBe11cef	Escherichia coli	Human	Czech Republic
PRJNA938932	GCA_030206115.1	Contig	JARIWR000000000	SAMN33450062	1HUBe10cef	Escherichia coli	Human	Czech Republic
PRJNA938932	GCA_030206095.1	Contig	JARIWP000000000	SAMN33450064	1HUBe12cef	Escherichia coli	Human	Czech Republic
PRJNA938932	GCA_030206105.1	Contig	JARIWO000000000	SAMN33450065	1HUBe1cef	Escherichia coli	Human	Czech Republic
PRJNA938932	GCA_030206075.1	Contig	JARIWN000000000	SAMN33450066	1HUBe2cef	Escherichia coli	Human	Czech Republic
PRJNA938932	GCA_030206025.1	Contig	JARIWL000000000	SAMN33450068	1HUBe4cef	Escherichia coli	Human	Czech Republic
PRJNA938932	GCA_030206045.1	Contig	JARIWM000000000	SAMN33450067	1HUBe3cef	Escherichia coli	Human	Czech Republic
PRJNA938932	GCA_030205995.1	Contig	JARIWJ000000000	SAMN33450070	1HUBe6cef	Escherichia coli	Human	Czech Republic
PRJNA938932	GCA_030206005.1	Contig	JARIWK000000000	SAMN33450069	1HUBe5cef	Escherichia coli	Human	Czech Republic
PRJNA938932	GCA_030205975.1	Contig	JARIWI000000000	SAMN33450071	1HUBe7cef	Escherichia coli	Human	Czech Republic
PRJNA938932	GCA_030205945.1	Contig	JARIWG000000000	SAMN33450073	1HUBe9cef	Escherichia coli	Human	Czech Republic
PRJNA938932	GCA_030205935.1	Contig	JARIWH000000000	SAMN33450072	1HUBe8cef	Escherichia coli	Human	Czech Republic
PRJNA938932	GCA_030205915.1	Contig	JARIWE000000000	SAMN33450075	1RDAe11cef	Escherichia coli	Environment (river downstream WWTP)	Czech Republic
PRJNA938932	GCA_030205895.1	Contig	JARIWF000000000	SAMN33450074	1RDAe10cef	Escherichia coli	Environment (river downstream WWTP)	Czech Republic
PRJNA938932	GCA_030205875.1	Contig	JARIWD000000000	SAMN33450076	1RDAe12cef	Escherichia coli	Environment (river downstream WWTP)	Czech Republic
PRJNA938932	GCA_030205855.1	Contig	JARIWC000000000	SAMN33450077	1RDAe13cef	Escherichia coli	Environment (river downstream WWTP)	Czech Republic
PRJNA938932	GCA_030205835.1	Contig	JARIWA000000000	SAMN33450079	1RDAe15cef	Escherichia coli	Environment (river downstream WWTP)	Czech Republic
PRJNA938932	GCA_030205815.1	Contig	JARIWB000000000	SAMN33450078	1RDAe14cef	Escherichia coli	Environment (river downstream WWTP)	Czech Republic
PRJNA938932	GCA_030205795.1	Contig	JARIVZ000000000	SAMN33450080	1RDAe16cef	Escherichia coli	Environment (river downstream WWTP)	Czech Republic
PRJNA938932	GCA_030205775.1	Contig	JARIVY000000000	SAMN33450081	1RDAe17cef	Escherichia coli	Environment (river downstream WWTP)	Czech Republic
PRJNA938932	GCA_030205755.1	Contig	JARIVX000000000	SAMN33450082	1RDAe18cef	Escherichia coli	Environment (river downstream WWTP)	Czech Republic
PRJNA938932	GCA_030205715.1	Contig	JARIVU000000000	SAMN33450085	1RDAe3cef	Escherichia coli	Environment (river downstream WWTP)	Czech Republic
PRJNA938932	GCA_030205705.1	Contig	JARIVV000000000	SAMN33450084	1RDAe2cef	Escherichia coli	Environment (river downstream WWTP)	Czech Republic
PRJNA938932	GCA_030205695.1	Contig	JARIVW000000000	SAMN33450083	1RDAe1cef	Escherichia coli	Environment (river downstream WWTP)	Czech Republic
PRJNA938932	GCA_030205675.1	Contig	JARIVT000000000	SAMN33450086	1RDAe4cef	Escherichia coli	Environment (river downstream WWTP)	Czech Republic
PRJNA938932	GCA_030205655.1	Contig	JARIVS000000000	SAMN33450087	1RDAe5cef	Escherichia coli	Environment (river downstream WWTP)	Czech Republic
PRJNA938932	GCA_030205625.1	Contig	JARIVR000000000	SAMN33450088	1RDAe6cef	Escherichia coli	Environment (river downstream WWTP)	Czech Republic
PRJNA938932	GCA_030205595.1	Contig	JARIVQ000000000	SAMN33450089	1RDAe7cef	Escherichia coli	Environment (river downstream WWTP)	Czech Republic
PRJNA938932	GCA_030205585.1	Contig	JARIVN000000000	SAMN33450092	1RDBe10cef	Escherichia coli	Environment (river downstream WWTP)	Czech Republic
PRJNA938932	GCA_030205575.1	Contig	JARIVO000000000	SAMN33450091	1RDAe9cef	Escherichia coli	Environment (river downstream WWTP)	Czech Republic
PRJNA938932	GCA_030205555.1	Contig	JARIVP000000000	SAMN33450090	1RDAe8cef	Escherichia coli	Environment (river downstream WWTP)	Czech Republic
PRJNA938932	GCA_030205535.1	Contig	JARIVM000000000	SAMN33450093	1RDBe1cef	Escherichia coli	Environment (river downstream WWTP)	Czech Republic
PRJNA938932	GCA_030205515.1	Contig	JARIVL000000000	SAMN33450094	1RDBe2cef	Escherichia coli	Environment (river downstream WWTP)	Czech Republic
PRJNA938932	GCA_030205475.1	Contig	JARIVJ000000000	SAMN33450096	1RDBe4cef	Escherichia coli	Environment (river downstream WWTP)	Czech Republic
PRJNA938932	GCA_030205485.1	Contig	JARIVK000000000	SAMN33450095	1RDBe3cef	Escherichia coli	Environment (river downstream WWTP)	Czech Republic
PRJNA938932	GCA_030205455.1	Contig	JARIVI000000000	SAMN33450097	1RDBe5cef	Escherichia coli	Environment (river downstream WWTP)	Czech Republic
PRJNA938932	GCA_030205425.1	Contig	JARIVH000000000	SAMN33450098	1RDBe6cef	Escherichia coli	Environment (river downstream WWTP)	Czech Republic
PRJNA938932	GCA_030205415.1	Contig	JARIVG000000000	SAMN33450099	1RDBe7cef	Escherichia coli	Environment (river downstream WWTP)	Czech Republic
PRJNA938932	GCA_030205395.1	Contig	JARIVF000000000	SAMN33450100	1RDBe8cef	Escherichia coli	Environment (river downstream WWTP)	Czech Republic
PRJNA938932	GCA_030205365.1	Contig	JARIVE000000000	SAMN33450101	1RDBe9cef	Escherichia coli	Environment (river downstream WWTP)	Czech Republic
PRJNA938932	GCA_030205355.1	Contig	JARIVD000000000	SAMN33450102	1RUAe10cef	Escherichia coli	Environment (river downstream WWTP)	Czech Republic
PRJNA938932	GCA_030205335.1	Contig	JARIVB000000000	SAMN33450104	1RUAe12cef	Escherichia coli	Environment (river downstream WWTP)	Czech Republic
PRJNA938932	GCA_030205315.1	Contig	JARIVC000000000	SAMN33450103	1RUAe11cef	Escherichia coli	Environment (river downstream WWTP)	Czech Republic
PRJNA938932	GCA_030205275.1	Contig	JARIUR000000000	SAMN33450114	1RUBe10cef	Escherichia coli	Environment (river downstream WWTP)	Czech Republic
PRJNA938932	GCA_030205285.1	Contig	JARIVA000000000	SAMN33450105	1RUAe1cef	Escherichia coli	Environment (river downstream WWTP)	Czech Republic
PRJNA938932	GCA_030205255.1	Contig	JARIUZ000000000	SAMN33450106	1RUAe2cef	Escherichia coli	Environment (river downstream WWTP)	Czech Republic
PRJNA938932	GCA_030205215.1	Contig	JARIUY000000000	SAMN33450107	1RUAe3cef	Escherichia coli	Environment (river downstream WWTP)	Czech Republic
PRJNA938932	GCA_030205225.1	Contig	JARIUX000000000	SAMN33450108	1RUAe4cef	Escherichia coli	Environment (river downstream WWTP)	Czech Republic
PRJNA938932	GCA_030205195.1	Contig	JARIUW000000000	SAMN33450109	1RUAe5cef	Escherichia coli	Environment (river downstream WWTP)	Czech Republic
PRJNA938932	GCA_030205175.1	Contig	JARIUT000000000	SAMN33450112	1RUAe8cef	Escherichia coli	Environment (river downstream WWTP)	Czech Republic
PRJNA938932	GCA_030205145.1	Contig	JARIUV000000000	SAMN33450110	1RUAe6cef	Escherichia coli	Environment (river downstream WWTP)	Czech Republic
PRJNA938932	GCA_030205115.1	Contig	JARIUS000000000	SAMN33450113	1RUAe9cef	Escherichia coli	Environment (river downstream WWTP)	Czech Republic
PRJNA938932	GCA_030205125.1	Contig	JARIUU000000000	SAMN33450111	1RUAe7cef	Escherichia coli	Environment (river downstream WWTP)	Czech Republic
PRJNA938932	GCA_030205075.1	Contig	JARIUM000000000	SAMN33450119	1RUBe5cef	Escherichia coli	Environment (river downstream WWTP)	Czech Republic
PRJNA938932	GCA_030205065.1	Contig	JARIUK000000000	SAMN33450121	1RUBe8cefA	Escherichia coli	Environment (river downstream WWTP)	Czech Republic
PRJNA938932	GCA_030205045.1	Contig	JARIUL000000000	SAMN33450120	1RUBe6cef	Escherichia coli	Environment (river downstream WWTP)	Czech Republic
PRJNA938932	GCA_030205035.1	Contig	JARIUN000000000	SAMN33450118	1RUBe4cef	Escherichia coli	Environment (river downstream WWTP)	Czech Republic
PRJNA938932	GCA_030204995.1	Contig	JARIUP000000000	SAMN33450116	1RUBe2cef	Escherichia coli	Environment (river downstream WWTP)	Czech Republic
PRJNA938932	GCA_030204975.1	Contig	JARIUO000000000	SAMN33450117	1RUBe3cef	Escherichia coli	Environment (river downstream WWTP)	Czech Republic
PRJNA938932	GCA_030204955.1	Contig	JARIUJ000000000	SAMN33450122	1RUBe9cef	Escherichia coli	Environment (river downstream WWTP)	Czech Republic
PRJNA938932	GCA_030204855.1	Contig	JARIUE000000000	SAMN33450127	1SHAe14cef	Escherichia coli	Environment (river downstream WWTP)	Czech Republic
PRJNA938932	GCA_030204815.1	Contig	JARIUD000000000	SAMN33450128	1SHAe15cef	Escherichia coli	raw hospital sewage	Czech Republic
PRJNA938932	GCA_030204825.1	Contig	JARIUC000000000	SAMN33450129	1SHAe16cef	Escherichia coli	raw hospital sewage	Czech Republic
PRJNA938932	GCA_030204795.1	Contig	JARIUB000000000	SAMN33450130	1SHAe17cef	Escherichia coli	raw hospital sewage	Czech Republic
PRJNA938932	GCA_030204775.1	Contig	JARITZ000000000	SAMN33450132	1SHAe19cef	Escherichia coli	raw hospital sewage	Czech Republic
PRJNA938932	GCA_030204745.1	Contig	JARITY000000000	SAMN33450133	1SHAe1cef	Escherichia coli	raw hospital sewage	Czech Republic
PRJNA938932	GCA_030204725.1	Contig	JARITX000000000	SAMN33450134	1SHAe20cef	Escherichia coli	raw hospital sewage	Czech Republic
PRJNA938932	GCA_030204715.1	Contig	JARITW000000000	SAMN33450135	1SHAe21cef	Escherichia coli	raw hospital sewage	Czech Republic
PRJNA938932	GCA_030204675.1	Contig	JARITV000000000	SAMN33450136	1SHAe22cef	Escherichia coli	raw hospital sewage	Czech Republic
PRJNA938932	GCA_030204685.1	Contig	JARITU000000000	SAMN33450137	1SHAe23cef	Escherichia coli	raw hospital sewage	Czech Republic
PRJNA938932	GCA_030204635.1	Contig	JARITT000000000	SAMN33450138	1SHAe24cef	Escherichia coli	raw hospital sewage	Czech Republic
PRJNA938932	GCA_030204625.1	Contig	JARITS000000000	SAMN33450139	1SHAe25cef	Escherichia coli	raw hospital sewage	Czech Republic
PRJNA938932	GCA_030204615.1	Contig	JARITR000000000	SAMN33450140	1SHAe26cef	Escherichia coli	raw hospital sewage	Czech Republic
PRJNA938932	GCA_030204595.1	Contig	JARITQ000000000	SAMN33450141	1SHAe27cef	Escherichia coli	raw hospital sewage	Czech Republic
PRJNA938932	GCA_030204575.1	Contig	JARITP000000000	SAMN33450142	1SHAe28cef	Escherichia coli	raw hospital sewage	Czech Republic
PRJNA938932	GCA_030204535.1	Contig	JARITN000000000	SAMN33450144	1SHAe2cef	Escherichia coli	raw hospital sewage	Czech Republic
PRJNA938932	GCA_030204545.1	Contig	JARITO000000000	SAMN33450143	1SHAe29cef	Escherichia coli	raw hospital sewage	Czech Republic
PRJNA938932	GCA_030204505.1	Contig	JARITM000000000	SAMN33450145	1SHAe30cef	Escherichia coli	raw hospital sewage	Czech Republic
PRJNA938932	GCA_030204495.1	Contig	JARITL000000000	SAMN33450146	1SHAe3cef	Escherichia coli	raw hospital sewage	Czech Republic
PRJNA938932	GCA_030204465.1	Contig	JARITK000000000	SAMN33450147	1SHAe4cef	Escherichia coli	raw hospital sewage	Czech Republic
PRJNA938932	GCA_030204445.1	Contig	JARITJ000000000	SAMN33450148	1SHAe5cef	Escherichia coli	raw hospital sewage	Czech Republic
PRJNA938932	GCA_030204435.1	Contig	JARITI000000000	SAMN33450149	1SHAe6cef	Escherichia coli	raw hospital sewage	Czech Republic
PRJNA938932	GCA_030204405.1	Contig	JARITE000000000	SAMN33450153	1SHBe1cef	Escherichia coli	raw hospital sewage	Czech Republic
PRJNA938932	GCA_030204395.1	Contig	JARITH000000000	SAMN33450150	1SHAe7cef	Escherichia coli	raw hospital sewage	Czech Republic
PRJNA938932	GCA_030204375.1	Contig	JARITG000000000	SAMN33450151	1SHAe8cef	Escherichia coli	raw hospital sewage	Czech Republic
PRJNA938932	GCA_030204355.1	Contig	JARITF000000000	SAMN33450152	1SHAe9cef	Escherichia coli	raw hospital sewage	Czech Republic
PRJNA938932	GCA_030204335.1	Contig	JARITD000000000	SAMN33450154	1SIAe10cef	Escherichia coli	inflow to WWTP	Czech Republic
PRJNA938932	GCA_030204315.1	Contig	JARITC000000000	SAMN33450155	1SIAe11cef	Escherichia coli	inflow to WWTP	Czech Republic
PRJNA938932	GCA_030204295.1	Contig	JARISZ000000000	SAMN33450158	1SIAe14cef	Escherichia coli	inflow to WWTP	Czech Republic
PRJNA938932	GCA_030204265.1	Contig	JARITA000000000	SAMN33450157	1SIAe13cef	Escherichia coli	inflow to WWTP	Czech Republic
PRJNA938932	GCA_030204255.1	Contig	JARITB000000000	SAMN33450156	1SIAe12cef	Escherichia coli	inflow to WWTP	Czech Republic
PRJNA938932	GCA_030204225.1	Contig	JARISS000000000	SAMN33450165	1SIAe20cef	Escherichia coli	inflow to WWTP	Czech Republic
PRJNA938932	GCA_030204215.1	Contig	JARISX000000000	SAMN33450160	1SIAe16cef	Escherichia coli	inflow to WWTP	Czech Republic
PRJNA938932	GCA_030204165.1	Contig	JARISW000000000	SAMN33450161	1SIAe17cef	Escherichia coli	inflow to WWTP	Czech Republic
PRJNA938932	GCA_030204185.1	Contig	JARISY000000000	SAMN33450159	1SIAe15cef	Escherichia coli	inflow to WWTP	Czech Republic
PRJNA938932	GCA_030204155.1	Contig	JARISV000000000	SAMN33450162	1SIAe18cef	Escherichia coli	inflow to WWTP	Czech Republic
PRJNA938932	GCA_030204135.1	Contig	JARISR000000000	SAMN33450166	1SIAe21cef	Escherichia coli	inflow to WWTP	Czech Republic
PRJNA938932	GCA_030204085.1	Contig	JARIST000000000	SAMN33450164	1SIAe1cef	Escherichia coli	inflow to WWTP	Czech Republic
PRJNA938932	GCA_030204105.1	Contig	JARISU000000000	SAMN33450163	1SIAe19cef	Escherichia coli	inflow to WWTP	Czech Republic
PRJNA938932	GCA_030204075.1	Contig	JARISQ000000000	SAMN33450167	1SIAe23cef	Escherichia coli	inflow to WWTP	Czech Republic
PRJNA938932	GCA_030204055.1	Contig	JARISP000000000	SAMN33450168	1SIAe24cef	Escherichia coli	inflow to WWTP	Czech Republic
PRJNA938932	GCA_030203995.1	Contig	JARISO000000000	SAMN33450169	1SIAe25cef	Escherichia coli	inflow to WWTP	Czech Republic
PRJNA938932	GCA_030204015.1	Contig	JARISN000000000	SAMN33450170	1SIAe26cef	Escherichia coli	inflow to WWTP	Czech Republic
PRJNA938932	GCA_030204005.1	Contig	JARISM000000000	SAMN33450171	1SIAe27cef	Escherichia coli	inflow to WWTP	Czech Republic
PRJNA938932	GCA_030203975.1	Contig	JARISL000000000	SAMN33450172	1SIAe28cef	Escherichia coli	inflow to WWTP	Czech Republic
PRJNA938932	GCA_030203945.1	Contig	JARISK000000000	SAMN33450173	1SIAe29ef	Escherichia coli	inflow to WWTP	Czech Republic
PRJNA938932	GCA_030203925.1	Contig	JARISI000000000	SAMN33450175	1SIAe30cef	Escherichia coli	inflow to WWTP	Czech Republic
PRJNA938932	GCA_030203915.1	Contig	JARISJ000000000	SAMN33450174	1SIAe2cef	Escherichia coli	inflow to WWTP	Czech Republic
PRJNA938932	GCA_030203895.1	Contig	JARISG000000000	SAMN33450177	1SIAe4cef	Escherichia coli	inflow to WWTP	Czech Republic
PRJNA938932	GCA_030203875.1	Contig	JARISH000000000	SAMN33450176	1SIAe3cef	Escherichia coli	inflow to WWTP	Czech Republic
PRJNA938932	GCA_030203855.1	Contig	JARISF000000000	SAMN33450178	1SIAe5cef	Escherichia coli	inflow to WWTP	Czech Republic
PRJNA938932	GCA_030203835.1	Contig	JARISE000000000	SAMN33450179	1SIAe6cef	Escherichia coli	inflow to WWTP	Czech Republic
PRJNA938932	GCA_030203795.1	Contig	JARISD000000000	SAMN33450180	1SIAe7cef	Escherichia coli	inflow to WWTP	Czech Republic
PRJNA938932	GCA_030203785.1	Contig	JARISC000000000	SAMN33450181	1SIAe8cef	Escherichia coli	inflow to WWTP	Czech Republic
PRJNA938932	GCA_030203775.1	Contig	JARISB000000000	SAMN33450182	1SIAe9cef	Escherichia coli	inflow to WWTP	Czech Republic
PRJNA938932	GCA_030203755.1	Contig	JARISA000000000	SAMN33450183	1SIBe10cef	Escherichia coli	inflow to WWTP	Czech Republic
PRJNA938932	GCA_030203735.1	Contig	JARIRZ000000000	SAMN33450184	1SIBe11cef	Escherichia coli	inflow to WWTP	Czech Republic
PRJNA938932	GCA_030203715.1	Contig	JARIRY000000000	SAMN33450185	1SIBe12cef	Escherichia coli	inflow to WWTP	Czech Republic
PRJNA938932	GCA_030203685.1	Contig	JARIRW000000000	SAMN33450187	1SIBe14 m	Escherichia coli	inflow to WWTP	Czech Republic
PRJNA938932	GCA_030203675.1	Contig	JARIRX000000000	SAMN33450186	1SIBe13cef	Escherichia coli	inflow to WWTP	Czech Republic
PRJNA938932	GCA_030203655.1	Contig	JARIRV000000000	SAMN33450188	1SIBe14cef	Escherichia coli	inflow to WWTP	Czech Republic
PRJNA938932	GCA_030203635.1	Contig	JARIRT000000000	SAMN33450190	1SIBe16cef	Escherichia coli	inflow to WWTP	Czech Republic
PRJNA938932	GCA_030203615.1	Contig	JARIRU000000000	SAMN33450189	1SIBe15cef	Escherichia coli	inflow to WWTP	Czech Republic
PRJNA938932	GCA_030203575.1	Contig	JARIRQ000000000	SAMN33450193	1SIBe19cef	Escherichia coli	inflow to WWTP	Czech Republic
PRJNA938932	GCA_030203585.1	Contig	JARIRS000000000	SAMN33450191	1SIBe17cef	Escherichia coli	inflow to WWTP	Czech Republic
PRJNA938932	GCA_030203555.1	Contig	JARIRR000000000	SAMN33450192	1SIBe18cef	Escherichia coli	inflow to WWTP	Czech Republic
PRJNA938932	GCA_030203525.1	Contig	JARIRP000000000	SAMN33450194	1SIBe1cef	Escherichia coli	inflow to WWTP	Czech Republic
PRJNA938932	GCA_030203515.1	Contig	JARIRO000000000	SAMN33450195	1SIBe20cef	Escherichia coli	inflow to WWTP	Czech Republic
PRJNA938932	GCA_030203495.1	Contig	JARIRL000000000	SAMN33450198	1SIBe23cef	Escherichia coli	inflow to WWTP	Czech Republic
PRJNA938932	GCA_030203465.1	Contig	JARIRK000000000	SAMN33450199	1SIBe24cefA	Escherichia coli	inflow to WWTP	Czech Republic
PRJNA938932	GCA_030203455.1	Contig	JARIRN000000000	SAMN33450196	1SIBe21cef	Escherichia coli	inflow to WWTP	Czech Republic
PRJNA938932	GCA_030203435.1	Contig	JARIRJ000000000	SAMN33450200	1SIBe24cefB	Escherichia coli	inflow to WWTP	Czech Republic
PRJNA938932	GCA_030203415.1	Contig	JARIRI000000000	SAMN33450201	1SIBe25cef	Escherichia coli	inflow to WWTP	Czech Republic
PRJNA938932	GCA_030203385.1	Contig	JARIRG000000000	SAMN33450203	1SIBe27cef	Escherichia coli	inflow to WWTP	Czech Republic
PRJNA938932	GCA_030203375.1	Contig	JARIRH000000000	SAMN33450202	1SIBe26cef	Escherichia coli	inflow to WWTP	Czech Republic
PRJNA938932	GCA_030203355.1	Contig	JARIRF000000000	SAMN33450204	1SIBe28cef	Escherichia coli	inflow to WWTP	Czech Republic
PRJNA938932	GCA_030203335.1	Contig	JARIRE000000000	SAMN33450205	1SIBe29cef	Escherichia coli	inflow to WWTP	Czech Republic
PRJNA938932	GCA_030203315.1	Contig	JARIRD000000000	SAMN33450206	1SIBe2cef	Escherichia coli	inflow to WWTP	Czech Republic
PRJNA938932	GCA_030203295.1	Contig	JARIQV000000000	SAMN33450214	1SIBe9 m	Escherichia coli	inflow to WWTP	Czech Republic
PRJNA938932	GCA_030203275.1	Contig	JARIRA000000000	SAMN33450209	1SIBe4cef	Escherichia coli	inflow to WWTP	Czech Republic
PRJNA938932	GCA_030203255.1	Contig	JARIRB000000000	SAMN33450208	1SIBe3cef	Escherichia coli	inflow to WWTP	Czech Republic
PRJNA938932	GCA_030203235.1	Contig	JARIRC000000000	SAMN33450207	1SIBe30cef	Escherichia coli	inflow to WWTP	Czech Republic
PRJNA938932	GCA_030203215.1	Contig	JARIQZ000000000	SAMN33450210	1SIBe5cef	Escherichia coli	inflow to WWTP	Czech Republic
PRJNA938932	GCA_030203195.1	Contig	JARIQX000000000	SAMN33450212	1SIBe7cef	Escherichia coli	inflow to WWTP	Czech Republic
PRJNA938932	GCA_030203175.1	Contig	JARIQY000000000	SAMN33450211	1SIBe6cef	Escherichia coli	inflow to WWTP	Czech Republic
PRJNA938932	GCA_030203135.1	Contig	JARIQU000000000	SAMN33450215	1SIBe9cef	Escherichia coli	inflow to WWTP	Czech Republic
PRJNA938932	GCA_030203145.1	Contig	JARIQS000000000	SAMN33450217	1SOAe10cef	Escherichia coli	outflow from WWTP	Czech Republic
PRJNA938932	GCA_030203115.1	Contig	JARIQR000000000	SAMN33450218	1SOAe11cef	Escherichia coli	outflow from WWTP	Czech Republic
PRJNA938932	GCA_030203065.1	Contig	JARIQO000000000	SAMN33450221	1SOAe14cef	Escherichia coli	outflow from WWTP	Czech Republic
PRJNA938932	GCA_030203085.1	Contig	JARIQQ000000000	SAMN33450219	1SOAe12cef	Escherichia coli	outflow from WWTP	Czech Republic
PRJNA938932	GCA_030203045.1	Contig	JARIQN000000000	SAMN33450222	1SOAe15cef	Escherichia coli	outflow from WWTP	Czech Republic
PRJNA938932	GCA_030203035.1	Contig	JARIQP000000000	SAMN33450220	1SOAe13cef	Escherichia coli	outflow from WWTP	Czech Republic
PRJNA938932	GCA_030203015.1	Contig	JARIQM000000000	SAMN33450223	1SOAe16cef	Escherichia coli	outflow from WWTP	Czech Republic
PRJNA938932	GCA_030202995.1	Contig	JARIQK000000000	SAMN33450225	1SOAe18cef	Escherichia coli	outflow from WWTP	Czech Republic
PRJNA938932	GCA_030202975.1	Contig	JARIQJ000000000	SAMN33450226	1SOAe19cef	Escherichia coli	outflow from WWTP	Czech Republic
PRJNA938932	GCA_030202945.1	Contig	JARIQI000000000	SAMN33450227	1SOAe1cef	Escherichia coli	outflow from WWTP	Czech Republic
PRJNA938932	GCA_030202935.1	Contig	JARIQH000000000	SAMN33450228	1SOAe20cef	Escherichia coli	outflow from WWTP	Czech Republic
PRJNA938932	GCA_030202895.1	Contig	JARIQF000000000	SAMN33450230	1SOAe22cef	Escherichia coli	outflow from WWTP	Czech Republic
PRJNA938932	GCA_030202905.1	Contig	JARIQG000000000	SAMN33450229	1SOAe21cef	Escherichia coli	outflow from WWTP	Czech Republic
PRJNA938932	GCA_030202875.1	Contig	JARIQE000000000	SAMN33450231	1SOAe23cef	Escherichia coli	outflow from WWTP	Czech Republic
PRJNA938932	GCA_030202835.1	Contig	JARIQD000000000	SAMN33450232	1SOAe24cef	Escherichia coli	outflow from WWTP	Czech Republic
PRJNA938932	GCA_030202815.1	Contig	JARIQC000000000	SAMN33450233	1SOAe25cef	Escherichia coli	outflow from WWTP	Czech Republic
PRJNA938932	GCA_030202795.1	Contig	JARIQB000000000	SAMN33450234	1SOAe26cef	Escherichia coli	outflow from WWTP	Czech Republic
PRJNA938932	GCA_030202595.1	Contig	JARIRM000000000	SAMN33450197	1SIBe22cef	Escherichia coli	inflow to WWTP	Czech Republic
PRJNA938932	GCA_030202495.1	Contig	JARIQW000000000	SAMN33450213	1SIBe8cef	Escherichia coli	inflow to WWTP	Czech Republic
PRJNA938932	GCA_030202465.1	Contig	JARIQL000000000	SAMN33450224	1SOAe17cef	Escherichia coli	outflow from WWTP	Czech Republic
PRJNA938932	GCA_030202455.1	Contig	JARIQT000000000	SAMN33450216	1SIBk6cefB	Escherichia coli	inflow to WWTP	Czech Republic
PRJNA938932	GCA_030202425.1	Contig	JARIQA000000000	SAMN33450235	1SOAe27cef	Escherichia coli	outflow from WWTP	Czech Republic
PRJNA938932	GCA_030202415.1	Contig	JARIPY000000000	SAMN33450237	1SOAe29cef	Escherichia coli	outflow from WWTP	Czech Republic
PRJNA938932	GCA_030202395.1	Contig	JARIPZ000000000	SAMN33450236	1SOAe28cef	Escherichia coli	outflow from WWTP	Czech Republic
PRJNA938932	GCA_030202375.1	Contig	JARIPX000000000	SAMN33450238	1SOAe2cef	Escherichia coli	outflow from WWTP	Czech Republic
PRJNA938932	GCA_030202355.1	Contig	JARIPW000000000	SAMN33450239	1SOAe30cef	Escherichia coli	outflow from WWTP	Czech Republic
PRJNA938932	GCA_030202335.1	Contig	JARIPV000000000	SAMN33450240	1SOAe3cef	Escherichia coli	outflow from WWTP	Czech Republic
PRJNA938932	GCA_030202305.1	Contig	JARIPT000000000	SAMN33450242	1SOAe5cef	Escherichia coli	outflow from WWTP	Czech Republic
PRJNA938932	GCA_030202295.1	Contig	JARIPS000000000	SAMN33450243	1SOAe6cef	Escherichia coli	outflow from WWTP	Czech Republic
PRJNA938932	GCA_030202275.1	Contig	JARIPU000000000	SAMN33450241	1SOAe4cef	Escherichia coli	outflow from WWTP	Czech Republic
PRJNA938932	GCA_030202255.1	Contig	JARIPR000000000	SAMN33450244	1SOAe7cef	Escherichia coli	outflow from WWTP	Czech Republic
PRJNA938932	GCA_030202235.1	Contig	JARIPQ000000000	SAMN33450245	1SOAe8cef	Escherichia coli	outflow from WWTP	Czech Republic
PRJNA938932	GCA_030202195.1	Contig	JARIPP000000000	SAMN33450246	1SOAe9cef	Escherichia coli	outflow from WWTP	Czech Republic
PRJNA938932	GCA_030202205.1	Contig	JARIPO000000000	SAMN33450247	1SOBe10cef	Escherichia coli	outflow from WWTP	Czech Republic
PRJNA938932	GCA_030202175.1	Contig	JARIPN000000000	SAMN33450248	1SOBe11cef	Escherichia coli	outflow from WWTP	Czech Republic
PRJNA938932	GCA_030202155.1	Contig	JARIPM000000000	SAMN33450249	1SOBe12cef	Escherichia coli	outflow from WWTP	Czech Republic
PRJNA938932	GCA_030202135.1	Contig	JARIPL000000000	SAMN33450250	1SOBe13cef	Escherichia coli	outflow from WWTP	Czech Republic
PRJNA938932	GCA_030202115.1	Contig	JARIPK000000000	SAMN33450251	1SOBe14cef	Escherichia coli	outflow from WWTP	Czech Republic
PRJNA938932	GCA_030202075.1	Contig	JARIPJ000000000	SAMN33450252	1SOBe15cef	Escherichia coli	outflow from WWTP	Czech Republic
PRJNA938932	GCA_030202085.1	Contig	JARIPI000000000	SAMN33450253	1SOBe16cef	Escherichia coli	outflow from WWTP	Czech Republic
PRJNA938932	GCA_030202055.1	Contig	JARIPH000000000	SAMN33450254	1SOBe17cef	Escherichia coli	outflow from WWTP	Czech Republic
PRJNA938932	GCA_030202035.1	Contig	JARIPG000000000	SAMN33450255	1SOBe18cef	Escherichia coli	outflow from WWTP	Czech Republic
PRJNA938932	GCA_030202015.1	Contig	JARIPE000000000	SAMN33450257	1SOBe1cef	Escherichia coli	outflow from WWTP	Czech Republic
PRJNA938932	GCA_030201995.1	Contig	JARIPF000000000	SAMN33450256	1SOBe19cef	Escherichia coli	outflow from WWTP	Czech Republic
PRJNA938932	GCA_030201975.1	Contig	JARIPD000000000	SAMN33450258	1SOBe20cef	Escherichia coli	outflow from WWTP	Czech Republic
PRJNA938932	GCA_030201955.1	Contig	JARIPB000000000	SAMN33450260	1SOBe22cef	Escherichia coli	outflow from WWTP	Czech Republic
PRJNA938932	GCA_030201935.1	Contig	JARIPC000000000	SAMN33450259	1SOBe21cef	Escherichia coli	outflow from WWTP	Czech Republic
PRJNA938932	GCA_030201895.1	Contig	JARIPA000000000	SAMN33450261	1SOBe23cef	Escherichia coli	outflow from WWTP	Czech Republic
PRJNA938932	GCA_030201875.1	Contig	JARIOZ000000000	SAMN33450262	1SOBe24cef	Escherichia coli	outflow from WWTP	Czech Republic
PRJNA938932	GCA_030201885.1	Contig	JARIOY000000000	SAMN33450263	1SOBe25cef	Escherichia coli	outflow from WWTP	Czech Republic
PRJNA938932	GCA_030201855.1	Contig	JARIOW000000000	SAMN33450265	1SOBe3cef	Escherichia coli	outflow from WWTP	Czech Republic
PRJNA938932	GCA_030201825.1	Contig	JARIOX000000000	SAMN33450264	1SOBe2cef	Escherichia coli	outflow from WWTP	Czech Republic
PRJNA938932	GCA_030201815.1	Contig	JARIOV000000000	SAMN33450266	1SOBe4cef	Escherichia coli	outflow from WWTP	Czech Republic
PRJNA938932	GCA_030201785.1	Contig	JARIOT000000000	SAMN33450268	1SOBe6cef	Escherichia coli	outflow from WWTP	Czech Republic
PRJNA938932	GCA_030201775.1	Contig	JARIOU000000000	SAMN33450267	1SOBe5cef	Escherichia coli	outflow from WWTP	Czech Republic
PRJNA938932	GCA_030201745.1	Contig	JARIOR000000000	SAMN33450270	1SOBe8cef	Escherichia coli	outflow from WWTP	Czech Republic
PRJNA938932	GCA_030201735.1	Contig	JARIOS000000000	SAMN33450269	1SOBe7cef	Escherichia coli	outflow from WWTP	Czech Republic
PRJNA938932	GCA_030201695.1	Contig	JARIOQ000000000	SAMN33450271	1SOBe9cef	Escherichia coli	outflow from WWTP	Czech Republic
PRJNA938932	GCA_030201705.1	Contig	JARIOP000000000	SAMN33450272	2HUAe10cef	Escherichia coli	Human	Czech Republic
PRJNA938932	GCA_030201675.1	Contig	JARIOO000000000	SAMN33450273	2HUAe11cef	Escherichia coli	Human	Czech Republic
PRJNA938932	GCA_030201655.1	Contig	JARIOM000000000	SAMN33450276	2HUAe14cef	Escherichia coli	Human	Czech Republic
PRJNA938932	GCA_030201635.1	Contig	JARION000000000	SAMN33450275	2HUAe13cef	Escherichia coli	Human	Czech Republic
PRJNA938932	GCA_030201615.1	Contig	JARIOL000000000	SAMN33450277	2HUAe15cef	Escherichia coli	Human	Czech Republic
PRJNA938932	GCA_030201595.1	Contig	JARIOK000000000	SAMN33450278	2HUAe16cef	Escherichia coli O25b:H4-ST131	Human	Czech Republic
PRJNA938932	GCA_030201575.1	Contig	JARIOJ000000000	SAMN33450279	2HUAe17cef	Escherichia coli	Human	Czech Republic
PRJNA938932	GCA_030201535.1	Contig	JARIOI000000000	SAMN33450280	2HUAe18cef	Escherichia coli	Human	Czech Republic
PRJNA938932	GCA_030201525.1	Contig	JARIOH000000000	SAMN33450281	2HUAe19cef	Escherichia coli	Human	Czech Republic
PRJNA938932	GCA_030201505.1	Contig	JARIOG000000000	SAMN33450282	2HUAe1cef	Escherichia coli	Human	Czech Republic
PRJNA938932	GCA_030201495.1	Contig	JARIOF000000000	SAMN33450283	2HUAe20cef	Escherichia coli	Human	Czech Republic
PRJNA938932	GCA_030201475.1	Contig	JARIOE000000000	SAMN33450284	2HUAe21cef	Escherichia coli	Human	Czech Republic
PRJNA938932	GCA_030201455.1	Contig	JARIOD000000000	SAMN33450285	2HUAe22cef	Escherichia coli	Human	Czech Republic
PRJNA938932	GCA_030201435.1	Contig	JARIOC000000000	SAMN33450286	2HUAe24cef	Escherichia coli	Human	Czech Republic
PRJNA938932	GCA_030201405.1	Contig	JARIOB000000000	SAMN33450287	2HUAe25cef	Escherichia coli	Human	Czech Republic
PRJNA938932	GCA_030201375.1	Contig	JARIOA000000000	SAMN33450288	2HUAe26cef	Escherichia coli	Human	Czech Republic
PRJNA938932	GCA_030201385.1	Contig	JARINZ000000000	SAMN33450289	2HUAe27cef	Escherichia coli	Human	Czech Republic
PRJNA938932	GCA_030201335.1	Contig	JARINX000000000	SAMN33450291	2HUAe29cef	Escherichia coli	Human	Czech Republic
PRJNA938932	GCA_030201325.1	Contig	JARINY000000000	SAMN33450290	2HUAe28cef	Escherichia coli	Human	Czech Republic
PRJNA938932	GCA_030201315.1	Contig	JARINV000000000	SAMN33450293	2HUAe30cef	Escherichia coli	Human	Czech Republic
PRJNA938932	GCA_030201275.1	Contig	JARINP000000000	SAMN33450299	2HUAe37cef	Escherichia coli	Human	Czech Republic
PRJNA938932	GCA_030201295.1	Contig	JARINW000000000	SAMN33450292	2HUAe2cef	Escherichia coli	Human	Czech Republic
PRJNA938932	GCA_030201245.1	Contig	JARINU000000000	SAMN33450294	2HUAe31cef	Escherichia coli	Human	Czech Republic
PRJNA938932	GCA_030201235.1	Contig	JARINT000000000	SAMN33450295	2HUAe32cef	Escherichia coli	Human	Czech Republic
PRJNA938932	GCA_030201215.1	Contig	JARINS000000000	SAMN33450296	2HUAe33cef	Escherichia coli	Human	Czech Republic
PRJNA938932	GCA_030201195.1	Contig	JARINR000000000	SAMN33450297	2HUAe35cef	Escherichia coli	Human	Czech Republic
PRJNA938932	GCA_030201175.1	Contig	JARINQ000000000	SAMN33450298	2HUAe36cef	Escherichia coli	Human	Czech Republic
PRJNA938932	GCA_030201145.1	Contig	JARINN000000000	SAMN33450301	2HUAe3cef	Escherichia coli	Human	Czech Republic
PRJNA938932	GCA_030201135.1	Contig	JARINO000000000	SAMN33450300	2HUAe38cef	Escherichia coli	Human	Czech Republic
PRJNA938932	GCA_030201115.1	Contig	JARINM000000000	SAMN33450302	2HUAe4cef	Escherichia coli	Human	Czech Republic
PRJNA938932	GCA_030201095.1	Contig	JARINI000000000	SAMN33450306	2HUAe8cef	Escherichia coli	Human	Czech Republic
PRJNA938932	GCA_030201055.1	Contig	JARINL000000000	SAMN33450303	2HUAe5cef	Escherichia coli	Human	Czech Republic
PRJNA938932	GCA_030201065.1	Contig	JARINK000000000	SAMN33450304	2HUAe6cef	Escherichia coli	Human	Czech Republic
PRJNA938932	GCA_030201015.1	Contig	JARINH000000000	SAMN33450307	2HUAe9cef	Escherichia coli	Human	Czech Republic
PRJNA938932	GCA_030201025.1	Contig	JARINJ000000000	SAMN33450305	2HUAe7cef	Escherichia coli	Human	Czech Republic
PRJNA938932	GCA_030200985.1	Contig	JARING000000000	SAMN33450309	2HUBe13cef	Escherichia coli	Human	Czech Republic
PRJNA938932	GCA_030200975.1	Contig	JARINC000000000	SAMN33450313	2HUBe19m	Escherichia coli	Human	Czech Republic
PRJNA938932	GCA_030200955.1	Contig	JARIND000000000	SAMN33450312	2HUBe17cef	Escherichia coli	Human	Czech Republic
PRJNA938932	GCA_030200935.1	Contig	JARINE000000000	SAMN33450311	2HUBe15m	Escherichia coli	Human	Czech Republic
PRJNA938932	GCA_030200915.1	Contig	JARINF000000000	SAMN33450310	2HUBe14cef	Escherichia coli	Human	Czech Republic
PRJNA938932	GCA_030200895.1	Contig	JARINB000000000	SAMN33450314	2HUBe20m	Escherichia coli	Human	Czech Republic
PRJNA938932	GCA_030200875.1	Contig	JARIMZ000000000	SAMN33450316	2HUBe22cef	Escherichia coli	Human	Czech Republic
PRJNA938932	GCA_030200835.1	Contig	JARINA000000000	SAMN33450315	2HUBe21cef	Escherichia coli	Human	Czech Republic
PRJNA938932	GCA_030200815.1	Contig	JARIMX000000000	SAMN33450318	2HUBe25cef	Escherichia coli	Human	Czech Republic
PRJNA938932	GCA_030200825.1	Contig	JARIMY000000000	SAMN33450317	2HUBe23cef	Escherichia coli	Human	Czech Republic
PRJNA938932	GCA_030200795.1	Contig	JARIMW000000000	SAMN33450319	2HUBe28cef	Escherichia coli	Human	Czech Republic
PRJNA938932	GCA_030200775.1	Contig	JARIMV000000000	SAMN33450320	2HUBe2cef	Escherichia coli	Human	Czech Republic
PRJNA938932	GCA_030200745.1	Contig	JARIMS000000000	SAMN33450323	2HUBe4m	Escherichia coli	Human	Czech Republic
PRJNA938932	GCA_030200735.1	Contig	JARIMU000000000	SAMN33450321	2HUBe31cef	Escherichia coli	Human	Czech Republic
PRJNA938932	GCA_030200715.1	Contig	JARIMT000000000	SAMN33450322	2HUBe33cef	Escherichia coli	Human	Czech Republic
PRJNA938932	GCA_030200695.1	Contig	JARIMR000000000	SAMN33450324	2HUBe8m	Escherichia coli	Human	Czech Republic
PRJNA938932	GCA_030200675.1	Contig	JARIMN000000000	SAMN33450328	2HUCe3cef	Escherichia coli	Human	Czech Republic
PRJNA938932	GCA_030200645.1	Contig	JARIMQ000000000	SAMN33450325	2HUBe9cef	Escherichia coli	Human	Czech Republic
PRJNA938932	GCA_030200625.1	Contig	JARIMP000000000	SAMN33450326	2HUCe1cef	Escherichia coli	Human	Czech Republic
PRJNA938932	GCA_030200615.1	Contig	JARIMO000000000	SAMN33450327	2HUCe2cef	Escherichia coli	Human	Czech Republic
PRJNA938932	GCA_030200595.1	Contig	JARIMM000000000	SAMN33450329	2HUCe4cef	Escherichia coli	Human	Czech Republic
PRJNA938932	GCA_030200575.1	Contig	JARIML000000000	SAMN33450330	2HUCe5cef	Escherichia coli	Human	Czech Republic
PRJNA938932	GCA_030200535.1	Contig	JARIMI000000000	SAMN33450333	2HUCe8cef	Escherichia coli	Human	Czech Republic
PRJNA938932	GCA_030200525.1	Contig	JARIMK000000000	SAMN33450331	2HUCe6cef	Escherichia coli	Human	Czech Republic
PRJNA938932	GCA_030200515.1	Contig	JARIMH000000000	SAMN33450334	2HUCe9cef	Escherichia coli	Human	Czech Republic
PRJNA938932	GCA_030200495.1	Contig	JARIMJ000000000	SAMN33450332	2HUCe7cef	Escherichia coli	Human	Czech Republic
PRJNA938932	GCA_030200475.1	Contig	JARIMG000000000	SAMN33450335	2RDAe1c	Escherichia coli	Environment (river downstream WWTP)	Czech Republic
PRJNA938932	GCA_030200455.1	Contig	JARIME000000000	SAMN33450337	2RDAe3c	Escherichia coli	Environment (river downstream WWTP)	Czech Republic
PRJNA938932	GCA_030200415.1	Contig	JARIMC000000000	SAMN33450340	2SHBe11c	Escherichia coli	raw hospital sewage	Czech Republic
PRJNA938932	GCA_030200405.1	Contig	JARIMF000000000	SAMN33450336	2RDAe2c	Escherichia coli	river downstream WWTP	Czech Republic
PRJNA938932	GCA_030200395.1	Contig	JARIMD000000000	SAMN33450339	2SHBe10c	Escherichia coli	raw hospital sewage	Czech Republic
PRJNA938932	GCA_030200375.1	Contig	JARIMB000000000	SAMN33450341	2SHBe12c	Escherichia coli	raw hospital sewage	Czech Republic
PRJNA938932	GCA_030200345.1	Contig	JARILZ000000000	SAMN33450343	2SHBe13cB	Escherichia coli	raw hospital sewage	Czech Republic
PRJNA938932	GCA_030200335.1	Contig	JARIMA000000000	SAMN33450342	2SHBe13cA	Escherichia coli	raw hospital sewage	Czech Republic
PRJNA938932	GCA_030200295.1	Contig	JARILX000000000	SAMN33450345	2SHBe15c	Escherichia coli	raw hospital sewage	Czech Republic
PRJNA938932	GCA_030200305.1	Contig	JARILY000000000	SAMN33450344	2SHBe14c	Escherichia coli	raw hospital sewage	Czech Republic
PRJNA938932	GCA_030200275.1	Contig	JARIKX000000000	SAMN33450371	2SHCe23c	Escherichia coli	raw hospital sewage	Czech Republic
PRJNA938932	GCA_030200245.1	Contig	JARILU000000000	SAMN33450348	2SHBe1c	Escherichia coli	raw hospital sewage	Czech Republic
PRJNA938932	GCA_030200235.1	Contig	JARILW000000000	SAMN33450346	2SHBe16c	Escherichia coli	raw hospital sewage	Czech Republic
PRJNA938932	GCA_030200195.1	Contig	JARILT000000000	SAMN33450349	2SHBe2c	Escherichia coli	raw hospital sewage	Czech Republic
PRJNA938932	GCA_030200205.1	Contig	JARILV000000000	SAMN33450347	2SHBe17c	Escherichia coli	raw hospital sewage	Czech Republic
PRJNA938932	GCA_030200175.1	Contig	JARILS000000000	SAMN33450350	2SHBe3c	Escherichia coli	raw hospital sewage	Czech Republic
PRJNA938932	GCA_030200145.1	Contig	JARILR000000000	SAMN33450351	2SHBe4c	Escherichia coli	raw hospital sewage	Czech Republic
PRJNA938932	GCA_030200135.1	Contig	JARILQ000000000	SAMN33450352	2SHBe5c	Escherichia coli	raw hospital sewage	Czech Republic
PRJNA938932	GCA_030200115.1	Contig	JARILP000000000	SAMN33450353	2SHBe6c	Escherichia coli	raw hospital sewage	Czech Republic
PRJNA938932	GCA_030200095.1	Contig	JARILO000000000	SAMN33450354	2SHBe7cA	Escherichia coli	raw hospital sewage	Czech Republic
PRJNA938932	GCA_030200075.1	Contig	JARILN000000000	SAMN33450355	2SHBe7cB	Escherichia coli	raw hospital sewage	Czech Republic
PRJNA938932	GCA_030200055.1	Contig	JARILM000000000	SAMN33450356	2SHBe8c	Escherichia coli	raw hospital sewage	Czech Republic
PRJNA938932	GCA_030200035.1	Contig	JARILL000000000	SAMN33450357	2SHBe9c	Escherichia coli	raw hospital sewage	Czech Republic
PRJNA938932	GCA_030200015.1	Contig	JARILK000000000	SAMN33450358	2SHCe10c	Escherichia coli	raw hospital sewage	Czech Republic
PRJNA938932	GCA_030199995.1	Contig	JARILJ000000000	SAMN33450359	2SHCe11c	Escherichia coli	raw hospital sewage	Czech Republic
PRJNA938932	GCA_030199975.1	Contig	JARILH000000000	SAMN33450361	2SHCe13c	Escherichia coli	raw hospital sewage	Czech Republic
PRJNA938932	GCA_030199955.1	Contig	JARILG000000000	SAMN33450362	2SHCe14c	Escherichia coli	raw hospital sewage	Czech Republic
PRJNA938932	GCA_030199935.1	Contig	JARILI000000000	SAMN33450360	2SHCe12c	Escherichia coli	raw hospital sewage	Czech Republic
PRJNA938932	GCA_030199915.1	Contig	JARILF000000000	SAMN33450363	2SHCe15c	Escherichia coli	raw hospital sewage	Czech Republic
PRJNA938932	GCA_030199895.1	Contig	JARILC000000000	SAMN33450366	2SHCe19c	Escherichia coli	raw hospital sewage	Czech Republic
PRJNA938932	GCA_030199875.1	Contig	JARILD000000000	SAMN33450365	2SHCe18c	Escherichia coli	raw hospital sewage	Czech Republic
PRJNA938932	GCA_030199855.1	Contig	JARILE000000000	SAMN33450364	2SHCe16c	Escherichia coli	raw hospital sewage	Czech Republic
PRJNA938932	GCA_030199835.1	Contig	JARILB000000000	SAMN33450367	2SHCe1c	Escherichia coli	raw hospital sewage	Czech Republic
PRJNA938932	GCA_030199785.1	Contig	JARIKZ000000000	SAMN33450369	2SHCe21c	Escherichia coli	raw hospital sewage	Czech Republic
PRJNA938932	GCA_030199795.1	Contig	JARILA000000000	SAMN33450368	2SHCe20c	Escherichia coli	raw hospital sewage	Czech Republic
PRJNA938932	GCA_030199775.1	Contig	JARIKY000000000	SAMN33450370	2SHCe22c	Escherichia coli	raw hospital sewage	Czech Republic
PRJNA938932	GCA_030199755.1	Contig	JARIKV000000000	SAMN33450373	2SHCe25c	Escherichia coli	raw hospital sewage	Czech Republic
PRJNA938932	GCA_030199735.1	Contig	JARIKU000000000	SAMN33450374	2SHCe3c	Escherichia coli	raw hospital sewage	Czech Republic
PRJNA938932	GCA_030199695.1	Contig	JARIKS000000000	SAMN33450376	2SHCe5c	Escherichia coli	raw hospital sewage	Czech Republic
PRJNA938932	GCA_030199705.1	Contig	JARIKT000000000	SAMN33450375	2SHCe4c	Escherichia coli	raw hospital sewage	Czech Republic
PRJNA938932	GCA_030199675.1	Contig	JARIKR000000000	SAMN33450377	2SHCe6c	Escherichia coli	raw hospital sewage	Czech Republic
PRJNA938932	GCA_030199655.1	Contig	JARIKQ000000000	SAMN33450378	2SHCe7c	Escherichia coli	raw hospital sewage	Czech Republic
PRJNA938932	GCA_030199635.1	Contig	JARIKP000000000	SAMN33450379	2SHCe8c	Escherichia coli	raw hospital sewage	Czech Republic
PRJNA938932	GCA_030199615.1	Contig	JARIKO000000000	SAMN33450380	2SHCe9c	Escherichia coli	raw hospital sewage	Czech Republic
PRJNA938932	GCA_030199595.1	Contig	JARIKN000000000	SAMN33450381	2SIAe10c	Escherichia coli	inflow to WWTP	Czech Republic
PRJNA938932	GCA_030199575.1	Contig	JARIKM000000000	SAMN33450382	2SIAe11c	Escherichia coli	inflow to WWTP	Czech Republic
PRJNA938932	GCA_030199555.1	Contig	JARIKL000000000	SAMN33450383	2SIAe12c	Escherichia coli	inflow to WWTP	Czech Republic
PRJNA938932	GCA_030199535.1	Contig	JARIKK000000000	SAMN33450384	2SIAe14c	Escherichia coli	inflow to WWTP	Czech Republic
PRJNA938932	GCA_030199515.1	Contig	JARIKJ000000000	SAMN33450385	2SIAe15c	Escherichia coli	inflow to WWTP	Czech Republic
PRJNA938932	GCA_030199495.1	Contig	JARIKI000000000	SAMN33450386	2SIAe16c	Escherichia coli	inflow to WWTP	Czech Republic
PRJNA938932	GCA_030199475.1	Contig	JARIKG000000000	SAMN33450388	2SIAe18c	Escherichia coli	inflow to WWTP	Czech Republic
PRJNA938932	GCA_030199455.1	Contig	JARIKH000000000	SAMN33450387	2SIAe17c	Escherichia coli	inflow to WWTP	Czech Republic
PRJNA938932	GCA_030199435.1	Contig	JARIKF000000000	SAMN33450389	2SIAe19c	Escherichia coli	inflow to WWTP	Czech Republic
PRJNA938932	GCA_030199415.1	Contig	JARIKD000000000	SAMN33450391	2SIAe20c	Escherichia coli	inflow to WWTP	Czech Republic
PRJNA938932	GCA_030199395.1	Contig	JARIKE000000000	SAMN33450390	2SIAe1c	Escherichia coli	inflow to WWTP	Czech Republic
PRJNA938932	GCA_030199375.1	Contig	JARIKC000000000	SAMN33450392	2SIAe21c	Escherichia coli	inflow to WWTP	Czech Republic
PRJNA938932	GCA_030199355.1	Contig	JARIKB000000000	SAMN33450393	2SIAe22c	Escherichia coli	inflow to WWTP	Czech Republic
PRJNA938932	GCA_030199335.1	Contig	JARIKA000000000	SAMN33450394	2SIAe23c	Escherichia coli	inflow to WWTP	Czech Republic
PRJNA938932	GCA_030199315.1	Contig	JARIJZ000000000	SAMN33450395	2SIAe24c	Escherichia coli	inflow to WWTP	Czech Republic
PRJNA938932	GCA_030199295.1	Contig	JARIJY000000000	SAMN33450396	2SIAe25c	Escherichia coli	inflow to WWTP	Czech Republic
PRJNA938932	GCA_030199275.1	Contig	JARIJX000000000	SAMN33450397	2SIAe2c	Escherichia coli	inflow to WWTP	Czech Republic
PRJNA938932	GCA_030199255.1	Contig	JARIJW000000000	SAMN33450398	2SIAe3c	Escherichia coli	inflow to WWTP	Czech Republic
PRJNA938932	GCA_030199225.1	Contig	JARIJV000000000	SAMN33450399	2SIAe4c	Escherichia coli	inflow to WWTP	Czech Republic
PRJNA938932	GCA_030199215.1	Contig	JARIJU000000000	SAMN33450400	2SIAe5c	Escherichia coli	inflow to WWTP	Czech Republic
PRJNA938932	GCA_030199195.1	Contig	JARIJT000000000	SAMN33450401	2SIAe6c	Escherichia coli	inflow to WWTP	Czech Republic
PRJNA938932	GCA_030199175.1	Contig	JARIJS000000000	SAMN33450402	2SIAe7c	Escherichia coli	inflow to WWTP	Czech Republic
PRJNA938932	GCA_030199135.1	Contig	JARIJQ000000000	SAMN33450404	2SIAe9c	Escherichia coli	inflow to WWTP	Czech Republic
PRJNA938932	GCA_030199145.1	Contig	JARIJP000000000	SAMN33450405	2SIAec18m	Escherichia coli	inflow to WWTP	Czech Republic
PRJNA938932	GCA_030199105.1	Contig	JARIJR000000000	SAMN33450403	2SIAe8c	Escherichia coli	inflow to WWTP	Czech Republic
PRJNA938932	GCA_030199095.1	Contig	JARIJO000000000	SAMN33450406	2SIAec8m	Escherichia coli	inflow to WWTP	Czech Republic
PRJNA938932	GCA_030199075.1	Contig	JARIJN000000000	SAMN33450407	2SIBe1c	Escherichia coli	inflow to WWTP	Czech Republic
PRJNA938932	GCA_030199035.1	Contig	JARIJL000000000	SAMN33450409	2SIBe2c	Escherichia coli	inflow to WWTP	Czech Republic
PRJNA938932	GCA_030199005.1	Contig	JARIJK000000000	SAMN33450410	2SIBe3c	Escherichia coli	inflow to WWTP	Czech Republic
PRJNA938932	GCA_030199015.1	Contig	JARIJM000000000	SAMN33450408	2SIBe23cB	Escherichia coli	inflow to WWTP	Czech Republic
PRJNA938932	GCA_030198995.1	Contig	JARIJI000000000	SAMN33450412	2SIBe5c	Escherichia coli	inflow to WWTP	Czech Republic
PRJNA938932	GCA_030198975.1	Contig	JARIJJ000000000	SAMN33450411	2SIBe4c	Escherichia coli	inflow to WWTP	Czech Republic
PRJNA938932	GCA_030198945.1	Contig	JARIJH000000000	SAMN33450413	2SIBe6c	Escherichia coli	inflow to WWTP	Czech Republic
PRJNA938932	GCA_030198935.1	Contig	JARIJG000000000	SAMN33450414	2SOAe10c	Escherichia coli	outflow from WWTP	Czech Republic
PRJNA938932	GCA_030198905.1	Contig	JARIJD000000000	SAMN33450417	2SOAe13c	Escherichia coli	outflow from WWTP	Czech Republic
PRJNA938932	GCA_030198895.1	Contig	JARIJE000000000	SAMN33450416	2SOAe12c	Escherichia coli	outflow from WWTP	Czech Republic
PRJNA938932	GCA_030198875.1	Contig	JARIJF000000000	SAMN33450415	2SOAe11c	Escherichia coli	outflow from WWTP	Czech Republic
PRJNA938932	GCA_030198845.1	Contig	JARIJC000000000	SAMN33450418	2SOAe14c	Escherichia coli	outflow from WWTP	Czech Republic
PRJNA938932	GCA_030198805.1	Contig	JARIJA000000000	SAMN33450420	2SOAe16c	Escherichia coli	outflow from WWTP	Czech Republic
PRJNA938932	GCA_030198785.1	Contig	JARIIZ000000000	SAMN33450421	2SOAe17c	Escherichia coli	outflow from WWTP	Czech Republic
PRJNA938932	GCA_030198775.1	Contig	JARIJB000000000	SAMN33450419	2SOAe15c	Escherichia coli	outflow from WWTP	Czech Republic
PRJNA938932	GCA_030198795.1	Contig	JARIIY000000000	SAMN33450422	2SOAe18c	Escherichia coli	outflow from WWTP	Czech Republic
PRJNA938932	GCA_030198735.1	Contig	JARIIU000000000	SAMN33450426	2SOAe21c	Escherichia coli	outflow from WWTP	Czech Republic
PRJNA938932	GCA_030198755.1	Contig	JARIIX000000000	SAMN33450423	2SOAe19c	Escherichia coli	outflow from WWTP	Czech Republic
PRJNA938932	GCA_030198705.1	Contig	JARIIW000000000	SAMN33450424	2SOAe1c	Escherichia coli	outflow from WWTP	Czech Republic
PRJNA938932	GCA_030198695.1	Contig	JARIIV000000000	SAMN33450425	2SOAe20c	Escherichia coli	outflow from WWTP	Czech Republic
PRJNA938932	GCA_030198675.1	Contig	JARIIT000000000	SAMN33450427	2SOAe22c	Escherichia coli	outflow from WWTP	Czech Republic
PRJNA938932	GCA_030198655.1	Contig	JARIIS000000000	SAMN33450428	2SOAe23c	Escherichia coli	outflow from WWTP	Czech Republic
PRJNA938932	GCA_030198635.1	Contig	JARIIP000000000	SAMN33450431	2SOAe2c	Escherichia coli	outflow from WWTP	Czech Republic
PRJNA938932	GCA_030198605.1	Contig	JARIIR000000000	SAMN33450429	2SOAe24c	Escherichia coli	outflow from WWTP	Czech Republic
PRJNA938932	GCA_030198595.1	Contig	JARIIJ000000000	SAMN33450437	2SOAe8c	Escherichia coli	outflow from WWTP	Czech Republic
PRJNA938932	GCA_030198575.1	Contig	JARIIO000000000	SAMN33450432	2SOAe3c	Escherichia coli	outflow from WWTP	Czech Republic
PRJNA938932	GCA_030198555.1	Contig	JARIIQ000000000	SAMN33450430	2SOAe25c	Escherichia coli	outflow from WWTP	Czech Republic
PRJNA938932	GCA_030198535.1	Contig	JARIIN000000000	SAMN33450433	2SOAe4c	Escherichia coli	outflow from WWTP	Czech Republic
PRJNA938932	GCA_030198495.1	Contig	JARIIK000000000	SAMN33450436	2SOAe7c	Escherichia coli	outflow from WWTP	Czech Republic
PRJNA938932	GCA_030198505.1	Contig	JARIIM000000000	SAMN33450434	2SOAe5c	Escherichia coli	outflow from WWTP	Czech Republic
PRJNA938932	GCA_030198435.1	Contig	JARIII000000000	SAMN33450438	2SOAe9c	Escherichia coli	outflow from WWTP	Czech Republic
PRJNA938932	GCA_030198475.1	Contig	JARIIL000000000	SAMN33450435	2SOAe6c	Escherichia coli	outflow from WWTP	Czech Republic
PRJNA938932	GCA_030198445.1	Contig	JARIIH000000000	SAMN33450439	2SOAec6m	Escherichia coli	outflow from WWTP	Czech Republic
PRJNA938932	GCA_030198405.1	Contig	JARIIG000000000	SAMN33450440	2SOBe10c	Escherichia coli	outflow from WWTP	Czech Republic
PRJNA938932	GCA_030198395.1	Contig	JARIIE000000000	SAMN33450442	2SOBe12c	Escherichia coli	outflow from WWTP	Czech Republic
PRJNA938932	GCA_030198375.1	Contig	JARIIF000000000	SAMN33450441	2SOBe11c	Escherichia coli	outflow from WWTP	Czech Republic
PRJNA938932	GCA_030198355.1	Contig	JARIIC000000000	SAMN33450444	2SOBe14c	Escherichia coli	outflow from WWTP	Czech Republic
PRJNA938932	GCA_030198335.1	Contig	JARIID000000000	SAMN33450443	2SOBe13cB	Escherichia coli	outflow from WWTP	Czech Republic
PRJNA938932	GCA_030198315.1	Contig	JARIIB000000000	SAMN33450445	2SOBe15c	Escherichia coli	outflow from WWTP	Czech Republic
PRJNA938932	GCA_030198285.1	Contig	JARIIA000000000	SAMN33450446	2SOBe16c	Escherichia coli	outflow from WWTP	Czech Republic
PRJNA938932	GCA_030198275.1	Contig	JARIHT000000000	SAMN33450453	2SOBe23c	Escherichia coli	outflow from WWTP	Czech Republic
PRJNA938932	GCA_030198255.1	Contig	JARIHY000000000	SAMN33450448	2SOBe19c	Escherichia coli	outflow from WWTP	Czech Republic
PRJNA938932	GCA_030198235.1	Contig	JARIHZ000000000	SAMN33450447	2SOBe17c	Escherichia coli	outflow from WWTP	Czech Republic
PRJNA938932	GCA_030198215.1	Contig	JARIHX000000000	SAMN33450449	2SOBe1c	Escherichia coli	outflow from WWTP	Czech Republic
PRJNA938932	GCA_030198195.1	Contig	JARIHW000000000	SAMN33450450	2SOBe20c	Escherichia coli	outflow from WWTP	Czech Republic
PRJNA938932	GCA_030198175.1	Contig	JARIHV000000000	SAMN33450451	2SOBe21c	Escherichia coli	outflow from WWTP	Czech Republic
PRJNA938932	GCA_030198155.1	Contig	JARIHU000000000	SAMN33450452	2SOBe22c	Escherichia coli	outflow from WWTP	Czech Republic
PRJNA938932	GCA_030219905.1	Contig	JARIUQ000000000	SAMN33450115	1RUBe1cef	Escherichia coli	outflow from WWTP	Czech Republic
PRJNA938932	GCA_030219885.1	Contig	JARIUG000000000	SAMN33450125	1SHAe12cef	Escherichia coli	outflow from WWTP	Czech Republic
PRJNA938932	GCA_030219865.1	Contig	JARIUI000000000	SAMN33450123	1SHAe10cef	Escherichia coli	outflow from WWTP	Czech Republic
PRJNA938932	GCA_030219845.1	Contig	JARIUH000000000	SAMN33450124	1SHAe11cef	Escherichia coli	outflow from WWTP	Czech Republic
PRJNA938932	GCA_030219825.1	Contig	JARIUF000000000	SAMN33450126	1SHAe13cef	Escherichia coli	outflow from WWTP	Czech Republic
PRJNA938932	GCA_030219805.1	Contig	JARIUA000000000	SAMN33450131	1SHAe18cef	Escherichia coli	outflow from WWTP	Czech Republic
PRJNA938932	GCA_030219785.1	Contig	JARIKW000000000	SAMN33450372	2SHCe24c	Escherichia coli	outflow from WWTP	Czech Republic
PRJNA938932	GCA_030235005.1	Contig	JARIXJ000000000	SAMN33450454	2SOBe24c	Escherichia coli	outflow from WWTP	Czech Republic
PRJNA938932	GCA_030234965.1	Contig	JARIXI000000000	SAMN33450455	2SOBe25c	Escherichia coli	outflow from WWTP	Czech Republic
PRJNA938932	GCA_030234945.1	Contig	JARIXG000000000	SAMN33450457	2SOBe2cB	Escherichia coli	outflow from WWTP	Czech Republic
PRJNA938932	GCA_030234925.1	Contig	JARIXH000000000	SAMN33450456	2SOBe2cA	Escherichia coli	outflow from WWTP	Czech Republic
PRJNA938932	GCA_030234905.1	Contig	JARIXF000000000	SAMN33450458	2SOBe3c	Escherichia coli	outflow from WWTP	Czech Republic
PRJNA938932	GCA_030234885.1	Contig	JARIXD000000000	SAMN33450460	2SOBe5c	Escherichia coli	outflow from WWTP	Czech Republic
PRJNA938932	GCA_030234865.1	Contig	JARIXC000000000	SAMN33450461	2SOBe6c	Escherichia coli	outflow from WWTP	Czech Republic
PRJNA938932	GCA_030234845.1	Contig	JARIXE000000000	SAMN33450459	2SOBe4c	Escherichia coli	outflow from WWTP	Czech Republic
PRJNA938932	GCA_030234825.1	Contig	JARIXB000000000	SAMN33450462	2SOBe7c	Escherichia coli	outflow from WWTP	Czech Republic
PRJNA938932	GCA_030234805.1	Contig	JARIXA000000000	SAMN33450463	2SOBe8c	Escherichia coli	outflow from WWTP	Czech Republic
PRJNA938932	GCA_030239735.1	Contig	JARIWZ000000000	SAMN33450464	2SOBe9c	Escherichia coli	outflow from WWTP	Czech Republic
# PRJNA599529 Assembly Details
BioProject	# Assembly	Level	WGS	BioSample	Strain	Taxonomy	Host	Country
PRJNA599529	GCA_009905135.1	Complete genome	undefined	SAMN13756518	94EC	Escherichia coli	Human	Singapore
PRJNA599529	GCA_009905115.1	Complete genome	undefined	SAMN13756204	2EC1	Escherichia coli	Human	Singapore
PRJNA599529	GCA_033802405.1	Complete genome	undefined	SAMN38124879	101EVA	Escherichia coli	Human	Singapore
PRJNA599529	GCA_033802425.1	Complete genome	undefined	SAMN38124878	81EVA	Escherichia coli	Human	Singapore
PRJNA599529	GCA_033802445.1	Complete genome	undefined	SAMN38124877	64EVA	Escherichia coli	Human	Singapore
PRJNA599529	GCA_033802485.1	Complete genome	undefined	SAMN38124875	50EVA	Escherichia coli	Human	Singapore
PRJNA599529	GCA_033802465.1	Complete genome	undefined	SAMN38124876	50EVAW	Escherichia coli	Human	Singapore
PRJNA599529	GCA_033802505.1	Complete genome	undefined	SAMN38124873	30EVA2	Escherichia coli	Human	Singapore
PRJNA599529	GCA_033802545.1	Complete genome	undefined	SAMN38124871	21EVA	Escherichia coli	Human	Singapore
PRJNA599529	GCA_033802525.1	Complete genome	undefined	SAMN38124872	30EVA1	Escherichia coli	Human	Singapore
PRJNA599529	GCA_033802565.1	Complete genome	undefined	SAMN38124870	6EVA	Escherichia coli	Human	Singapore
PRJNA599529	GCA_033802625.1	Complete genome	undefined	SAMN38124874	39EVA	Escherichia coli	Human	Singapore
PRJNA599529	GCA_017164095.1	Scaffold	JAFGZL000000000	SAMN17807593	100EC	Escherichia coli	Human	Singapore
PRJNA599529	GCA_017164705.1	Contig	JAFHAO000000000	SAMN17807564	2COLEC	Escherichia coli	Human	Singapore
PRJNA599529	GCA_017164695.1	Scaffold	JAFHAN000000000	SAMN17807565	2EC2	Escherichia coli	Human	Singapore
PRJNA599529	GCA_017164675.1	Scaffold	JAFHAM000000000	SAMN17807566	8EC1	Escherichia coli	Human	Singapore
PRJNA599529	GCA_017164655.1	Scaffold	JAFHAL000000000	SAMN17807567	8EC2	Escherichia coli	Human	Singapore
PRJNA599529	GCA_017164625.1	Scaffold	JAFHAJ000000000	SAMN17807569	15EC	Escherichia coli	Human	Singapore
PRJNA599529	GCA_017164615.1	Scaffold	JAFHAK000000000	SAMN17807568	10EC	Escherichia coli	Human	Singapore
PRJNA599529	GCA_017164595.1	Scaffold	JAFHAI000000000	SAMN17807570	20EC1	Escherichia coli	Human	Singapore
PRJNA599529	GCA_017164575.1	Contig	JAFHAH000000000	SAMN17807571	20EC2	Escherichia coli	Human	Singapore
PRJNA599529	GCA_017164555.1	Scaffold	JAFHAG000000000	SAMN17807572	30EC	Escherichia coli	Human	Singapore
PRJNA599529	GCA_017164535.1	Scaffold	JAFHAF000000000	SAMN17807573	33EC	Escherichia coli	Human	Singapore
PRJNA599529	GCA_017164515.1	Scaffold	JAFHAE000000000	SAMN17807574	36EC	Escherichia coli	Human	Singapore
PRJNA599529	GCA_017164485.1	Scaffold	JAFHAD000000000	SAMN17807575	39EC	Escherichia coli	Human	Singapore
PRJNA599529	GCA_017164475.1	Scaffold	JAFHAC000000000	SAMN17807576	46EC	Escherichia coli	Human	Singapore
PRJNA599529	GCA_017164445.1	Scaffold	JAFHAB000000000	SAMN17807577	47EC	Escherichia coli	Human	Singapore
PRJNA599529	GCA_017164435.1	Scaffold	JAFHAA000000000	SAMN17807578	50EC	Escherichia coli	Human	Singapore
PRJNA599529	GCA_017164405.1	Scaffold	JAFGZZ000000000	SAMN17807579	53EC	Escherichia coli	Human	Singapore
PRJNA599529	GCA_017164395.1	Scaffold	JAFGZY000000000	SAMN17807580	54EC	Escherichia coli	Human	Singapore
PRJNA599529	GCA_017164375.1	Scaffold	JAFGZX000000000	SAMN17807581	55EC1	Escherichia coli	Human	Singapore
PRJNA599529	GCA_017164355.1	Scaffold	JAFGZW000000000	SAMN17807582	55EC2	Escherichia coli	Human	Singapore
PRJNA599529	GCA_017164335.1	Scaffold	JAFGZU000000000	SAMN17807584	57EC2	Escherichia coli	Human	Singapore
PRJNA599529	GCA_017164315.1	Scaffold	JAFGZV000000000	SAMN17807583	57EC1	Escherichia coli	Human	Singapore
PRJNA599529	GCA_017164265.1	Scaffold	JAFGZS000000000	SAMN17807586	65EC	Escherichia coli	Human	Singapore
PRJNA599529	GCA_017164285.1	Scaffold	JAFGZT000000000	SAMN17807585	58EC	Escherichia coli	Human	Singapore
PRJNA599529	GCA_017164255.1	Scaffold	JAFGZR000000000	SAMN17807587	80EC	Escherichia coli	Human	Singapore
PRJNA599529	GCA_017164225.1	Scaffold	JAFGZP000000000	SAMN17807589	91EC	Escherichia coli	Human	Singapore
PRJNA599529	GCA_017164215.1	Scaffold	JAFGZO000000000	SAMN17807590	92EC	Escherichia coli	Human	Singapore
PRJNA599529	GCA_017164195.1	Scaffold	JAFGZQ000000000	SAMN17807588	89EC	Escherichia coli	Human	Singapore
PRJNA599529	GCA_017164175.1	Scaffold	JAFGZN000000000	SAMN17807591	93EC	Escherichia coli	Human	Singapore
PRJNA599529	GCA_017164155.1	Contig	JAFGZM000000000	SAMN17807592	96EC	Escherichia coli	Human	Singapore
PRJNA599529	GCA_017088485.1	Complete genome	undefined	SAMN17807533	30COLEC	Escherichia coli	Human	Singapore
PRJNA599529	GCA_017088465.1	Complete genome	undefined	SAMN17807535	65COLEC	Escherichia coli	Human	Singapore
PRJNA599529	GCA_017088445.1	Complete genome	undefined	SAMN17807534	40EC	Escherichia coli	Human	Singapore
PRJNA599529	GCA_017088425.1	Complete genome	undefined	SAMN17807536	88COLEC	Escherichia coli	Human	Singapore
PRJNA599529	GCA_017088405.1	Complete genome	undefined	SAMN17807537	99COLEC	Escherichia coli	Human	Singapore
# PRJNA413864 Assembly Details
BioProject	# Assembly	Level	WGS	BioSample	Taxonomy	Host	Country
PRJNA413864	GCA_002776495.1	Contig	PDDP00000000	SAMN07768638	Escherichia coli	Seafood (venus clam)	Germany
# PRJNA718614 Assembly Details
BioProject	# Assembly	Level	WGS	BioSample	Taxonomy	Isolation Source	Country
PRJNA718614	GCA_017814635.1	Contig	JAGIYM000000000	SAMN18543060	Escherichia coli	Urban stream	Brazil
# PRJNA685173 Assembly Details
BioProject	# Assembly	Level	WGS	BioSample	Taxonomy	Source	Country
PRJNA685173	GCA_016595135.1	Contig	JAENHI000000000	SAMN17078780	Escherichia coli	soil	Brazil
# PRJNA419899 Assembly Details
BioProject	# Assembly	Level	WGS	BioSample	Strain	Taxonomy	Isolation Source	Country
PRJNA419899	GCA_003577555.1	Scaffold	PKCA00000000	SAMN08100384	APC43A	Escherichia coli	Freshwater	Brazil
# PRJNA681451 Assembly Details
BioProject	# Assembly	Level	WGS	BioSample	Strain	Taxonomy	Isolation Source	Country
PRJNA681451	GCA_022130795.1	Contig	JADZIC000000000	SAMN16954051	2025-02-10	Escherichia coli	sewage	Norway
PRJNA681451	GCA_022130765.1	Contig	JADZID000000000	SAMN16954052	2025-02-13	Escherichia coli	Sewage	Norway
PRJNA681451	GCA_022130745.1	Contig	JADZIE000000000	SAMN16954053	2025-02-28	Escherichia coli	Sewage	Norway
PRJNA681451	GCA_022130705.1	Contig	JADZIF000000000	SAMN16954054	1953-02-01	Escherichia coli	Sewage	Norway
PRJNA681451	GCA_022130695.1	Contig	JADZIG000000000	SAMN16954055	1975-02-01	Escherichia coli	Sewage	Norway
PRJNA681451	GCA_022130685.1	Contig	JADZII000000000	SAMN16954057	2-106	Escherichia coli	Sewage	Norway
PRJNA681451	GCA_022130665.1	Contig	JADZIK000000000	SAMN16954059	2-165	Escherichia coli	Sewage	Norway
PRJNA681451	GCA_022130645.1	Contig	JADZIH000000000	SAMN16954056	1987-02-01	Escherichia coli	Sewage	Norway
PRJNA681451	GCA_022130625.1	Contig	JADZIM000000000	SAMN16954061	2-301	Escherichia coli	Sewage	Norway
PRJNA681451	GCA_022130605.1	Contig	JADZIJ000000000	SAMN16954058	2-116	Escherichia coli	Sewage	Norway
PRJNA681451	GCA_022130575.1	Contig	JADZIL000000000	SAMN16954060	2-233	Escherichia coli	Sewage	Norway
PRJNA681451	GCA_022130565.1	Contig	JADZIN000000000	SAMN16954062	2-302	Escherichia coli	Sewage	Norway
PRJNA681451	GCA_022130545.1	Contig	JADZIO000000000	SAMN16954063	2-307	Escherichia coli	Sewage	Norway
PRJNA681451	GCA_022130525.1	Contig	JADZIQ000000000	SAMN16954065	2-310	Escherichia coli	Sewage	Norway
PRJNA681451	GCA_022130485.1	Contig	JADZIR000000000	SAMN16954066	2-318	Escherichia coli	Sewage	Norway
PRJNA681451	GCA_022130505.1	Contig	JADZIP000000000	SAMN16954064	2-309	Escherichia coli	Sewage	Norway
PRJNA681451	GCA_022130455.1	Contig	JADZIT000000000	SAMN16954068	2-322	Escherichia coli	Sewage	Norway
PRJNA681451	GCA_022130415.1	Contig	JADZIU000000000	SAMN16954069	2-324	Escherichia coli	Sewage	Norway
PRJNA681451	GCA_022130445.1	Contig	JADZIS000000000	SAMN16954067	2-320	Escherichia coli	Sewage	Norway
PRJNA681451	GCA_022130405.1	Contig	JADZIV000000000	SAMN16954070	2-327	Escherichia coli	Sewage	Norway
PRJNA681451	GCA_022130385.1	Contig	JADZIW000000000	SAMN16954071	2-329	Escherichia coli	Sewage	Norway
PRJNA681451	GCA_022130365.1	Contig	JADZIZ000000000	SAMN16954074	2-335	Escherichia coli	Sewage	Norway
PRJNA681451	GCA_022130345.1	Contig	JADZIX000000000	SAMN16954072	2-331	Escherichia coli	Sewage	Norway
PRJNA681451	GCA_022130325.1	Contig	JADZIY000000000	SAMN16954073	2-333	Escherichia coli	Sewage	Norway
PRJNA681451	GCA_022130305.1	Contig	JADZJA000000000	SAMN16954075	2-338	Escherichia coli	Sewage	Norway
PRJNA681451	GCA_022130285.1	Contig	JADZJB000000000	SAMN16954076	2-343	Escherichia coli	Sewage	Norway
PRJNA681451	GCA_022130225.1	Contig	JADZJF000000000	SAMN16954080	3-304	Escherichia coli	Sewage	Norway
PRJNA681451	GCA_022130255.1	Contig	JADZJC000000000	SAMN16954077	2-345	Escherichia coli	Sewage	Norway
PRJNA681451	GCA_022130155.1	Contig	JADZJD000000000	SAMN16954078	2-346	Escherichia coli	Sewage	Norway
PRJNA681451	GCA_022130145.1	Contig	JADZJE000000000	SAMN16954079	2-348	Escherichia coli	Sewage	Norway
PRJNA681451	GCA_022130125.1	Contig	JADZJG000000000	SAMN16954081	3-315	Escherichia coli	Sewage	Norway
PRJNA681451	GCA_022130055.1	Contig	JADZJH000000000	SAMN16954082	3-316	Escherichia coli	Sewage	Norway
PRJNA681451	GCA_022130025.1	Contig	JADZJI000000000	SAMN16954083	3-325	Escherichia coli	Sewage	Norway
PRJNA681451	GCA_022130045.1	Contig	JADZJK000000000	SAMN16954085	3-341	Escherichia coli	Sewage	Norway
PRJNA681451	GCA_022129985.1	Contig	JADZJJ000000000	SAMN16954084	3-338	Escherichia coli	Sewage	Norway
PRJNA681451	GCA_022129945.1	Contig	JADZJL000000000	SAMN16954086	3-343	Escherichia coli	Sewage	Norway
PRJNA681451	GCA_022129925.1	Contig	JADZJN000000000	SAMN16954088	3-346	Escherichia coli	Sewage	Norway
PRJNA681451	GCA_022129905.1	Contig	JADZJM000000000	SAMN16954087	3-344	Escherichia coli	Sewage	Norway
PRJNA681451	GCA_022129885.1	Contig	JADZJP000000000	SAMN16954090	3-348	Escherichia coli	Sewage	Norway
PRJNA681451	GCA_022129865.1	Contig	JADZJO000000000	SAMN16954089	3-347	Escherichia coli	Sewage	Norway
PRJNA681451	GCA_022129765.1	Contig	JADZJR000000000	SAMN16954092	3-354	Escherichia coli	Sewage	Norway
PRJNA681451	GCA_022129705.1	Contig	JADZJS000000000	SAMN16954093	3-355	Escherichia coli	Sewage	Norway
PRJNA681451	GCA_022129715.1	Contig	JADZJQ000000000	SAMN16954091	3-349	Escherichia coli	Sewage	Norway
PRJNA681451	GCA_022129665.1	Contig	JADZJT000000000	SAMN16954094	3-360	Escherichia coli	Sewage	Norway
PRJNA681451	GCA_048261125.1	Contig	JAFKEB000000000	SAMN18055869	3-178	Escherichia coli	Sewage	Norway
PRJNA681451	GCA_049058185.1	Contig	JAFLWY000000000	SAMN18108653	3-198	Escherichia coli	Sewage	Norway
PRJNA681451	GCA_030012585.1	Complete genome	undefined	SAMN31436521	2-331	Escherichia coli	Sewage	Norway
# PRJNA958248 Assembly Details
BioProject	# Assembly	Level	WGS	BioSample	Strain	Taxonomy	Source	Country
PRJNA958248	GCA_035064325.1	Scaffold	JASEXV000000000	SAMN34293540	R-1.2.2	Escherichia coli	River	Germany
PRJNA958248	GCA_035064285.1	Scaffold	JASEXY000000000	SAMN34293543	R-1.3.3	Escherichia coli	River	Germany
PRJNA958248	GCA_035064265.1	Scaffold	JASEXZ000000000	SAMN34293544	R-1.4.1	Escherichia coli	River	Germany
PRJNA958248	GCA_035064405.1	Scaffold	JASEXU000000000	SAMN34293539	R-1.2.1	Escherichia coli	River	Germany
PRJNA958248	GCA_035064385.1	Scaffold	JASEXS000000000	SAMN34293537	R-1.1.1	Escherichia coli	River	Germany
PRJNA958248	GCA_035064365.1	Scaffold	JASEXT000000000	SAMN34293538	R-1.1.2	Escherichia coli	River	Germany
PRJNA958248	GCA_035064065.1	Scaffold	JASEYJ000000000	SAMN34293555	WC-1	Escherichia coli	Water canal	Germany
PRJNA958248	GCA_035064125.1	Scaffold	JASEYF000000000	SAMN34293550	R-1.5.5	Escherichia coli	River	Germany
PRJNA958248	GCA_035064105.1	Scaffold	JASEYG000000000	SAMN34293552	R-1.5.7	Escherichia coli	River	Germany
# PRJNA343378 Assembly Details
Bioproject Number	# Assembly	Level	WGS	BioSample	Taxonomy	Source	Country
PRJNA343378	GCA_002407375.1	Contig	MJDL00000000	SAMN05786722	Escherichia coli	Human	India
PRJNA343367	GCA_002407305.1	Contig	MJDK00000000	SAMN05786721	Escherichia coli	Human	India
PRJNA343365	GCA_002407315.1	Contig	MJDJ00000000	SAMN05786432	Escherichia coli	Human	India
PRJNA270164	GCA_002224785.1	Contig	JWHS00000000	SAMN03263615	Escherichia coli	Human	India
PRJNA343363	GCA_002407285.1	Contig	MJDI00000000	SAMN05786429	Escherichia coli	Human	India
PRJNA343360	GCA_002407365.1	Contig	MJGD00000000	SAMN05791018	Escherichia coli	Human	India
PRJNA343358	GCA_002407295.1	Contig	MKHD00000000	SAMN05786386	Escherichia coli	Human	India
PRJNA265018	GCA_002224705.1	Contig	JSXL00000000	SAMN03145049	Escherichia coli	Human	India
# PRJEB72449 Assembly Details
BioProject	# Assembly	Level	WGS	BioSample	Isolate	Taxonomy	Source	Country
PRJEB72449	GCA_964059545.1	Complete genome	undefined	SAMEA115184545	21-582	Escherichia coli	Human	Czech Republic
PRJEB72449	GCA_964059255.1	Contig	CAXKWI000000000	SAMEA115184551	19-683	Escherichia coli	Human	Czech Republic
# PRJNA870932 Assembly Details
BioProject	# Assembly	Level	WGS	BioSample	Strain	Taxonomy	Source	Country
PRJNA870932	GCA_026413085.1	Contig	JANTBX000000000	SAMN30393057	ID1000002	Escherichia coli	Human	USA
PRJNA870932	GCA_026413065.1	Contig	JANTBW000000000	SAMN30393058	ID1000006	Escherichia coli	Human	USA
PRJNA870932	GCA_026413045.1	Contig	JANTBV000000000	SAMN30393059	ID1000008	Escherichia coli	Human	USA
PRJNA870932	GCA_026413015.1	Contig	JANTBU000000000	SAMN30393060	ID1000035	Escherichia coli	Human	USA
PRJNA870932	GCA_026413005.1	Contig	JANTBT000000000	SAMN30393061	ID1000041	Escherichia coli	Human	USA
PRJNA870932	GCA_026412975.1	Contig	JANTBR000000000	SAMN30393063	ID1000068	Escherichia coli	Human	USA
PRJNA870932	GCA_026412965.1	Contig	JANTBS000000000	SAMN30393062	ID1000066	Escherichia coli	Human	USA
PRJNA870932	GCA_026412945.1	Contig	JANTBQ000000000	SAMN30393064	ID1000069	Escherichia coli	Human	USA
PRJNA870932	GCA_026412925.1	Contig	JANTBP000000000	SAMN30393065	ID1000078	Escherichia coli	Human	USA
PRJNA870932	GCA_026412905.1	Contig	JANTBO000000000	SAMN30393066	ID1000088	Escherichia coli	Human	USA
PRJNA870932	GCA_026412885.1	Contig	JANTBN000000000	SAMN30393067	ID1000092	Escherichia coli	Human	USA
PRJNA870932	GCA_026412865.1	Contig	JANTBM000000000	SAMN30393068	ID1000095	Escherichia coli	Human	USA
PRJNA870932	GCA_026412845.1	Contig	JANTBL000000000	SAMN30393069	ID1000098	Escherichia coli	Human	USA
PRJNA870932	GCA_026412825.1	Contig	JANTBK000000000	SAMN30393070	ID1000099	Escherichia coli	Human	USA
PRJNA870932	GCA_026412805.1	Contig	JANTBJ000000000	SAMN30393071	ID1000104	Escherichia coli	Human	USA
PRJNA870932	GCA_026412785.1	Contig	JANTBI000000000	SAMN30393072	ID1000116	Escherichia coli	Human	USA
PRJNA870932	GCA_026412765.1	Contig	JANTBH000000000	SAMN30393073	ID1000126	Escherichia coli	Human	USA
PRJNA870932	GCA_026412745.1	Contig	JANTBG000000000	SAMN30393074	ID1000129	Escherichia coli	Human	USA
PRJNA870932	GCA_026412705.1	Contig	JANTBE000000000	SAMN30393076	ID1000152	Escherichia coli	Human	USA
PRJNA870932	GCA_026412695.1	Contig	JANTBD000000000	SAMN30393077	ID1000159	Escherichia coli	Human	USA
PRJNA870932	GCA_026412685.1	Contig	JANTBF000000000	SAMN30393075	ID1000148	Escherichia coli	Human	USA
PRJNA870932	GCA_026412655.1	Contig	JANTOY000000000	SAMN30393080	ID1000193	Escherichia coli	Human	USA
PRJNA870932	GCA_026412645.1	Contig	JANTBC000000000	SAMN30393078	ID1000167	Escherichia coli	Human	USA
PRJNA870932	GCA_026412595.1	Contig	JANTAZ000000000	SAMN30393082	ID1000213	Escherichia coli	Human	USA
PRJNA870932	GCA_026412605.1	Contig	JANTBB000000000	SAMN30393079	ID1000183	Escherichia coli	Human	USA
PRJNA870932	GCA_026412585.1	Contig	JANTBA000000000	SAMN30393081	ID1000197	Escherichia coli	Human	USA
PRJNA870932	GCA_026412525.1	Contig	JANTAY000000000	SAMN30393083	ID1000227	Escherichia coli	Human	USA
PRJNA870932	GCA_026412515.1	Contig	JANTAX000000000	SAMN30393084	ID1000247	Escherichia coli	Human	USA
PRJNA870932	GCA_026412535.1	Contig	JANTAW000000000	SAMN30393085	ID1000251	Escherichia coli	Human	USA
PRJNA870932	GCA_026412505.1	Contig	JANTAV000000000	SAMN30393086	ID1000254	Escherichia coli	Human	USA
PRJNA870932	GCA_026412485.1	Contig	JANTAU000000000	SAMN30393087	ID1000270	Escherichia coli	Human	USA
PRJNA870932	GCA_026412435.1	Contig	JANTAP000000000	SAMN30393092	ID1000353	Escherichia coli	Human	USA
PRJNA870932	GCA_026412455.1	Contig	JANTAR000000000	SAMN30393090	ID1000321	Escherichia coli	Human	USA
PRJNA870932	GCA_026412405.1	Contig	JANTAS000000000	SAMN30393089	ID1000316	Escherichia coli	Human	USA
PRJNA870932	GCA_026412395.1	Contig	JANTAQ000000000	SAMN30393091	ID1000332	Escherichia coli	Human	USA
PRJNA870932	GCA_026412385.1	Contig	JANTAT000000000	SAMN30393088	ID1000301	Escherichia coli	Human	USA
PRJNA870932	GCA_026412345.1	Contig	JANTAO000000000	SAMN30393093	ID1000384	Escherichia coli	Human	USA
PRJNA870932	GCA_026412355.1	Contig	JANTAN000000000	SAMN30393094	ID1000386	Escherichia coli	Human	USA
PRJNA870932	GCA_026412315.1	Contig	JANTAM000000000	SAMN30393095	ID1000397	Escherichia coli	Human	USA
PRJNA870932	GCA_026412305.1	Contig	JANTAK000000000	SAMN30393097	ID1000407	Escherichia coli	Human	USA
PRJNA870932	GCA_026412285.1	Contig	JANTAL000000000	SAMN30393096	ID1000399	Escherichia coli	Human	USA
PRJNA870932	GCA_026412265.1	Contig	JANTAJ000000000	SAMN30393098	ID1000439	Escherichia coli	Human	USA
PRJNA870932	GCA_026412245.1	Contig	JANTAH000000000	SAMN30393100	ID1000461	Escherichia coli	Human	USA
PRJNA870932	GCA_026412205.1	Contig	JANTAI000000000	SAMN30393099	ID1000440	Escherichia coli	Human	USA
PRJNA870932	GCA_026412195.1	Contig	JANTAG000000000	SAMN30393101	ID1000462	Escherichia coli	Human	USA
PRJNA870932	GCA_026412185.1	Contig	JANTAF000000000	SAMN30393102	ID1000466	Escherichia coli	Human	USA
PRJNA870932	GCA_026412165.1	Contig	JANTAE000000000	SAMN30393103	ID1000492	Escherichia coli	Human	USA
PRJNA870932	GCA_026412125.1	Contig	JANTAA000000000	SAMN30393107	ID1000544	Escherichia coli	Human	USA
PRJNA870932	GCA_026412105.1	Contig	JANTAB000000000	SAMN30393106	ID1000526	Escherichia coli	Human	USA
PRJNA870932	GCA_026412135.1	Contig	JANTAD000000000	SAMN30393104	ID1000493	Escherichia coli	Human	USA
PRJNA870932	GCA_026412075.1	Contig	JANSZZ000000000	SAMN30393108	ID1000565	Escherichia coli	Human	USA
PRJNA870932	GCA_026412065.1	Contig	JANTAC000000000	SAMN30393105	ID1000508	Escherichia coli	Human	USA
PRJNA870932	GCA_026412045.1	Contig	JANSZY000000000	SAMN30393109	ID1000571	Escherichia coli	Human	USA
PRJNA870932	GCA_026412015.1	Contig	JANSZX000000000	SAMN30393110	ID1000584	Escherichia coli	Human	USA
PRJNA870932	GCA_026412005.1	Contig	JANSZW000000000	SAMN30393111	ID1000591	Escherichia coli	Human	USA
PRJNA870932	GCA_026411975.1	Contig	JANSZV000000000	SAMN30393112	ID1000597	Escherichia coli	Human	USA
PRJNA870932	GCA_026411965.1	Contig	JANSZU000000000	SAMN30393113	ID1000627	Escherichia coli	Human	USA
PRJNA870932	GCA_026411945.1	Contig	JANSZT000000000	SAMN30393114	ID1000641	Escherichia coli	Human	USA
PRJNA870932	GCA_026411905.1	Contig	JANSZS000000000	SAMN30393115	ID1000644	Escherichia coli	Human	USA
PRJNA870932	GCA_026411915.1	Contig	JANSZR000000000	SAMN30393116	ID1000654	Escherichia coli	Human	USA
PRJNA870932	GCA_026411875.1	Contig	JANSZP000000000	SAMN30393118	ID1000675	Escherichia coli	Human	USA
PRJNA870932	GCA_026411865.1	Contig	JANSZQ000000000	SAMN30393117	ID1000671	Escherichia coli	Human	USA
PRJNA870932	GCA_026411845.1	Contig	JANSZO000000000	SAMN30393119	ID1000680	Escherichia coli	Human	USA
PRJNA870932	GCA_026411825.1	Contig	JANSZN000000000	SAMN30393120	ID1000695	Escherichia coli	Human	USA
PRJNA870932	GCA_026411795.1	Contig	JANSZM000000000	SAMN30393121	ID1000722	Escherichia coli	Human	USA
PRJNA870932	GCA_026411765.1	Contig	JANSZL000000000	SAMN30393122	ID1000739	Escherichia coli	Human	USA
PRJNA870932	GCA_026411775.1	Contig	JANSZJ000000000	SAMN30393124	ID1000758	Escherichia coli	Human	USA
PRJNA870932	GCA_026411745.1	Contig	JANSZK000000000	SAMN30393123	ID1000751	Escherichia coli	Human	USA
PRJNA870932	GCA_026411715.1	Contig	JANSZF000000000	SAMN30393128	ID1000811	Escherichia coli	Human	USA
PRJNA870932	GCA_026411705.1	Contig	JANSZH000000000	SAMN30393126	ID1000780	Escherichia coli	Human	USA
PRJNA870932	GCA_026411685.1	Contig	JANSZG000000000	SAMN30393127	ID1000800	Escherichia coli	Human	USA
PRJNA870932	GCA_026411665.1	Contig	JANSZE000000000	SAMN30393129	ID1000835	Escherichia coli	Human	USA
PRJNA870932	GCA_026411645.1	Contig	JANSZI000000000	SAMN30393125	ID1000771	Escherichia coli	Human	USA
PRJNA870932	GCA_026411625.1	Contig	JANSZC000000000	SAMN30393131	ID1000859	Escherichia coli	Human	USA
PRJNA870932	GCA_026411595.1	Contig	JANSZD000000000	SAMN30393130	ID1000852	Escherichia coli	Human	USA
PRJNA870932	GCA_026411565.1	Contig	JANSZA000000000	SAMN30393133	ID1000867	Escherichia coli	Human	USA
PRJNA870932	GCA_026411555.1	Contig	JANSZB000000000	SAMN30393132	ID1000865	Escherichia coli	Human	USA
PRJNA870932	GCA_026411545.1	Contig	JANSYZ000000000	SAMN30393134	ID1000873	Escherichia coli	Human	USA
PRJNA870932	GCA_026411495.1	Contig	JANSYW000000000	SAMN30393137	ID1000893	Escherichia coli	Human	USA
PRJNA870932	GCA_026411445.1	Contig	JANSYY000000000	SAMN30393135	ID1000882	Escherichia coli	Human	USA
PRJNA870932	GCA_026411465.1	Contig	JANSYV000000000	SAMN30393138	ID1000918	Escherichia coli	Human	USA
PRJNA870932	GCA_026411455.1	Contig	JANSYX000000000	SAMN30393136	ID1000892	Escherichia coli	Human	USA
# PRJNA1129310 Assembly Details
BioProject	# Assembly	Level	WGS	BioSample	Strain	Taxonomy	Host	Country
PRJNA1129310	GCA_043853585.1	Contig	JBFLHD000000000	SAMN42419200	63246_sr	Escherichia coli	Human	Tunisian
PRJNA1129310	GCA_043853925.1	Contig	JBFLHN000000000	SAMN42419190	63521_sr	Escherichia coli	Human	Tunisian
PRJNA1129310	GCA_043853865.1	Contig	JBFLHM000000000	SAMN42419191	63144_sr	Escherichia coli	Human	Tunisian
PRJNA1129310	GCA_043853845.1	Contig	JBFLHI000000000	SAMN42419195	63236_sr	Escherichia coli	Human	Tunisian
PRJNA1129310	GCA_043853805.1	Contig	JBFLHJ000000000	SAMN42419194	63240_sr	Escherichia coli	Human	Tunisian
PRJNA1129310	GCA_043853795.1	Contig	JBFLHK000000000	SAMN42419193	63523_sr	Escherichia coli	Human	Tunisian
PRJNA1129310	GCA_043853785.1	Contig	JBFLHL000000000	SAMN42419192	63522_sr	Escherichia coli	Human	Tunisian
PRJNA1129310	GCA_043853745.1	Contig	JBFLHH000000000	SAMN42419196	63526_sr	Escherichia coli	Human	Tunisian
PRJNA1129310	GCA_043853655.1	Contig	JBFLHE000000000	SAMN42419199	63528_sr	Escherichia coli	Human	Tunisian
PRJNA1129310	GCA_043853645.1	Contig	JBFLHG000000000	SAMN42419197	63527_sr	Escherichia coli	Human	Tunisian
PRJNA1129310	GCA_043853595.1	Contig	JBFLHF000000000	SAMN42419198	63366_sr	Escherichia coli	Human	Tunisian
PRJNA1129310	GCA_043853565.1	Contig	JBFLHC000000000	SAMN42419201	63248_sr	Escherichia coli	Human	Tunisian
PRJNA1129310	GCA_043853545.1	Contig	JBFLHB000000000	SAMN42419202	63529_sr	Escherichia coli	Human	Tunisian
PRJNA1129310	GCA_043853485.1	Contig	JBFLGZ000000000	SAMN42419204	63233_sr	Escherichia coli	Human	Tunisian
PRJNA1129310	GCA_043853465.1	Contig	JBFLHA000000000	SAMN42419203	63530_sr	Escherichia coli	Human	Tunisian
PRJNA1129310	GCA_043853445.1	Contig	JBFLGX000000000	SAMN42419206	63531_sr	Escherichia coli	Human	Tunisian
PRJNA1129310	GCA_043853395.1	Contig	JBFLGY000000000	SAMN42419205	63365_sr	Escherichia coli	Human	Tunisian
PRJNA1129310	GCA_043853365.1	Contig	JBFLGW000000000	SAMN42419207	63532_sr	Escherichia coli	Human	Tunisian
PRJNA1129310	GCA_043853305.1	Contig	JBFLGV000000000	SAMN42419208	63533_sr	Escherichia coli	Human	Tunisian
PRJNA1129310	GCA_043853285.1	Contig	JBFLGS000000000	SAMN42419211	63227_sr	Escherichia coli	Human	Tunisian
PRJNA1129310	GCA_043853225.1	Contig	JBFLGU000000000	SAMN42419209	63242_sr	Escherichia coli	Human	Tunisian
PRJNA1129310	GCA_043853205.1	Contig	JBFLGT000000000	SAMN42419210	63362_sr	Escherichia coli	Human	Tunisian
PRJNA1129310	GCA_043853185.1	Contig	JBFLGR000000000	SAMN42419212	63525_sr	Escherichia coli	Human	Tunisian
PRJNA1129310	GCA_043853165.1	Contig	JBFLGQ000000000	SAMN42419213	63524_sr	Escherichia coli	Human	Tunisian
# PRJNA527183 Assembly Details
BioProject	# Assembly	Level	WGS	BioSample	Strain	Taxonomy	Source	Country
PRJNA527183	GCA_028905525.1	Contig	JAPERU000000000	SAMN31566156	BE14B-29	Escherichia coli	Waste water	Norway
PRJNA527183	GCA_028905505.1	Contig	JAPERV000000000	SAMN31566157	BE13C-03	Escherichia coli	Waste water	Norway
PRJNA527183	GCA_028905375.1	Contig	JAPERW000000000	SAMN31566158	BE13B-05	Escherichia coli	Waste water	Norway
PRJNA527183	GCA_028905395.1	Contig	JAPERY000000000	SAMN31566160	BE12B-23	Escherichia coli	Waste water	Norway
PRJNA527183	GCA_028905365.1	Contig	JAPERX000000000	SAMN31566159	BE12C-04	Escherichia coli	Waste water	Norway
PRJNA527183	GCA_028905335.1	Contig	JAPESE000000000	SAMN31566166	BE10A-76	Escherichia coli	Waste water	Norway
PRJNA527183	GCA_028905325.1	Contig	JAPERZ000000000	SAMN31566161	BE12A-04	Escherichia coli	Waste water	Norway
PRJNA527183	GCA_028905205.1	Contig	JAPESA000000000	SAMN31566162	BE11C-37	Escherichia coli	Waste water	Norway
PRJNA527183	GCA_028905215.1	Contig	JAPESB000000000	SAMN31566163	BE11B-01	Escherichia coli	Waste water	Norway
PRJNA527183	GCA_028905185.1	Contig	JAPESD000000000	SAMN31566165	BE10B-05	Escherichia coli	Waste water	Norway
PRJNA527183	GCA_028905165.1	Contig	JAPESC000000000	SAMN31566164	BE10C-07	Escherichia coli	Waste water	Norway
PRJNA527183	GCA_006543085.1	Contig	SPJH00000000	SAMN11130247	BE01A-01	Escherichia coli	Waste water	Norway
PRJNA527183	GCA_006543055.1	Contig	SPJF00000000	SAMN11130249	BE05A-16	Escherichia coli	Waste water	Norway
PRJNA527183	GCA_006543025.1	Contig	SPJG00000000	SAMN11130248	BE04C-09	Escherichia coli	Waste water	Norway
PRJNA527183	GCA_006542985.1	Contig	SPJB00000000	SAMN11130253	BE06B-35	Escherichia coli	Waste water	Norway
PRJNA527183	GCA_006542965.1	Contig	SPJD00000000	SAMN11130251	BE05A-31	Escherichia coli	Waste water	Norway
PRJNA527183	GCA_006542945.1	Contig	SPJA00000000	SAMN11130254	BE07A-66	Escherichia coli	Waste water	Norway
PRJNA527183	GCA_006542935.1	Contig	SPJE00000000	SAMN11130250	BE05A-26	Escherichia coli	Waste water	Norway
PRJNA527183	GCA_006542925.1	Contig	SPJC00000000	SAMN11130252	BE06A-17	Escherichia coli	Waste water	Norway
PRJNA527183	GCA_006542905.1	Contig	SPIZ00000000	SAMN11130255	BE08B-12	Escherichia coli	Waste water	Norway
PRJNA527183	GCA_006542885.1	Contig	SPIX00000000	SAMN11130257	BE10A-06	Escherichia coli	Waste water	Norway
PRJNA527183	GCA_006542825.1	Contig	SPIU00000000	SAMN11130260	BE12B-58	Escherichia coli	Waste water	Norway
PRJNA527183	GCA_006542815.1	Contig	SPIT00000000	SAMN11130261	BE14B-06	Escherichia coli	Waste water	Norway
PRJNA527183	GCA_006542835.1	Contig	SPIY00000000	SAMN11130256	BE09B-57	Escherichia coli	Waste water	Norway
PRJNA527183	GCA_006542795.1	Contig	SPIW00000000	SAMN11130258	BE11A-16	Escherichia coli	Waste water	Norway
PRJNA527183	GCA_006542785.1	Contig	SPIV00000000	SAMN11130259	BE11B-40	Escherichia coli	Waste water	Norway
# PRJNA823741 Assembly Details
BioProject	# Assembly	Level	WGS	BioSample	Strain	Taxonomy	Source	Country
PRJNA823741	GCA_022968855.1	Contig	JALJUM000000000	SAMN27356685	P63	Escherichia coli	Human	Ghana
PRJNA823741	GCA_022968635.1	Contig	JALJTX000000000	SAMN27356668	P49	Escherichia coli	Human	Ghana
PRJNA823741	GCA_022968615.1	Contig	JALJTW000000000	SAMN27356667	P2R	Escherichia coli	Human	Ghana
PRJNA823741	GCA_022968595.1	Contig	JALJTY000000000	SAMN27356669	P73	Escherichia coli	Human	Ghana
PRJNA823741	GCA_022968575.1	Contig	JALJUD000000000	SAMN27356675	E55-2	Escherichia coli	Environment	Ghana
PRJNA823741	GCA_022968555.1	Contig	JALJUF000000000	SAMN27356677	P105	Escherichia coli	Human	Ghana
PRJNA823741	GCA_022968525.1	Contig	JALJUG000000000	SAMN27356678	P159	Escherichia coli	Human	Ghana
PRJNA823741	GCA_022968515.1	Contig	JALJUE000000000	SAMN27356676	P165	Escherichia coli	Human	Ghana
PRJNA823741	GCA_022968495.1	Contig	JALJUH000000000	SAMN27356679	P166	Escherichia coli	Human	Ghana
PRJNA823741	GCA_022968465.1	Contig	JALJUJ000000000	SAMN27356681	E56	Escherichia coli	Environment	Ghana
PRJNA823741	GCA_022968455.1	Contig	JALJUI000000000	SAMN27356680	P128	Escherichia coli	Human	Ghana
PRJNA823741	GCA_022968425.1	Contig	JALJUK000000000	SAMN27356683	P115	Escherichia coli	Human	Ghana
PRJNA823741	GCA_022968415.1	Contig	JALJUC000000000	SAMN27356674	P60R	Escherichia coli	Human	Ghana
PRJNA823741	GCA_022968235.1	Contig	JALJTZ000000000	SAMN27356671	P142	Escherichia coli	Human	Ghana
PRJNA823741	GCA_022968215.1	Contig	JALJUB000000000	SAMN27356673	E50-1	Escherichia coli	Environment	Ghana
PRJNA823741	GCA_022968335.1	Contig	JALJUA000000000	SAMN27356672	P17	Escherichia coli	Human	Ghana
PRJNA823741	GCA_022967965.1	Contig	JALJTV000000000	SAMN27356666	E53	Escherichia coli	Environment	Ghana
PRJNA823741	GCA_022968355.1	Contig	JALJUL000000000	SAMN27356684	P143	Escherichia coli	Human	Ghana
PRJNA823741	GCA_022967975.1	Contig	JALJTU000000000	SAMN27356665	E25B	Escherichia coli	Environment	Ghana
PRJNA823741	GCA_022968115.1	Contig	JALJTS000000000	SAMN27356663	E37	Escherichia coli	Environment	Ghana
PRJNA823741	GCA_022968075.1	Contig	JALJTR000000000	SAMN27356662	P51B	Escherichia coli	Human	Ghana
PRJNA823741	GCA_022968055.1	Contig	JALJTT000000000	SAMN27356664	E29	Escherichia coli	Environment	Ghana
PRJNA823741	GCA_025660355.1	Contig	JAOURD000000000	SAMN27356682	P5	Escherichia coli	Human	Ghana
PRJNA823741	GCA_025630975.1	Contig	JAOTPN000000000	SAMN31146634	P72	Escherichia coli	Human	Ghana
PRJNA823741	GCA_025630715.1	Contig	JAOTPM000000000	SAMN31146635	P141	Escherichia coli	Human	Ghana
PRJNA823741	GCA_025660335.1	Contig	JAOURF000000000	SAMN27356710	S7	Escherichia coli	Human	Ghana
# PRJEA61443 Assembly Details
BioProject	# Assembly	Level	BioSample	Taxonomy	Source	Country
PRJEA61443	GCA_000285655.3	Complete genome	SAMEA2272019	Escherichia coli O25b:H4-ST131	Human	England
# PRJNA1127693 Assembly Details
BioProject	# Assembly	Level	BioSample	Taxonomy	Isolation Source	Country
PRJNA1127693	GCA_040784905.1	Complete genome	SAMN42017831	Escherichia coli	Sewage water	Pakistan

## Sheet: 1C. Second_query
Query	Date searched: 13/6/2025 ("Escherichia coli"[Title/Abstract] OR "E. coli"[Title/Abstract]) AND ("genome"[Title/Abstract] OR "WGS"[Title/Abstract] OR "genomic"[Title/Abstract] OR "whole genome sequencing"[Title/Abstract] OR "next-generation sequencing"[Title/Abstract] OR "Illumina"[Title/Abstract] OR "MinION"[Title/Abstract] OR "PacBio"[Title/Abstract]) AND ( "shrimp"[Title/Abstract] OR "Penaeus v…
Sl No.	Title	Link	Eligible paper based on Ttile	Eligilble paper based on Abstract and full article	Eligilbe paper based on complete metadata (Considering Genome accession number, host, country,	Bioroject	Country	Sample name	Sample number
1	Genomic surveillance of multidrug-resistant organisms based on long-read sequencing	https://pubmed.ncbi.nlm.nih.gov/39587617/	N
2	Mortality and genetic diversity of antibiotic-resistant bacteria associated with bloodstream infections: a systemic review and genomic analysis	https://pubmed.ncbi.nlm.nih.gov/39633294/	N
3	Molecular and clinical epidemiology of carbapenem resistant Acinetobacter baumannii, Pseudomonas aeruginosa and Enterobacterales in Fiji: a multicentre prospective observational study	https://pubmed.ncbi.nlm.nih.gov/38867891/	N
4	Anti-lipopolysaccharide factor D from kuruma shrimp exhibits antiviral activity	https://pubmed.ncbi.nlm.nih.gov/37073360/	N
5	Draft Genome Sequences of 14 Fluoroquinolone-Resistant Escherichia coli Isolates from Imported Shrimp	https://pubmed.ncbi.nlm.nih.gov/36856408/
6	Differences in clamp loader mechanism between bacteria and eukaryotes	https://pubmed.ncbi.nlm.nih.gov/38076975/	N
7	Whole-Genome Sequence Analysis of Antibiotic Resistance, Virulence, and Plasmid Dynamics in Multidrug-Resistant E. coli Isolates from Imported Shrimp	https://pubmed.ncbi.nlm.nih.gov/38890994/	Y	Y	Y	PRJNA802087	USA	Shrimp	14
8	Draft Genome Sequence of Escherichia coli Phage CMSTMSU, Isolated from Shrimp Farm Effluent Water	https://pubmed.ncbi.nlm.nih.gov/30533722/	N
9	Nanopore sequencing for identification and characterization of antimicrobial-resistant Escherichia coli and Salmonella spp. from tilapia and shrimp sold at wet markets in Dhaka, Bangladesh	https://pubmed.ncbi.nlm.nih.gov/38516018/	Y	Y	N (Due to raw data)	PRJNA974206 (QC data)	Bangladesh	Shrimp and Tilapia	24
10	Aspergillus sydowii: Genome Analysis and Characterization of Two Heterologous Expressed, Non-redundant Xylanases	https://pubmed.ncbi.nlm.nih.gov/33071998/	N
11	The Use of a Novel NanoLuc -Based Reporter Phage for the Detection of Escherichia coli O157:H7	https://pubmed.ncbi.nlm.nih.gov/27624517/	N
12	Resistance to Cefiderocol Involved Expression of PER-1 β-Lactamase and Downregulation of Iron Transporter System in Carbapenem-Resistant Acinetobacter baumannii	https://pubmed.ncbi.nlm.nih.gov/36514799/	N
13	Distinct molecular characteristics and virulence profiles of carbapenem-resistant Acinetobacter baumannii, Escherichia coli, and Enterobacter cloacae isolated from patients with inborn errors of immunity	https://pubmed.ncbi.nlm.nih.gov/40503834/	N
14	Identification of Chitinolytic Enzymes in Chitinolyticbacter meiyuanensis and Mechanism of Efficiently Hydrolyzing Chitin to N-Acetyl Glucosamine	https://pubmed.ncbi.nlm.nih.gov/33193169/	N
15	Analysis of Antibiotic Resistance Genes (ARGs) across Diverse Bacterial Species in Shrimp Aquaculture	https://pubmed.ncbi.nlm.nih.gov/39334999/	Y	Y	Y	PRJNA1151051	Ecuador	Shrimp and water	19 (there are also other organsims, so 19 are only e.coli
16	Genome Sequencing of an Escherichia coli Sequence Type 617 Strain Isolated from Beach Ghost Shrimp (Callichirus major) from a Heavily Polluted Ecosystem Reveals a Wider Resistome against Heavy Metals and Antibiotics	https://pubmed.ncbi.nlm.nih.gov/30687831/	y	y	y	PRJNA421099	Brazil	Shrimp	1
17	Differences between bacteria and eukaryotes in clamp loader mechanism, a conserved process underlying DNA replication	https://pubmed.ncbi.nlm.nih.gov/38490435/	N
18	Imported seafood is a reservoir of Enterobacteriaceae carrying CTX-M-encoding genes of high clinical relevance	https://pubmed.ncbi.nlm.nih.gov/39818165/	Y	Y	N (Due to raw data)	SAMN41489674		Shrimp	1
19	Heterologous Expression of a Thermostable Chitinase from Myxococcus xanthus and Its Application for High Yield Production of Glucosamine from Shrimp Shell	https://pubmed.ncbi.nlm.nih.gov/34829089/	N
20	Carbapenem-resistant Gram-negative bacteria exhibiting clinically undetected cefiderocol heteroresistance leads to treatment failure in a murine model of infection	https://pubmed.ncbi.nlm.nih.gov/40415925/	N
21	Roles of qseC mutation in bacterial resistance against anti-lipopolysaccharide factor isoform 3 (ALFPm3)	https://pubmed.ncbi.nlm.nih.gov/37267395/	N
22	NinaB and BCO Collaboratively Participate in the β-Carotene Catabolism in Crustaceans: A Case Study on Chinese Mitten Crab Eriocheir sinensis	https://pubmed.ncbi.nlm.nih.gov/38891781/	N
23	Evaluation of antimicrobial, antioxidant and cytotoxic properties of bioactive compounds produced from endophytic fungi of Himalayan yew ( Taxus wallichiana) in Nepal	https://pubmed.ncbi.nlm.nih.gov/33093944/	N
24	Identification and characterization of a prawn white spot syndrome virus gene that encodes an envelope protein VP31	https://pubmed.ncbi.nlm.nih.gov/16023692/	N
25	Characterization of VCC-1, a Novel Ambler Class A Carbapenemase from Vibrio cholerae Isolated from Imported Retail Shrimp Sold in Canada	https://pubmed.ncbi.nlm.nih.gov/26824956/	N
26	Proteomic analysis of shrimp white spot syndrome viral proteins and characterization of a novel envelope protein VP466	https://pubmed.ncbi.nlm.nih.gov/12096122/	N
27	Epidemiological study of a food-borne outbreak of enterotoxigenic Escherichia coli O25:NM by pulsed-field gel electrophoresis and randomly amplified polymorphic DNA analysis	https://pubmed.ncbi.nlm.nih.gov/9508290/	N

## Sheet: 1D. Metadata_second_query 
# PRJNA802087 Assembly Details (7 q2)
BioProject	# Assembly	Level	WGS	BioSample	Strain	Taxonomy	Isolation Source	Country
PRJNA802087	GCA_022586855.1	Contig	JAKZMH000000000	SAMN25512579	EC339	Escherichia coli	shrimp	USA
PRJNA802087	GCA_022586865.1	Contig	JAKZMF000000000	SAMN25512581	EC1110	Escherichia coli	shrimp	USA
PRJNA802087	GCA_022586835.1	Contig	JAKZMG000000000	SAMN25512580	ECV0	Escherichia coli	shrimp	USA
PRJNA802087	GCA_022586815.1	Contig	JAKZME000000000	SAMN25512582	EC120	Escherichia coli	shrimp	USA
PRJNA802087	GCA_022586795.1	Contig	JAKZMD000000000	SAMN25512583	EC331	Escherichia coli	shrimp	USA
PRJNA802087	GCA_022586775.1	Contig	JAKZMC000000000	SAMN25512584	EC15	Escherichia coli	shrimp	USA
PRJNA802087	GCA_022586755.1	Contig	JAKZMB000000000	SAMN25512585	EC110	Escherichia coli	shrimp	USA
PRJNA802087	GCA_022586715.1	Contig	JAKZLZ000000000	SAMN25525205	EC123	Escherichia coli	shrimp	USA
PRJNA802087	GCA_022586725.1	Contig	JAKZLU000000000	SAMN25525210	EC126	Escherichia coli	shrimp	USA
PRJNA802087	GCA_022586695.1	Contig	JAKZMA000000000	SAMN25512586	EC119	Escherichia coli	shrimp	USA
PRJNA802087	GCA_022586675.1	Contig	JAKZLY000000000	SAMN25525206	EC335	Escherichia coli	shrimp	USA
PRJNA802087	GCA_022586655.1	Contig	JAKZLX000000000	SAMN25525207	EC2110	Escherichia coli	shrimp	USA
PRJNA802087	GCA_022586635.1	Contig	JAKZLW000000000	SAMN25525208	EC0002	Escherichia coli	shrimp	USA
PRJNA802087	GCA_022586615.1	Contig	JAKZLV000000000	SAMN25525209	EC338	Escherichia coli	shrimp	USA
# PRJNA1151051 Assembly Details
BioProject	# Assembly	Level	WGS	BioSample	Strain	Taxonomy	Isolation Source	country
PRJNA1151051	GCA_041699145.1	Contig	JBGRDI000000000	SAMN43302531	AJ_CKDN230030163-1A_HGKHYDSX7	Escherichia coli	Shrimp	Ecuador
PRJNA1151051	GCA_041699245.1	Contig	JBGRDL000000000	SAMN43302527	AD_CKDN230030157-1A_HGKHYDSX7	Escherichia coli	water	Ecuador
PRJNA1151051	GCA_041699235.1	Contig	JBGRDJ000000000	SAMN43302530	AI_CKDN230030162-1A_HGKHYDSX7	Escherichia coli	Water	Ecuador
PRJNA1151051	GCA_041699215.1	Contig	JBGRDC000000000	SAMN43302540	AS_CKDN230030172-1A_HGKHYDSX7	Escherichia coli	shrimp	Ecuador
PRJNA1151051	GCA_041699195.1	Contig	JBGRDN000000000	SAMN43302524	AA_CKDN230030154-1A_HGKHYDSX7	Escherichia coli	water	Ecuador
PRJNA1151051	GCA_041698515.1	Contig	JBGRCY000000000	SAMN43302547	B_CKDN230030135-1A_HGKHYDSX7	Escherichia coli	shrimp	Ecuador
PRJNA1151051	GCA_041698495.1	Contig	JBGRCX000000000	SAMN43302549	BB_CKDN230030181-1A_HGKHYDSX7	Escherichia coli	water	Ecuador
PRJNA1151051	GCA_041698475.1	Contig	JBGRCU000000000	SAMN43302557	H_CKDN230030141-1A_HGKHYDSX7	Escherichia coli	water	Ecuador
PRJNA1151051	GCA_041698455.1	Contig	JBGRDD000000000	SAMN43302539	AR_CKDN230030171-1A_HGKHYDSX7	Escherichia coli	water	Ecuador
PRJNA1151051	GCA_041698545.1	Contig	JBGRDM000000000	SAMN43302525	AB_CKDN230030155-1A_HGKHYDSX7	Escherichia coli	water	Ecuador
PRJNA1151051	GCA_041698935.1	Contig	JBGRDA000000000	SAMN43302544	AX_CKDN230030177-1A_HGKHYDSX7	Escherichia coli	water	Ecuador
PRJNA1151051	GCA_041698905.1	Contig	JBGRDF000000000	SAMN43302537	AP_CKDN230030169-1A_HGKHYDSX7	Escherichia coli	water	Ecuador
PRJNA1151051	GCA_041698895.1	Contig	JBGRCZ000000000	SAMN43302545	AY_CKDN230030178-1A_HGKHYDSX7	Escherichia coli	water	Ecuador
PRJNA1151051	GCA_041698735.1	Contig	JBGRCR000000000	SAMN43302561	R_CKDN230030148-1A_HGKHYDSX7	Escherichia coli	water	Ecuador
PRJNA1151051	GCA_041698775.1	Contig	JBGRCP000000000	SAMN43302563	T_CKDN230030150-1A_HGKHYDSX7	Escherichia coli	water	Ecuador
PRJNA1151051	GCA_041698755.1	Contig	JBGRCN000000000	SAMN43302565	Y_CKDN230030152-1A_HGKHYDSX7	Escherichia coli	water	Ecuador
PRJNA1151051	GCA_041698855.1	Contig	JBGRCS000000000	SAMN43302559	K_CKDN230030144-1A_HGKHYDSX7	Escherichia coli	water	Ecuador
PRJNA1151051	GCA_041698835.1	Contig	JBGRCT000000000	SAMN43302558	J_CKDN230030143-1A_HGKHYDSX7	Escherichia coli	shrimp	Ecuador
PRJNA1151051	GCA_041698815.1	Contig	JBGRCM000000000	SAMN43302566	Z_CKDN230030153-1A_HGKHYDSX7	Escherichia coli	water	Ecuador
# PRJNA421099 Assembly Details
BioProject	# Assembly	Level	WGS	BioSample	Taxonomy	Isolation Source	Country
PRJNA421099	GCA_002835565.2	Contig	PIZJ00000000	SAMN08132702	Escherichia coli	Shrimp	Brazil

## Sheet: 1E. Total_no._genome_by _sample
Query	Criteria for genome selection from NCBI	Number
First Query	Total publication found	141
	Paped selected based on Title	57
	Paper selected based on full text	44
	Paper excluded due to absence of WGS data	14
	Paper excluded due to absence of assembled data	12
	Paper Final selection based on metadata, Assembled genome	17
	repeat paper for same genome	1
	Final Genome downloaded number	688
Second Query	Total publication found	27
	Paped selected based on Title	5
	Paper selected based on full text	5
	Paper excluded due to absence of WGS data	0
	Paper excluded due to absence of assembled data	2
	Paper Final selection based on metadata, Assembled genome	3
	Final Genome downloaded number	34
	Category	Includes	Number
Total Number	Human	Human	263
	Seafood	Shrimp, Venus clam, sea fish, tuna, crab, seafood	20
	Aquatic Water	Water, Freshwater, River, Urban stream, Water canal	30
	Environmental	Environment	8
	Wastewater	Waste water, Sewage	401
			722
