# Supplementary material for: Genome-wide analysis of extended-spectrum beta-lactamase-producing Escherichia coli from seafood in Bangladesh: population structure, resistome, virulome, and global dissemination patterns
Source: Front Microbiol. 2026 Feb 6;17:1737712. doi: 10.3389/fmicb.2026.1737712 (PMC12920492; doi:10.3389/fmicb.2026.1737712)
Supplement: SUPPLEMENTARY TABLE S2 — Metadata for the 723 E. coli genomes used for minimal spanning tree analysis, including genome ID, sequence type (ST), country of origin, and sample source. [file Table_2.xlsx]

## Sheet: 2. Metadata_for_MSTree
ID	ST	Country	Sample Source
GCA_023546885.1	131	Newzeland	Aquatic_water
GCA_023546865.1	131	Newzeland	Aquatic_water
GCA_023546845.1	131	Newzeland	Aquatic_water
GCA_023546825.1	69	Newzeland	Aquatic_water
GCA_030206285.1	131	Czech Republic	Human
GCA_030206275.1	131	Czech Republic	Human
GCA_030206235.1	131	Czech Republic	Human
GCA_030206225.1	131	Czech Republic	Human
GCA_030206215.1	10	Czech Republic	Human
GCA_030206195.1	131	Czech Republic	Human
GCA_030206175.1	141	Czech Republic	Human
GCA_030206125.1	131	Czech Republic	Human
GCA_030206115.1	131	Czech Republic	Human
GCA_030206095.1	501	Czech Republic	Human
GCA_030206105.1	58	Czech Republic	Human
GCA_030206075.1	131	Czech Republic	Human
GCA_030206025.1	131	Czech Republic	Human
GCA_030206045.1	141	Czech Republic	Human
GCA_030205995.1	131	Czech Republic	Human
GCA_030206005.1	131	Czech Republic	Human
GCA_030205975.1	131	Czech Republic	Human
GCA_030205945.1	131	Czech Republic	Human
GCA_030205935.1	131	Czech Republic	Human
GCA_030205915.1	131	Czech Republic	Waste_water
GCA_030205895.1	155	Czech Republic	Waste_water
GCA_030205875.1	6448	Czech Republic	Waste_water
GCA_030205855.1	131	Czech Republic	Waste_water
GCA_030205835.1	131	Czech Republic	Waste_water
GCA_030205815.1	1011	Czech Republic	Waste_water
GCA_030205795.1	10	Czech Republic	Waste_water
GCA_030205775.1	131	Czech Republic	Waste_water
GCA_030205755.1	10	Czech Republic	Waste_water
GCA_030205715.1	636	Czech Republic	Waste_water
GCA_030205705.1	711	Czech Republic	Waste_water
GCA_030205695.1	10	Czech Republic	Waste_water
GCA_030205675.1	711	Czech Republic	Waste_water
GCA_030205655.1	711	Czech Republic	Waste_water
GCA_030205625.1	6754	Czech Republic	Waste_water
GCA_030205595.1	69	Czech Republic	Waste_water
GCA_030205585.1	69	Czech Republic	Waste_water
GCA_030205575.1	69	Czech Republic	Waste_water
GCA_030205555.1	131	Czech Republic	Waste_water
GCA_030205535.1	295	Czech Republic	Waste_water
GCA_030205515.1	6448	Czech Republic	Waste_water
GCA_030205475.1	10	Czech Republic	Waste_water
GCA_030205485.1	10	Czech Republic	Waste_water
GCA_030205455.1	10	Czech Republic	Waste_water
GCA_030205425.1	295	Czech Republic	Waste_water
GCA_030205415.1	10	Czech Republic	Waste_water
GCA_030205395.1	295	Czech Republic	Waste_water
GCA_030205365.1	101	Czech Republic	Waste_water
GCA_030205355.1	4580	Czech Republic	Waste_water
GCA_030205335.1	131	Czech Republic	Waste_water
GCA_030205315.1	38	Czech Republic	Waste_water
GCA_030205275.1	69	Czech Republic	Waste_water
GCA_030205285.1	4580	Czech Republic	Waste_water
GCA_030205255.1	93	Czech Republic	Waste_water
GCA_030205215.1	131	Czech Republic	Waste_water
GCA_030205225.1	4580	Czech Republic	Waste_water
GCA_030205195.1	4580	Czech Republic	Waste_water
GCA_030205175.1	4580	Czech Republic	Waste_water
GCA_030205145.1	4580	Czech Republic	Waste_water
GCA_030205115.1	93	Czech Republic	Waste_water
GCA_030205125.1	1193	Czech Republic	Waste_water
GCA_030205075.1	69	Czech Republic	Waste_water
GCA_030205065.1	69	Czech Republic	Waste_water
GCA_030205045.1	1494	Czech Republic	Waste_water
GCA_030205035.1	69	Czech Republic	Waste_water
GCA_030204995.1	6082	Czech Republic	Waste_water
GCA_030204975.1	117	Czech Republic	Waste_water
GCA_030204955.1	744	Czech Republic	Waste_water
GCA_030204855.1	1972	Czech Republic	Waste_water
GCA_030204815.1	1972	Czech Republic	Waste_water
GCA_030204825.1	1972	Czech Republic	Waste_water
GCA_030204795.1	1972	Czech Republic	Waste_water
GCA_030204775.1	399	Czech Republic	Waste_water
GCA_030204745.1	1972	Czech Republic	Waste_water
GCA_030204725.1	1972	Czech Republic	Waste_water
GCA_030204715.1	216	Czech Republic	Waste_water
GCA_030204675.1	1972	Czech Republic	Waste_water
GCA_030204685.1	1972	Czech Republic	Waste_water
GCA_030204635.1	1972	Czech Republic	Waste_water
GCA_030204625.1	1972	Czech Republic	Waste_water
GCA_030204615.1	1972	Czech Republic	Waste_water
GCA_030204595.1	1972	Czech Republic	Waste_water
GCA_030204575.1	1972	Czech Republic	Waste_water
GCA_030204535.1	607	Czech Republic	Waste_water
GCA_030204545.1	1972	Czech Republic	Waste_water
GCA_030204505.1	399	Czech Republic	Waste_water
GCA_030204495.1	1972	Czech Republic	Waste_water
GCA_030204465.1	1972	Czech Republic	Waste_water
GCA_030204445.1	1972	Czech Republic	Waste_water
GCA_030204435.1	1972	Czech Republic	Waste_water
GCA_030204405.1	31	Czech Republic	Waste_water
GCA_030204395.1	1972	Czech Republic	Waste_water
GCA_030204375.1	1972	Czech Republic	Waste_water
GCA_030204355.1	1972	Czech Republic	Waste_water
GCA_030204335.1	162	Czech Republic	Waste_water
GCA_030204315.1	744	Czech Republic	Waste_water
GCA_030204295.1	297	Czech Republic	Waste_water
GCA_030204265.1	1193	Czech Republic	Waste_water
GCA_030204255.1	131	Czech Republic	Waste_water
GCA_030204225.1	744	Czech Republic	Waste_water
GCA_030204215.1	420	Czech Republic	Waste_water
GCA_030204165.1	38	Czech Republic	Waste_water
GCA_030204185.1	38	Czech Republic	Waste_water
GCA_030204155.1	410	Czech Republic	Waste_water
GCA_030204135.1	162	Czech Republic	Waste_water
GCA_030204085.1	38	Czech Republic	Waste_water
GCA_030204105.1	744	Czech Republic	Waste_water
GCA_030204075.1	69	Czech Republic	Waste_water
GCA_030204055.1	69	Czech Republic	Waste_water
GCA_030203995.1	69	Czech Republic	Waste_water
GCA_030204015.1	-1	Czech Republic	Waste_water
GCA_030204005.1	10	Czech Republic	Waste_water
GCA_030203975.1	2436	Czech Republic	Waste_water
GCA_030203945.1	2436	Czech Republic	Waste_water
GCA_030203925.1	-1	Czech Republic	Waste_water
GCA_030203915.1	38	Czech Republic	Waste_water
GCA_030203895.1	10	Czech Republic	Waste_water
GCA_030203875.1	2797	Czech Republic	Waste_water
GCA_030203855.1	394	Czech Republic	Waste_water
GCA_030203835.1	69	Czech Republic	Waste_water
GCA_030203795.1	127	Czech Republic	Waste_water
GCA_030203785.1	38	Czech Republic	Waste_water
GCA_030203775.1	95	Czech Republic	Waste_water
GCA_030203755.1	10	Czech Republic	Waste_water
GCA_030203735.1	38	Czech Republic	Waste_water
GCA_030203715.1	5487	Czech Republic	Waste_water
GCA_030203685.1	69	Czech Republic	Waste_water
GCA_030203675.1	131	Czech Republic	Waste_water
GCA_030203655.1	10	Czech Republic	Waste_water
GCA_030203635.1	38	Czech Republic	Waste_water
GCA_030203615.1	457	Czech Republic	Waste_water
GCA_030203575.1	295	Czech Republic	Waste_water
GCA_030203585.1	1494	Czech Republic	Waste_water
GCA_030203555.1	847	Czech Republic	Waste_water
GCA_030203525.1	38	Czech Republic	Waste_water
GCA_030203515.1	10	Czech Republic	Waste_water
GCA_030203495.1	131	Czech Republic	Waste_water
GCA_030203465.1	69	Czech Republic	Waste_water
GCA_030203455.1	131	Czech Republic	Waste_water
GCA_030203435.1	69	Czech Republic	Waste_water
GCA_030203415.1	131	Czech Republic	Waste_water
GCA_030203385.1	48	Czech Republic	Waste_water
GCA_030203375.1	69	Czech Republic	Waste_water
GCA_030203355.1	62	Czech Republic	Waste_water
GCA_030203335.1	38	Czech Republic	Waste_water
GCA_030203315.1	69	Czech Republic	Waste_water
GCA_030203295.1	58	Czech Republic	Waste_water
GCA_030203275.1	131	Czech Republic	Waste_water
GCA_030203255.1	31	Czech Republic	Waste_water
GCA_030203235.1	69	Czech Republic	Waste_water
GCA_030203215.1	38	Czech Republic	Waste_water
GCA_030203195.1	1406	Czech Republic	Waste_water
GCA_030203175.1	744	Czech Republic	Waste_water
GCA_030203135.1	58	Czech Republic	Waste_water
GCA_030203145.1	165	Czech Republic	Waste_water
GCA_030203115.1	38	Czech Republic	Waste_water
GCA_030203065.1	73	Czech Republic	Waste_water
GCA_030203085.1	38	Czech Republic	Waste_water
GCA_030203045.1	38	Czech Republic	Waste_water
GCA_030203035.1	58	Czech Republic	Waste_water
GCA_030203015.1	69	Czech Republic	Waste_water
GCA_030202995.1	10	Czech Republic	Waste_water
GCA_030202975.1	58	Czech Republic	Waste_water
GCA_030202945.1	448	Czech Republic	Waste_water
GCA_030202935.1	38	Czech Republic	Waste_water
GCA_030202895.1	10	Czech Republic	Waste_water
GCA_030202905.1	-1	Czech Republic	Waste_water
GCA_030202875.1	162	Czech Republic	Waste_water
GCA_030202835.1	182	Czech Republic	Waste_water
GCA_030202815.1	711	Czech Republic	Waste_water
GCA_030202795.1	1011	Czech Republic	Waste_water
GCA_030202595.1	131	Czech Republic	Waste_water
GCA_030202495.1	744	Czech Republic	Waste_water
GCA_030202465.1	2040	Czech Republic	Waste_water
GCA_030202455.1	131	Czech Republic	Waste_water
GCA_030202425.1	69	Czech Republic	Waste_water
GCA_030202415.1	744	Czech Republic	Waste_water
GCA_030202395.1	131	Czech Republic	Waste_water
GCA_030202375.1	450	Czech Republic	Waste_water
GCA_030202355.1	2040	Czech Republic	Waste_water
GCA_030202335.1	1823	Czech Republic	Waste_water
GCA_030202305.1	131	Czech Republic	Waste_water
GCA_030202295.1	38	Czech Republic	Waste_water
GCA_030202275.1	131	Czech Republic	Waste_water
GCA_030202255.1	38	Czech Republic	Waste_water
GCA_030202235.1	69	Czech Republic	Waste_water
GCA_030202195.1	34	Czech Republic	Waste_water
GCA_030202205.1	457	Czech Republic	Waste_water
GCA_030202175.1	744	Czech Republic	Waste_water
GCA_030202155.1	10	Czech Republic	Waste_water
GCA_030202135.1	10	Czech Republic	Waste_water
GCA_030202115.1	38	Czech Republic	Waste_water
GCA_030202075.1	1494	Czech Republic	Waste_water
GCA_030202085.1	38	Czech Republic	Waste_water
GCA_030202055.1	295	Czech Republic	Waste_water
GCA_030202035.1	58	Czech Republic	Waste_water
GCA_030202015.1	34	Czech Republic	Waste_water
GCA_030201995.1	38	Czech Republic	Waste_water
GCA_030201975.1	295	Czech Republic	Waste_water
GCA_030201955.1	131	Czech Republic	Waste_water
GCA_030201935.1	1494	Czech Republic	Waste_water
GCA_030201895.1	1670	Czech Republic	Waste_water
GCA_030201875.1	59	Czech Republic	Waste_water
GCA_030201885.1	1494	Czech Republic	Waste_water
GCA_030201855.1	-1	Czech Republic	Waste_water
GCA_030201825.1	10	Czech Republic	Waste_water
GCA_030201815.1	69	Czech Republic	Waste_water
GCA_030201785.1	38	Czech Republic	Waste_water
GCA_030201775.1	295	Czech Republic	Waste_water
GCA_030201745.1	38	Czech Republic	Waste_water
GCA_030201735.1	744	Czech Republic	Waste_water
GCA_030201695.1	744	Czech Republic	Waste_water
GCA_030201705.1	117	Czech Republic	Human
GCA_030201675.1	69	Czech Republic	Human
GCA_030201655.1	117	Czech Republic	Human
GCA_030201635.1	131	Czech Republic	Human
GCA_030201615.1	131	Czech Republic	Human
GCA_030201595.1	131	Czech Republic	Human
GCA_030201575.1	1406	Czech Republic	Human
GCA_030201535.1	1823	Czech Republic	Human
GCA_030201525.1	131	Czech Republic	Human
GCA_030201505.1	131	Czech Republic	Human
GCA_030201495.1	4774	Czech Republic	Human
GCA_030201475.1	131	Czech Republic	Human
GCA_030201455.1	405	Czech Republic	Human
GCA_030201435.1	10	Czech Republic	Human
GCA_030201405.1	131	Czech Republic	Human
GCA_030201375.1	131	Czech Republic	Human
GCA_030201385.1	131	Czech Republic	Human
GCA_030201335.1	1421	Czech Republic	Human
GCA_030201325.1	131	Czech Republic	Human
GCA_030201315.1	131	Czech Republic	Human
GCA_030201275.1	131	Czech Republic	Human
GCA_030201295.1	10	Czech Republic	Human
GCA_030201245.1	131	Czech Republic	Human
GCA_030201235.1	1823	Czech Republic	Human
GCA_030201215.1	450	Czech Republic	Human
GCA_030201195.1	1823	Czech Republic	Human
GCA_030201175.1	38	Czech Republic	Human
GCA_030201145.1	131	Czech Republic	Human
GCA_030201135.1	1823	Czech Republic	Human
GCA_030201115.1	1193	Czech Republic	Human
GCA_030201095.1	131	Czech Republic	Human
GCA_030201055.1	131	Czech Republic	Human
GCA_030201065.1	131	Czech Republic	Human
GCA_030201015.1	405	Czech Republic	Human
GCA_030201025.1	69	Czech Republic	Human
GCA_030200985.1	69	Czech Republic	Human
GCA_030200975.1	95	Czech Republic	Human
GCA_030200955.1	131	Czech Republic	Human
GCA_030200935.1	127	Czech Republic	Human
GCA_030200915.1	131	Czech Republic	Human
GCA_030200895.1	95	Czech Republic	Human
GCA_030200875.1	1193	Czech Republic	Human
GCA_030200835.1	58	Czech Republic	Human
GCA_030200815.1	1193	Czech Republic	Human
GCA_030200825.1	678	Czech Republic	Human
GCA_030200795.1	38	Czech Republic	Human
GCA_030200775.1	131	Czech Republic	Human
GCA_030200745.1	10	Czech Republic	Human
GCA_030200735.1	131	Czech Republic	Human
GCA_030200715.1	117	Czech Republic	Human
GCA_030200695.1	131	Czech Republic	Human
GCA_030200675.1	405	Czech Republic	Human
GCA_030200645.1	131	Czech Republic	Human
GCA_030200625.1	12	Czech Republic	Human
GCA_030200615.1	744	Czech Republic	Human
GCA_030200595.1	141	Czech Republic	Human
GCA_030200575.1	131	Czech Republic	Human
GCA_030200535.1	131	Czech Republic	Human
GCA_030200525.1	-1	Czech Republic	Human
GCA_030200515.1	1193	Czech Republic	Human
GCA_030200495.1	1193	Czech Republic	Human
GCA_030200475.1	-1	Czech Republic	Waste_water
GCA_030200455.1	973	Czech Republic	Waste_water
GCA_030200415.1	38	Czech Republic	Waste_water
GCA_030200405.1	361	Czech Republic	Waste_water
GCA_030200395.1	38	Czech Republic	Waste_water
GCA_030200375.1	38	Czech Republic	Waste_water
GCA_030200345.1	131	Czech Republic	Waste_water
GCA_030200335.1	131	Czech Republic	Waste_water
GCA_030200295.1	38	Czech Republic	Waste_water
GCA_030200305.1	38	Czech Republic	Waste_water
GCA_030200275.1	38	Czech Republic	Waste_water
GCA_030200245.1	10	Czech Republic	Waste_water
GCA_030200235.1	38	Czech Republic	Waste_water
GCA_030200195.1	38	Czech Republic	Waste_water
GCA_030200205.1	131	Czech Republic	Waste_water
GCA_030200175.1	38	Czech Republic	Waste_water
GCA_030200145.1	38	Czech Republic	Waste_water
GCA_030200135.1	38	Czech Republic	Waste_water
GCA_030200115.1	131	Czech Republic	Waste_water
GCA_030200095.1	38	Czech Republic	Waste_water
GCA_030200075.1	38	Czech Republic	Waste_water
GCA_030200055.1	1193	Czech Republic	Waste_water
GCA_030200035.1	10	Czech Republic	Waste_water
GCA_030200015.1	38	Czech Republic	Waste_water
GCA_030199995.1	38	Czech Republic	Waste_water
GCA_030199975.1	38	Czech Republic	Waste_water
GCA_030199955.1	38	Czech Republic	Waste_water
GCA_030199935.1	38	Czech Republic	Waste_water
GCA_030199915.1	38	Czech Republic	Waste_water
GCA_030199895.1	38	Czech Republic	Waste_water
GCA_030199875.1	38	Czech Republic	Waste_water
GCA_030199855.1	38	Czech Republic	Waste_water
GCA_030199835.1	38	Czech Republic	Waste_water
GCA_030199785.1	38	Czech Republic	Waste_water
GCA_030199795.1	38	Czech Republic	Waste_water
GCA_030199775.1	401	Czech Republic	Waste_water
GCA_030199755.1	38	Czech Republic	Waste_water
GCA_030199735.1	38	Czech Republic	Waste_water
GCA_030199695.1	38	Czech Republic	Waste_water
GCA_030199705.1	38	Czech Republic	Waste_water
GCA_030199675.1	38	Czech Republic	Waste_water
GCA_030199655.1	38	Czech Republic	Waste_water
GCA_030199635.1	38	Czech Republic	Waste_water
GCA_030199615.1	131	Czech Republic	Waste_water
GCA_030199595.1	131	Czech Republic	Waste_water
GCA_030199575.1	131	Czech Republic	Waste_water
GCA_030199555.1	69	Czech Republic	Waste_water
GCA_030199535.1	69	Czech Republic	Waste_water
GCA_030199515.1	131	Czech Republic	Waste_water
GCA_030199495.1	131	Czech Republic	Waste_water
GCA_030199475.1	69	Czech Republic	Waste_water
GCA_030199455.1	69	Czech Republic	Waste_water
GCA_030199435.1	131	Czech Republic	Waste_water
GCA_030199415.1	69	Czech Republic	Waste_water
GCA_030199395.1	131	Czech Republic	Waste_water
GCA_030199375.1	131	Czech Republic	Waste_water
GCA_030199355.1	-1	Czech Republic	Waste_water
GCA_030199335.1	131	Czech Republic	Waste_water
GCA_030199315.1	131	Czech Republic	Waste_water
GCA_030199295.1	131	Czech Republic	Waste_water
GCA_030199275.1	101	Czech Republic	Waste_water
GCA_030199255.1	635	Czech Republic	Waste_water
GCA_030199225.1	1193	Czech Republic	Waste_water
GCA_030199215.1	131	Czech Republic	Waste_water
GCA_030199195.1	95	Czech Republic	Waste_water
GCA_030199175.1	648	Czech Republic	Waste_water
GCA_030199135.1	58	Czech Republic	Waste_water
GCA_030199145.1	635	Czech Republic	Waste_water
GCA_030199105.1	6361	Czech Republic	Waste_water
GCA_030199095.1	635	Czech Republic	Waste_water
GCA_030199075.1	127	Czech Republic	Waste_water
GCA_030199035.1	3580	Czech Republic	Waste_water
GCA_030199005.1	127	Czech Republic	Waste_water
GCA_030199015.1	155	Czech Republic	Waste_water
GCA_030198995.1	127	Czech Republic	Waste_water
GCA_030198975.1	131	Czech Republic	Waste_water
GCA_030198945.1	973	Czech Republic	Waste_water
GCA_030198935.1	69	Czech Republic	Waste_water
GCA_030198905.1	10	Czech Republic	Waste_water
GCA_030198895.1	2558	Czech Republic	Waste_water
GCA_030198875.1	1196	Czech Republic	Waste_water
GCA_030198845.1	131	Czech Republic	Waste_water
GCA_030198805.1	1494	Czech Republic	Waste_water
GCA_030198785.1	38	Czech Republic	Waste_water
GCA_030198775.1	131	Czech Republic	Waste_water
GCA_030198795.1	69	Czech Republic	Waste_water
GCA_030198735.1	131	Czech Republic	Waste_water
GCA_030198755.1	636	Czech Republic	Waste_water
GCA_030198705.1	10	Czech Republic	Waste_water
GCA_030198695.1	38	Czech Republic	Waste_water
GCA_030198675.1	69	Czech Republic	Waste_water
GCA_030198655.1	1972	Czech Republic	Waste_water
GCA_030198635.1	38	Czech Republic	Waste_water
GCA_030198605.1	31	Czech Republic	Waste_water
GCA_030198595.1	131	Czech Republic	Waste_water
GCA_030198575.1	361	Czech Republic	Waste_water
GCA_030198555.1	1193	Czech Republic	Waste_water
GCA_030198535.1	69	Czech Republic	Waste_water
GCA_030198495.1	38	Czech Republic	Waste_water
GCA_030198505.1	10	Czech Republic	Waste_water
GCA_030198435.1	131	Czech Republic	Waste_water
GCA_030198475.1	131	Czech Republic	Waste_water
GCA_030198445.1	635	Czech Republic	Waste_water
GCA_030198405.1	361	Czech Republic	Waste_water
GCA_030198395.1	1588	Czech Republic	Waste_water
GCA_030198375.1	69	Czech Republic	Waste_water
GCA_030198355.1	-1	Czech Republic	Waste_water
GCA_030198335.1	69	Czech Republic	Waste_water
GCA_030198315.1	-1	Czech Republic	Waste_water
GCA_030198285.1	141	Czech Republic	Waste_water
GCA_030198275.1	48	Czech Republic	Waste_water
GCA_030198255.1	10	Czech Republic	Waste_water
GCA_030198235.1	88	Czech Republic	Waste_water
GCA_030198215.1	69	Czech Republic	Waste_water
GCA_030198195.1	345	Czech Republic	Waste_water
GCA_030198175.1	10	Czech Republic	Waste_water
GCA_030198155.1	10	Czech Republic	Waste_water
GCA_030219905.1	69	Czech Republic	Waste_water
GCA_030219885.1	1972	Czech Republic	Waste_water
GCA_030219865.1	1972	Czech Republic	Waste_water
GCA_030219845.1	1972	Czech Republic	Waste_water
GCA_030219825.1	1972	Czech Republic	Waste_water
GCA_030219805.1	1972	Czech Republic	Waste_water
GCA_030219785.1	38	Czech Republic	Waste_water
GCA_030235005.1	48	Czech Republic	Waste_water
GCA_030234965.1	10	Czech Republic	Waste_water
GCA_030234945.1	69	Czech Republic	Waste_water
GCA_030234925.1	10	Czech Republic	Waste_water
GCA_030234905.1	10	Czech Republic	Waste_water
GCA_030234885.1	361	Czech Republic	Waste_water
GCA_030234865.1	155	Czech Republic	Waste_water
GCA_030234845.1	10	Czech Republic	Waste_water
GCA_030234825.1	361	Czech Republic	Waste_water
GCA_030234805.1	69	Czech Republic	Waste_water
GCA_030239735.1	1588	Czech Republic	Waste_water
GCA_009905135.1	156	Singapore	Human
GCA_009905115.1	4977	Singapore	Human
GCA_033802405.1	683	Singapore	Human
GCA_033802425.1	580	Singapore	Human
GCA_033802445.1	-1	Singapore	Human
GCA_033802485.1	162	Singapore	Human
GCA_033802465.1	6856	Singapore	Human
GCA_033802505.1	11199	Singapore	Human
GCA_033802545.1	5951	Singapore	Human
GCA_033802525.1	189	Singapore	Human
GCA_033802565.1	515	Singapore	Human
GCA_033802625.1	48	Singapore	Human
GCA_017164095.1	354	Singapore	Human
GCA_017164705.1	2705	Singapore	Human
GCA_017164695.1	1727	Singapore	Human
GCA_017164675.1	648	Singapore	Human
GCA_017164655.1	1193	Singapore	Human
GCA_017164625.1	1286	Singapore	Human
GCA_017164615.1	4040	Singapore	Human
GCA_017164595.1	131	Singapore	Human
GCA_017164575.1	4553	Singapore	Human
GCA_017164555.1	10	Singapore	Human
GCA_017164535.1	3045	Singapore	Human
GCA_017164515.1	131	Singapore	Human
GCA_017164485.1	617	Singapore	Human
GCA_017164475.1	2797	Singapore	Human
GCA_017164445.1	38	Singapore	Human
GCA_017164435.1	2179	Singapore	Human
GCA_017164405.1	4681	Singapore	Human
GCA_017164395.1	394	Singapore	Human
GCA_017164375.1	-1	Singapore	Human
GCA_017164355.1	38	Singapore	Human
GCA_017164335.1	3489	Singapore	Human
GCA_017164315.1	-1	Singapore	Human
GCA_017164265.1	226	Singapore	Human
GCA_017164285.1	131	Singapore	Human
GCA_017164255.1	192	Singapore	Human
GCA_017164225.1	354	Singapore	Human
GCA_017164215.1	484	Singapore	Human
GCA_017164195.1	162	Singapore	Human
GCA_017164175.1	648	Singapore	Human
GCA_017164155.1	3776	Singapore	Human
GCA_017088485.1	2325	Singapore	Human
GCA_017088465.1	2705	Singapore	Human
GCA_017088445.1	4088	Singapore	Human
GCA_017088425.1	1011	Singapore	Human
GCA_017088405.1	7087	Singapore	Human
GCA_002776495.1	10	Germany	seafood
GCA_017814635.1	1775	Brazil	Aquatic_water
GCA_016595135.1	131	Brazil	Environmental
GCA_003577555.1	-1	Brazil	Aquatic_water
GCA_022130795.1	744	Norway	Waste_water
GCA_022130765.1	10	Norway	Waste_water
GCA_022130745.1	349	Norway	Waste_water
GCA_022130705.1	1380	Norway	Waste_water
GCA_022130695.1	69	Norway	Waste_water
GCA_022130685.1	46	Norway	Waste_water
GCA_022130665.1	131	Norway	Waste_water
GCA_022130645.1	131	Norway	Waste_water
GCA_022130625.1	131	Norway	Waste_water
GCA_022130605.1	58	Norway	Waste_water
GCA_022130575.1	131	Norway	Waste_water
GCA_022130565.1	131	Norway	Waste_water
GCA_022130525.1	131	Norway	Waste_water
GCA_022130485.1	295	Norway	Waste_water
GCA_022130505.1	131	Norway	Waste_water
GCA_022130455.1	131	Norway	Waste_water
GCA_022130415.1	38	Norway	Waste_water
GCA_022130445.1	69	Norway	Waste_water
GCA_022130405.1	131	Norway	Waste_water
GCA_022130385.1	131	Norway	Waste_water
GCA_022130365.1	-1	Norway	Waste_water
GCA_022130345.1	167	Norway	Waste_water
GCA_022130325.1	167	Norway	Waste_water
GCA_022130305.1	38	Norway	Waste_water
GCA_022130285.1	131	Norway	Waste_water
GCA_022130225.1	69	Norway	Waste_water
GCA_022130255.1	1193	Norway	Waste_water
GCA_022130155.1	5044	Norway	Waste_water
GCA_022130145.1	131	Norway	Waste_water
GCA_022130125.1	38	Norway	Waste_water
GCA_022130055.1	38	Norway	Waste_water
GCA_022130025.1	69	Norway	Waste_water
GCA_022130045.1	11873	Norway	Waste_water
GCA_022129985.1	11873	Norway	Waste_water
GCA_022129945.1	11873	Norway	Waste_water
GCA_022129925.1	131	Norway	Waste_water
GCA_022129905.1	131	Norway	Waste_water
GCA_022129885.1	131	Norway	Waste_water
GCA_022129865.1	131	Norway	Waste_water
GCA_022129765.1	131	Norway	Waste_water
GCA_022129705.1	1380	Norway	Waste_water
GCA_022129715.1	635	Norway	Waste_water
GCA_022129665.1	38	Norway	Waste_water
GCA_048261125.1	11874	Norway	Waste_water
GCA_049058185.1	3076	Norway	Waste_water
GCA_030012585.1	167	Norway	Waste_water
GCA_035064325.1	10	Germany	Aquatic_water
GCA_035064285.1	167	Germany	Aquatic_water
GCA_035064265.1	131	Germany	Aquatic_water
GCA_035064405.1	12779	Germany	Aquatic_water
GCA_035064385.1	44	Germany	Aquatic_water
GCA_035064365.1	1266	Germany	Aquatic_water
GCA_035064065.1	517	Germany	Aquatic_water
GCA_035064125.1	131	Germany	Aquatic_water
GCA_035064105.1	2741	Germany	Aquatic_water
GCA_002407375.1	131	India	Human
GCA_002407305.1	617	India	Human
GCA_002407315.1	131	India	Human
GCA_002224785.1	617	India	Human
GCA_002407285.1	405	India	Human
GCA_002407365.1	405	India	Human
GCA_002407295.1	68	India	Human
GCA_002224705.1	38	India	Human
GCA_026413085.1	405	USA	Human
GCA_026413065.1	131	USA	Human
GCA_026413045.1	410	USA	Human
GCA_026413015.1	73	USA	Human
GCA_026413005.1	10	USA	Human
GCA_026412975.1	122	USA	Human
GCA_026412965.1	410	USA	Human
GCA_026412945.1	131	USA	Human
GCA_026412925.1	131	USA	Human
GCA_026412905.1	38	USA	Human
GCA_026412885.1	131	USA	Human
GCA_026412865.1	345	USA	Human
GCA_026412845.1	131	USA	Human
GCA_026412825.1	648	USA	Human
GCA_026412805.1	-1	USA	Human
GCA_026412785.1	405	USA	Human
GCA_026412765.1	44	USA	Human
GCA_026412745.1	405	USA	Human
GCA_026412705.1	167	USA	Human
GCA_026412695.1	131	USA	Human
GCA_026412685.1	131	USA	Human
GCA_026412655.1	-1	USA	Human
GCA_026412645.1	131	USA	Human
GCA_026412595.1	90	USA	Human
GCA_026412605.1	131	USA	Human
GCA_026412585.1	457	USA	Human
GCA_026412525.1	648	USA	Human
GCA_026412515.1	405	USA	Human
GCA_026412535.1	167	USA	Human
GCA_026412505.1	69	USA	Human
GCA_026412485.1	405	USA	Human
GCA_026412435.1	131	USA	Human
GCA_026412455.1	131	USA	Human
GCA_026412405.1	69	USA	Human
GCA_026412395.1	410	USA	Human
GCA_026412385.1	6870	USA	Human
GCA_026412345.1	410	USA	Human
GCA_026412355.1	69	USA	Human
GCA_026412315.1	11	USA	Human
GCA_026412305.1	131	USA	Human
GCA_026412285.1	345	USA	Human
GCA_026412265.1	156	USA	Human
GCA_026412245.1	345	USA	Human
GCA_026412205.1	405	USA	Human
GCA_026412195.1	1193	USA	Human
GCA_026412185.1	131	USA	Human
GCA_026412165.1	405	USA	Human
GCA_026412125.1	10	USA	Human
GCA_026412105.1	131	USA	Human
GCA_026412135.1	167	USA	Human
GCA_026412075.1	-1	USA	Human
GCA_026412065.1	405	USA	Human
GCA_026412045.1	10	USA	Human
GCA_026412015.1	95	USA	Human
GCA_026412005.1	648	USA	Human
GCA_026411975.1	156	USA	Human
GCA_026411965.1	354	USA	Human
GCA_026411945.1	90	USA	Human
GCA_026411905.1	131	USA	Human
GCA_026411915.1	167	USA	Human
GCA_026411875.1	101	USA	Human
GCA_026411865.1	963	USA	Human
GCA_026411845.1	38	USA	Human
GCA_026411825.1	405	USA	Human
GCA_026411795.1	38	USA	Human
GCA_026411765.1	405	USA	Human
GCA_026411775.1	648	USA	Human
GCA_026411745.1	405	USA	Human
GCA_026411715.1	144	USA	Human
GCA_026411705.1	-1	USA	Human
GCA_026411685.1	131	USA	Human
GCA_026411665.1	167	USA	Human
GCA_026411645.1	90	USA	Human
GCA_026411625.1	404	USA	Human
GCA_026411595.1	13455	USA	Human
GCA_026411565.1	69	USA	Human
GCA_026411555.1	131	USA	Human
GCA_026411545.1	90	USA	Human
GCA_026411495.1	354	USA	Human
GCA_026411445.1	405	USA	Human
GCA_026411465.1	6870	USA	Human
GCA_026411455.1	6870	USA	Human
GCA_043853585.1	12637	Tunisia	Human
GCA_043853925.1	1193	Tunisia	Human
GCA_043853865.1	13823	Tunisia	Human
GCA_043853845.1	10955	Tunisia	Human
GCA_043853805.1	58	Tunisia	Human
GCA_043853795.1	349	Tunisia	Human
GCA_043853785.1	349	Tunisia	Human
GCA_043853745.1	10	Tunisia	Human
GCA_043853655.1	349	Tunisia	Human
GCA_043853645.1	349	Tunisia	Human
GCA_043853595.1	10	Tunisia	Human
GCA_043853565.1	131	Tunisia	Human
GCA_043853545.1	349	Tunisia	Human
GCA_043853485.1	155	Tunisia	Human
GCA_043853465.1	349	Tunisia	Human
GCA_043853445.1	349	Tunisia	Human
GCA_043853395.1	480	Tunisia	Human
GCA_043853365.1	349	Tunisia	Human
GCA_043853305.1	349	Tunisia	Human
GCA_043853285.1	10	Tunisia	Human
GCA_043853225.1	7036	Tunisia	Human
GCA_043853205.1	7036	Tunisia	Human
GCA_043853185.1	10	Tunisia	Human
GCA_043853165.1	10	Tunisia	Human
GCA_028905525.1	2797	Norway	Waste_water
GCA_028905505.1	2797	Norway	Waste_water
GCA_028905375.1	2797	Norway	Waste_water
GCA_028905395.1	2797	Norway	Waste_water
GCA_028905365.1	2797	Norway	Waste_water
GCA_028905335.1	2797	Norway	Waste_water
GCA_028905325.1	2797	Norway	Waste_water
GCA_028905205.1	2797	Norway	Waste_water
GCA_028905215.1	2797	Norway	Waste_water
GCA_028905185.1	2797	Norway	Waste_water
GCA_028905165.1	2797	Norway	Waste_water
GCA_006543085.1	648	Norway	Waste_water
GCA_006543055.1	131	Norway	Waste_water
GCA_006543025.1	648	Norway	Waste_water
GCA_006542985.1	131	Norway	Waste_water
GCA_006542965.1	131	Norway	Waste_water
GCA_006542945.1	648	Norway	Waste_water
GCA_006542935.1	648	Norway	Waste_water
GCA_006542925.1	648	Norway	Waste_water
GCA_006542905.1	648	Norway	Waste_water
GCA_006542885.1	648	Norway	Waste_water
GCA_006542825.1	648	Norway	Waste_water
GCA_006542815.1	648	Norway	Waste_water
GCA_006542835.1	648	Norway	Waste_water
GCA_006542795.1	648	Norway	Waste_water
GCA_006542785.1	131	Norway	Waste_water
GCA_022968615.1	940	Ghana	Human
GCA_022968595.1	940	Ghana	Human
GCA_022968575.1	58	Ghana	Environmental
GCA_022968555.1	10	Ghana	Human
GCA_022968525.1	617	Ghana	Human
GCA_022968515.1	3489	Ghana	Human
GCA_022968465.1	-1	Ghana	Environmental
GCA_022968455.1	13846	Ghana	Human
GCA_022968415.1	1722	Ghana	Human
GCA_022968235.1	5614	Ghana	Human
GCA_022968215.1	155	Ghana	Environmental
GCA_022968335.1	224	Ghana	Human
GCA_022967965.1	648	Ghana	Environmental
GCA_022968355.1	-1	Ghana	Human
GCA_022967975.1	127	Ghana	Environmental
GCA_022968115.1	410	Ghana	Environmental
GCA_022968075.1	648	Ghana	Human
GCA_022968055.1	450	Ghana	Environmental
GCA_025630975.1	167	Ghana	Human
GCA_025660335.1	-1	Ghana	Human
GCA_000285655.3	131	England	Human
GCA_040784905.1	7366	Pakistan	Waste_water
GCA_022586855.1	93	USA	seafood
GCA_022586865.1	93	USA	seafood
GCA_022586835.1	1196	USA	seafood
GCA_022586815.1	93	USA	seafood
GCA_022586795.1	93	USA	seafood
GCA_022586775.1	1148	USA	seafood
GCA_022586755.1	93	USA	seafood
GCA_022586715.1	93	USA	seafood
GCA_022586725.1	93	USA	seafood
GCA_022586695.1	93	USA	seafood
GCA_022586675.1	93	USA	seafood
GCA_022586655.1	93	USA	seafood
GCA_022586635.1	93	USA	seafood
GCA_022586615.1	93	USA	seafood
GCA_041699145.1	8612	Ecuador	seafood
GCA_041699245.1	6018	Ecuador	Aquatic_water
GCA_041699235.1	-1	Ecuador	Aquatic_water
GCA_041699215.1	641	Ecuador	seafood
GCA_041699195.1	155	Ecuador	Aquatic_water
GCA_041698515.1	641	Ecuador	seafood
GCA_041698495.1	6186	Ecuador	Aquatic_water
GCA_041698475.1	6186	Ecuador	Aquatic_water
GCA_041698455.1	155	Ecuador	Aquatic_water
GCA_041698545.1	6186	Ecuador	Aquatic_water
GCA_041698935.1	155	Ecuador	Aquatic_water
GCA_041698905.1	120	Ecuador	Aquatic_water
GCA_041698895.1	6186	Ecuador	Aquatic_water
GCA_041698735.1	351	Ecuador	Aquatic_water
GCA_041698775.1	2705	Ecuador	Aquatic_water
GCA_041698755.1	48	Ecuador	Aquatic_water
GCA_041698855.1	6186	Ecuador	Aquatic_water
GCA_041698835.1	3580	Ecuador	seafood
GCA_041698815.1	48	Ecuador	Aquatic_water
GCA_002835565.2	617	Brazil	seafood
MTR_EC02	3107	Bangladesh	seafood
MTR_ECO3	3298	Bangladesh	seafood
MTR_EC05	-1	Bangladesh	seafood
MTR_ES05	-1	Bangladesh	seafood
MTR_ET01	345	Bangladesh	seafood
MTR_ET06	1431	Bangladesh	seafood
MTR_ET08	1431	Bangladesh	seafood
MTR_ET09	10	Bangladesh	seafood
MTR_ET11	1431	Bangladesh	seafood
MTR_ET12	-1	Bangladesh	seafood
