# Supplementary material for: Genome-wide analysis of extended-spectrum beta-lactamase-producing Escherichia coli from seafood in Bangladesh: population structure, resistome, virulome, and global dissemination patterns
Source: Front Microbiol. 2026 Feb 6;17:1737712. doi: 10.3389/fmicb.2026.1737712 (PMC12920492; doi:10.3389/fmicb.2026.1737712)
Supplement: SUPPLEMENTARY TABLE S3 — Summary of genomic and typing information for all genomes analyzed. (A) Genomic features, and (B) MLST and cgST profiles. [file Table_3.xlsx]

## Sheet: 3A. Genomic_Features_Our_Strain
	Features	MTR_EC02	MTR_EC03	MTR_EC05	MTR_ES02	MTR_ET01	MTR_ET06	MTR_ET08	MTR_ET09	MTR_ET11	MTR_ET12
	CDS		4321	5931	4684	4416	4357	4353	4639	4411	4430
	Trna		86	63	91	86	89	89	91	89	86
	RRNA		22	10	22	22	22	22	22	22	22
	TmRNA		0	0	1	1	1	1	1	1	1
	ncRNA		229	192	243	158	160	160	244	160	165
	ncRNA regions		54	45	53	52	49	49	53	49	54
	CRISPR		2	3	2	2	1	1	2	3	3
	Sorf		21	10	20	21	19	19	18	17	18
	GAP		0	0	0	0	0	0	0	0	0
	ORIC		3	3	2	2	2	2	2	2	2
	ORIV		0	0	0	0	0	0	0	0	0
	ORIT		1	0	0	0	0	0	0	0	0
	contigs	32	2	138	13	1	1	1	10	1	1
	bases	4784720	4695465	4048090	4921408	4762604	4741360	4741357	4961915	4741214	4775781
	# contigs (>= 0 bp)	32	2	138	13	1	1	1	10	1	1
	# contigs (>= 1000 bp)	32	2	138	13	1	1	1	10	1	1
	# contigs (>= 5000 bp)	29	1	130	12	1	1	1	9	1	1
	# contigs (>= 10000 bp)	26	1	116	12	1	1	1	8	1	1
	# contigs (>= 25000 bp)	21	1	54	10	1	1	1	5	1	1
	# contigs (>= 50000 bp)	18	1	17	9	1	1	1	3	1	1
	Largest contig	689285	4692418	131334	1143238	4762604	4741360	4741357	3488031	4741214	4775781
	Total length	4784720	4695465	4048090	4921408	4762604	4741360	4741357	4961915	4741214	4775781
	Total length (>= 0 bp)	4784720	4695465	4048090	4921408	4762604	4741360	4741357	4961915	4741214	4775781
	Total length (>= 1000 bp)	4784720	4695465	4048090	4921408	4762604	4741360	4741357	4961915	4741214	4775781
	Total length (>= 5000 bp)	4777445	4692418	4017984	4917076	4762604	4741360	4741357	4957112	4741214	4775781
	Total length (>= 10000 bp)	4755340	4692418	3908364	4917076	4762604	4741360	4741357	4948785	4741214	4775781
	Total length (>= 25000 bp)	4689564	4692418	2850916	4891674	4762604	4741360	4741357	4903804	4741214	4775781
	Total length (>= 50000 bp)	4587686	4692418	1502865	4862874	4762604	4741360	4741357	4846305	4741214	4775781
	N50	309254	4692418	40658	806520	4762604	4741360	4741357	3488031	4741214	4775781
	N90	75669	4692418	14637	522198	4762604	4741360	4741357	1279449	4741214	4775781
	auN	404319	4689375	52011	759792	4762604	4741360	4741357	2783609	4741214	4775781
	L50	5	1	29	3	1	1	1	1	1	1
	L90	14	1	95	6	1	1	1	2	1	1
	GC (%)	50.64	50.88	50.5	50.67	50.77	50.89	50.89	50.58	50.89	50.84

## Sheet: 3B. mlst_and_cgST_profiles
Strain	MTR_EC02	MTR_EC03	MTR_EC05	MTR_ES05	MTR_ET01	MTR_ET06	MTR_ET08	MTR_ET09	MTR_ET11	MTR_ET12
adk	10	112	10*	10*	6	6	6	10	6	676
fumC	11	11	70*	11	4	65	65	11	65	19
gyrB	5	4	292	4	14	3	3	4	3	3
icd	8	8	-1	8	1	1	1	8	1	135
mdh	7	8	557*	8	20	11	11	8	11	11
purA	219	8	1	8	62	13	13	8	13	8
recA	2	86	892*	2	7	6	6	2	6	6
ST	3107	3298	6701	10*	345	1431	1431	10	1431	2521
cgST	58718	185231	69988	27089	26123	104784	104784	23638	104784	86844
Serotyping	H12	H45	O147	O105, H32	H21, H53, O134, O46, O8	H19, O8	H19, O8	O105, H32	H19, O8	H7, O105
