# Supplementary material for: Genome-wide analysis of extended-spectrum beta-lactamase-producing Escherichia coli from seafood in Bangladesh: population structure, resistome, virulome, and global dissemination patterns
Source: Front Microbiol. 2026 Feb 6;17:1737712. doi: 10.3389/fmicb.2026.1737712 (PMC12920492; doi:10.3389/fmicb.2026.1737712)
Supplement: SUPPLEMENTARY TABLE S4 — Pangenome analysis. (A) List of strain specific clusters with functional annotation and COG categories. (B) List of core gene clusters with functional annotation and COG categories. (C) List of dispensary gene clusters with functional annotation and COG categories. (D) Presence–absence matrix of gene clusters across 10 genomes. (E) Clustered accessory gene presence/absence matrix for the 10 genomes (1 = present, 0 = absent). (F) COG assignment of each gene cluster. [file Table_4.xlsx]

## Sheet: 4A_Strain_specific_gene
Cluster	Function	COG	COG categories
CLUSTER11811	Aerobic respiration control sensor protein ArcB	COG2172,COG2205,COG4191,	T,
CLUSTER11810	hypothetical protein	#	#
CLUSTER11809	hypothetical protein	#	#
CLUSTER11808	hypothetical protein	COG3150	R
CLUSTER11807	Dihydroneopterin aldolase	COG1539	H
CLUSTER11806	hypothetical protein	#	#
CLUSTER11805	Biosynthetic peptidoglycan transglycosylase	COG0744,COG5009,COG4953	M
CLUSTER11804	hypothetical protein	COG0564,COG1187,COG1189	J
CLUSTER11803	hypothetical protein	COG1280	E
CLUSTER11802	Ferredoxin--NADP reductase	COG1226,COG0493,COG0281,	O,S,Q,E,C,I,R,P,M,H
CLUSTER11801	3-ketoacyl-CoA thiolase	#	#
CLUSTER11800	UDP-4-amino-4-deoxy-L-arabinose--oxoglutarate aminotransferase	COG0399,COG0436,COG0520,	K,M,E
CLUSTER11798	PTS system fructose-specific EIIBBC component	COG3925,COG1445,COG1299	G
CLUSTER11797	UDP-Glc:alpha-D-GlcNAc-diphosphoundecaprenol beta-13-glucosyltransferase WfgD	COG1216,COG0463,COG1215	R,M
CLUSTER11796	Rhamnosyltransferase WbbL	COG1215,COG1216	M,R
CLUSTER11795	Catalase HPII	COG0753	P
CLUSTER11794	hypothetical protein	#	#
CLUSTER11793	Toxin CcdB	#	#
CLUSTER11792	hypothetical protein	#	#
CLUSTER11790	Aldehyde-alcohol dehydrogenase	COG1454	C
CLUSTER11789	Pyruvate formate-lyase 1-activating enzyme	COG0602,COG1180	O
CLUSTER11788	ATP-dependent Clp protease adapter protein ClpS	COG2127	S
CLUSTER11787	hypothetical protein	#	#
CLUSTER11785	Gnt-II system L-idonate transporter	COG1757,COG2610,COG1593	G,C
CLUSTER11784	D-xylose-proton symporter	COG2271,COG0477,COG2814,	G
CLUSTER11783	Homoserine O-succinyltransferase	COG1897	E
CLUSTER11782	hypothetical protein	COG2095	U
CLUSTER11781	hypothetical protein	#	#
CLUSTER11780	Kdo2-lipid A phosphoethanolamine 7-transferase	COG2194	R
CLUSTER11779	Lipopolysaccharide 16-galactosyltransferase	#	#
CLUSTER11778	hypothetical protein	#	#
CLUSTER11777	ATP synthase subunit alpha	#	#
CLUSTER11776	Dihydroxy-acid dehydratase	COG0129	E
CLUSTER11775	Sec-independent protein translocase protein TatB	COG5373	S
CLUSTER11774	hypothetical protein	COG2186,COG1725,COG2188,	K
CLUSTER11773	Formate dehydrogenase-O major subunit	#	#
CLUSTER11772	hypothetical protein	#	#
CLUSTER11771	Antitoxin PemI	COG2336	T
CLUSTER11770	hypothetical protein	#	#
CLUSTER11769	Glucuronide carrier protein	COG2211	G
CLUSTER11768	Pyruvate-flavodoxin oxidoreductase	COG1013	C
CLUSTER11767	hypothetical protein	COG0602	O
CLUSTER11766	Ribulokinase	COG1069,COG1070,COG0554	G,C
CLUSTER11765	Small-conductance mechanosensitive channel	COG3264,COG0668	M
CLUSTER11764	hypothetical protein	#	#
CLUSTER11763	hypothetical protein	#	#
CLUSTER11762	Inner membrane transport protein YbaT	COG1113,COG0531	E
CLUSTER11761	hypothetical protein	COG5456	P
CLUSTER11574	Aerobic respiration control sensor protein ArcB	COG1579,COG4372,COG3206,	R,D,S,K,,M,T
CLUSTER11573	Putative amino-acid ABC transporter-binding protein YhdW	COG0834	E
CLUSTER11572	Flap endonuclease Xni	COG0258	L
CLUSTER11571	hypothetical protein	#	#
CLUSTER11570	tRNA guanine-N7--methyltransferase	COG0220,COG3808	R,C
CLUSTER11569	hypothetical protein	COG0277	C
CLUSTER11568	hypothetical protein	COG1647,COG3150,COG1075	R
CLUSTER11567	putative glycerol-3-phosphate acyltransferase	COG0344	S
CLUSTER11566	hypothetical protein	#	#
CLUSTER11565	CRISPR system Cascade subunit CasC	#	#
CLUSTER11564	hypothetical protein	#	#
CLUSTER11563	Glutamate synthase [NADPH] small chain	COG0446,COG1148,COG1249,	C,O,E,R
CLUSTER11562	3-ketoacyl-CoA thiolase FadI	COG0183	I
CLUSTER11561	NADH-quinone oxidoreductase subunit H	COG1005	C
CLUSTER11560	UDP-4-amino-4-deoxy-L-arabinose--oxoglutarate aminotransferase	COG0399	M
CLUSTER11558	PTS system fructose-specific EIIBBC component	COG1299	G
CLUSTER11557	hypothetical protein	COG1538	M
CLUSTER11555	hypothetical protein	COG1045,COG1044	E,M
CLUSTER11554	hypothetical protein	#	#
CLUSTER11553	Catalase HPII	COG0753	P
CLUSTER11552	Autoinducer-2 kinase	COG1070	G
CLUSTER11551	hypothetical protein	#	#
CLUSTER11550	hypothetical protein	COG1476,COG2944	K
CLUSTER11549	Killing protein KilR	#	#
CLUSTER11548	Aldehyde-alcohol dehydrogenase	#	#
CLUSTER11547	hypothetical protein	#	#
CLUSTER11546	Macrodomain Ter protein	COG3120	S
CLUSTER11545	Pyruvate formate-lyase 1-activating enzyme	COG0524,COG1180,COG0731,	R,C,O,G
CLUSTER11544	hypothetical protein	#	#
CLUSTER11543	hypothetical protein	COG1813,COG3620,COG1476,	K
CLUSTER11542	HTH-type transcriptional regulator GntR	COG1879,COG1609	G,K
CLUSTER11541	D-xylose-proton symporter	#	#
CLUSTER11540	hypothetical protein	COG2153,COG1246,COG3153,	M,E,R
CLUSTER11539	hypothetical protein	COG2095	U
CLUSTER11538	hypothetical protein	#	#
CLUSTER11536	hypothetical protein	#	#
CLUSTER11535	Formate dehydrogenase-O major subunit	COG0243,COG3383	R,C
CLUSTER11533	Endoribonuclease PemK	COG2337	T
CLUSTER11532	Protein StbB	#	#
CLUSTER11531	Glucuronide carrier protein	COG2211,COG2814	G
CLUSTER11530	Pyruvate-flavodoxin oxidoreductase	COG1143,COG1013,COG0437,	C,R
CLUSTER11529	Xylulose kinase	COG1070,COG1940,COG2971,	C,G,K
CLUSTER11528	Fructose-bisphosphate aldolase class 2	COG0191	G
CLUSTER11527	hypothetical protein	COG3781	S
CLUSTER11526	hypothetical protein	#	#
CLUSTER11525	Glutaminase 1	COG2066	E
CLUSTER11524	hypothetical protein	COG1216,COG1215,COG0463	M,R
CLUSTER11523	Intimin	#	#
CLUSTER11331	hypothetical protein	COG0834,COG0715	P,E
CLUSTER11330	hypothetical protein	#	#
CLUSTER11329	hypothetical protein	#	#
CLUSTER11328	Adenine DNA glycosylase	COG1194,COG0122,COG0177	L
CLUSTER11327	hypothetical protein	COG0277	C
CLUSTER11326	35-cyclic adenosine monophosphate phosphodiesterase CpdA	COG1409	R
CLUSTER11325	putative glycerol-3-phosphate acyltransferase	COG0344	S
CLUSTER11324	DnaA initiator-associating protein DiaA	COG0794,COG2222,COG1737,	M,K,G
CLUSTER11323	CRISPR system Cascade subunit CasD	COG1688	L
CLUSTER11322	Fructose-1-phosphate phosphatase YqaB	COG1011,COG0546,COG0637	R
CLUSTER11321	hypothetical protein	#	#
CLUSTER11320	hypothetical protein	#	#
CLUSTER11318	NADH-quinone oxidoreductase subunit H	COG0650,COG1005	C
CLUSTER11317	Lipopolysaccharide core heptoseII-phosphate phosphatase	#	#
CLUSTER11315	Pseudouridine kinase	COG0351,COG0524	G,H
CLUSTER11314	Toluene efflux pump outer membrane protein TtgI	COG1538	M
CLUSTER11313	Methionine--tRNA ligase	COG0143,COG0060,COG0525,	J
CLUSTER11312	hypothetical protein	#	#
CLUSTER11311	hypothetical protein	#	#
CLUSTER11309	hypothetical protein	#	#
CLUSTER11308	Autoinducer-2 kinase	COG1069,COG1070	C,G
CLUSTER11307	hypothetical protein	COG4974,COG4973	L
CLUSTER11306	hypothetical protein	COG1317,COG5464	N,S
CLUSTER11304	Outer-membrane lipoprotein LolB	COG3017	M
CLUSTER11303	hypothetical protein	#	#
CLUSTER11302	Macrodomain Ter protein	COG3120	S
CLUSTER11301	hypothetical protein	COG2249	R
CLUSTER11300	hypothetical protein	#	#
CLUSTER11299	LPS-assembly protein LptD	COG1452	M
CLUSTER11298	putative HTH-type transcriptional regulator	COG1813,COG1476,COG0681,	K,S,U,R
CLUSTER11297	hypothetical protein	COG3514	S
CLUSTER11295	hypothetical protein	#	#
CLUSTER11293	putative MFS-type transporter YhjX	COG2271,COG0477,COG2807,	P,G
CLUSTER11292	hypothetical protein	#	#
CLUSTER11291	hypothetical protein	COG0583	K
CLUSTER11290	hypothetical protein	COG1082	G
CLUSTER11289	hypothetical protein	#	#
CLUSTER11288	Ribosomal RNA small subunit methyltransferase B	COG0144	J
CLUSTER11287	hypothetical protein	#	#
CLUSTER11286	Plasmid segregation protein ParM	#	#
CLUSTER11285	Glucuronide carrier protein	COG2211	G
CLUSTER11284	Pyruvate-flavodoxin oxidoreductase	COG0674,COG1014	C
CLUSTER11283	hypothetical protein	#	#
CLUSTER11282	Fructose-bisphosphate aldolase class 2	COG0191	G
CLUSTER11281	Altronate oxidoreductase	COG0246	G
CLUSTER11280	hypothetical protein	#	#
CLUSTER11279	Glutaminase 1	COG2066	E
CLUSTER11278	Bifunctional protein GlmU	COG1044,COG0663,COG1043,	E,R,M
CLUSTER11277	hypothetical protein	#	#
CLUSTER11077	hypothetical protein	#	#
CLUSTER11076	Putative amino-acid ABC transporter-binding protein YhdW	#	#
CLUSTER11075	hypothetical protein	#	#
CLUSTER11074	hypothetical protein	#	#
CLUSTER11073	Adenine DNA glycosylase	COG0494,COG0177,COG1194	L
CLUSTER11072	CRISPR system Cascade subunit CasE	#	#
CLUSTER11071	Fructose-1-phosphate phosphatase YqaB	COG0546,COG1011,COG0637	R
CLUSTER11070	hypothetical protein	COG3344	L
CLUSTER11069	hypothetical protein	COG4771,COG4773,COG4772,	P
CLUSTER11068	Trans-4-hydroxy-L-proline dehydratase	COG1882	C
CLUSTER11066	Lipopolysaccharide core heptoseII-phosphate phosphatase	#	#
CLUSTER11064	Pseudouridine kinase	COG0524,COG2870,COG1105	M,G
CLUSTER11063	hypothetical protein	COG0438	M
CLUSTER11062	hypothetical protein	COG0463,COG1215,COG1216	M,R
CLUSTER11061	hypothetical protein	#	#
CLUSTER11060	Outer membrane porin C	COG3203	M
CLUSTER11059	hypothetical protein	#	#
CLUSTER11058	Replication initiation protein	COG5527	L
CLUSTER11057	ISNCY family transposase ISSen7	COG5464	S
CLUSTER11056	hypothetical protein	#	#
CLUSTER11055	Threonylcarbamoyl-AMP synthase	COG0009,COG1796,COG0613,	E,R,J,L
CLUSTER11054	Outer-membrane lipoprotein LolB	COG3266,COG3017	S,M
CLUSTER11053	hypothetical protein	COG1067	O
CLUSTER11052	hypothetical protein	COG0431,COG0655,COG2249	R
CLUSTER11051	Prophage DNA-packing protein NohA	COG4220	L
CLUSTER11050	hypothetical protein	COG4737	S
CLUSTER11049	hypothetical protein	COG1961	L
CLUSTER11047	hypothetical protein	COG2929	S
CLUSTER11045	hypothetical protein	#	#
CLUSTER11044	Ketol-acid reductoisomerase NADP+	#	#
CLUSTER11043	hypothetical protein	#	#
CLUSTER11042	Inner membrane protein YihN	COG2271,COG2223,COG2814,	P,G
CLUSTER11041	Formate dehydrogenase-O major subunit	COG0243,COG3383	R,C
CLUSTER11040	Ribosomal RNA small subunit methyltransferase B	COG0781,COG0144	K,J
CLUSTER11039	Tn3 family transposase Tn3	COG4644	L
CLUSTER11038	DNA adenine methyltransferase YhdJ	COG2521,COG0863,COG1041,	H,L,R
CLUSTER11037	hypothetical protein	#	#
CLUSTER11036	Altronate oxidoreductase	COG0246	G
CLUSTER11035	hypothetical protein	#	#
CLUSTER10756	putative LD-transpeptidase YnhG	COG1376	S
CLUSTER10755	Catalase HPII	COG0753	P
CLUSTER10754	hypothetical protein	COG0358	L
CLUSTER10753	hypothetical protein	#	#
CLUSTER10751	Low-affinity inorganic phosphate transporter 1	COG0306	P
CLUSTER10750	hypothetical protein	COG1820	G
CLUSTER10749	Lipoprotein NlpI	COG5010,COG4235,COG2956,	R,U,O,S,G,N
CLUSTER10748	Glycine betaine/proline betaine transport system ATP-binding protein ProV	COG2524,COG3448,COG0517,	K,T,P,R
CLUSTER10747	hypothetical protein	#	#
CLUSTER10746	Inner membrane protein YpjD	COG4137	R
CLUSTER10745	L-Rhamnulokinase	COG0554,COG1070	G,C
CLUSTER10744	Exopolyphosphatase	COG0248	F
CLUSTER10743	Outer membrane protein assembly factor BamC	COG3317	M
CLUSTER10741	hypothetical protein	#	#
CLUSTER10740	2-succinyl-5-enolpyruvyl-6-hydroxy-3- cyclohexene-1-carboxylate synthase	COG0028,COG1165,COG0147,	E,H
CLUSTER10739	hypothetical protein	COG4239	R
CLUSTER10738	Lysozyme M1	COG3757	M
CLUSTER10737	hypothetical protein	COG0345,COG2327	E,S
CLUSTER10736	Histidine biosynthesis bifunctional protein HisB	COG1011,COG0241	E,R
CLUSTER10735	N-succinylglutamate 5-semialdehyde dehydrogenase	COG4230,COG1012	C
CLUSTER10734	Methyl-accepting chemotaxis protein IV	COG0840,COG5000,COG2770,	T,N
CLUSTER10733	hypothetical protein	#	#
CLUSTER10732	Modulating protein YmoA	#	#
CLUSTER10731	hypothetical protein	#	#
CLUSTER10730	p-aminobenzoyl-glutamate hydrolase subunit A	COG1473,COG0624	R,E
CLUSTER10729	Lipopolysaccharide assembly protein B	COG1066,COG2956	O,G
CLUSTER10728	PEP-dependent dihydroxyacetone kinase dihydroxyacetone-binding subunit DhaK	#	#
CLUSTER10727	hypothetical protein	COG3468	M
CLUSTER10724	N-methyl-L-tryptophan oxidase	COG0492,COG1232,COG2907,	H,E,R,O,C
CLUSTER10723	Trimethylamine-N-oxide reductase 1	COG3383,COG0243,COG5013,	R,C
CLUSTER10722	Replication-associated recombination protein A	COG4867,COG2256	L,R
CLUSTER10717	Bifunctional protein FolD protein	COG0190,COG5322	H,R
CLUSTER10715	putative fimbrial-like protein YadC	COG3539	N
CLUSTER10714	DNA damage-inducible protein I	#	#
CLUSTER10713	Putative transcription factor YjjQ	COG4566,COG2771,COG2197	T,K
CLUSTER10712	hypothetical protein	COG0175	E
CLUSTER10711	Miniconductance mechanosensitive channel MscM	COG0668,COG3264	M
CLUSTER10710	Methionine synthase	COG1410	E
CLUSTER10709	Outer membrane protein IcsA autotransporter	#	#
CLUSTER10708	hypothetical protein	COG0363	G
CLUSTER10706	ECA polysaccharide chain length modulation protein	COG3765,COG3206	M
CLUSTER10705	Adenosyl-chloride synthase	COG1912	S
CLUSTER10704	50S ribosomal protein L30	COG1841	J
CLUSTER10703	hypothetical protein	#	#
CLUSTER10702	Beta-lactamase	COG1680	V
CLUSTER10701	Malate synthase A	COG2225	C
CLUSTER10700	12-phenylacetyl-CoA epoxidase subunit C	COG3396	S
CLUSTER10699	Gamma-aminobutyraldehyde dehydrogenase	COG1012,COG4230	C
CLUSTER10697	hypothetical protein	COG0716	C
CLUSTER10695	Arabinose-proton symporter	COG2211,COG2223,COG2270,	G,P,R
CLUSTER10693	D-alanine--D-alanine ligase A	COG1181	M
CLUSTER10273	hypothetical protein	#	#
CLUSTER10272	Protein adenylyltransferase SelO	#	#
CLUSTER10271	Catalase HPII	COG0753	P
CLUSTER10270	hypothetical protein	#	#
CLUSTER10269	hypothetical protein	#	#
CLUSTER10267	Low-affinity inorganic phosphate transporter 1	COG0306	P
CLUSTER10266	1-acyl-sn-glycerol-3-phosphate acyltransferase	COG0204	I
CLUSTER10265	N-acetylgalactosamine-6-phosphate deacetylase	COG0402,COG1001,COG1820,	F,Q,R,G
CLUSTER10263	Glycine betaine/proline betaine transport system ATP-binding protein ProV	COG3845,COG4181,COG1119,	C,L,R,P,H,O,S,Q,D,V,E,G
CLUSTER10262	hypothetical protein	#	#
CLUSTER10260	L-Rhamnulokinase	#	#
CLUSTER10255	hypothetical protein	#	#
CLUSTER10254	hypothetical protein	COG2311	S
CLUSTER10253	hypothetical protein	COG2327	S
CLUSTER10251	putative zinc-type alcohol dehydrogenase-like protein YdjJ	COG1064,COG0604,COG1251,	R,E,C
CLUSTER10248	hypothetical protein	#	#
CLUSTER10247	hypothetical protein	COG1403	V
CLUSTER10246	hypothetical protein	#	#
CLUSTER10244	Lipopolysaccharide assembly protein B	COG3914,COG4700,COG2956,	R,U,O,S,G
CLUSTER10241	N-methyl-L-tryptophan oxidase	COG0665	E
CLUSTER10240	Cytochrome c-type protein TorC	COG3005,COG3103	C,T
CLUSTER10238	Outer-membrane lipoprotein carrier protein	COG2834	M
CLUSTER10236	Fructose-6-phosphate aldolase 1	COG0176	G
CLUSTER10233	hypothetical protein	#	#
CLUSTER10231	hypothetical protein	#	#
CLUSTER10230	hypothetical protein	#	#
CLUSTER10229	Putative transcription factor YjjQ	#	#
CLUSTER10228	hypothetical protein	COG3206,COG1195,COG1566,	L,D,V,R,S,M
CLUSTER10227	Methionine synthase	COG1032,COG2185,COG2040,	C,I,R,E
CLUSTER10226	Rhomboid protease GlpG	COG0705	R
CLUSTER10222	hypothetical protein	#	#
CLUSTER10221	hypothetical protein	#	#
CLUSTER10220	hypothetical protein	COG0400,COG4099,COG0627,	G,P,E,R
CLUSTER10218	ECA polysaccharide chain length modulation protein	COG3765	M
CLUSTER10216	50S ribosomal protein L15	COG1727,COG0200	J
CLUSTER10215	hypothetical protein	#	#
CLUSTER10214	HTH-type transcriptional activator AmpR	COG0583	K
CLUSTER10213	12-phenylacetyl-CoA epoxidase subunit C	COG3396	S
CLUSTER10208	ISAs1 family transposase ISEc26	#	#
CLUSTER10207	hypothetical protein	COG1403	V
CLUSTER9883	hypothetical protein	#	#
CLUSTER9882	hypothetical protein	#	#
CLUSTER9880	Outer membrane usher protein PapC	COG3188	N
CLUSTER9879	hypothetical protein	#	#
CLUSTER9877	L-rhamnose isomerase	#	#
CLUSTER9876	Cyclic di-GMP phosphodiesterase PdeF	COG2199	T
CLUSTER9875	hypothetical protein	COG4678	G
CLUSTER9874	hypothetical protein	COG1288	S
CLUSTER9872	Ribokinase	COG1349,COG2240,COG0524,	K,H,G
CLUSTER9871	Protein-glutamate methylesterase/protein-glutamine glutaminase	COG3706,COG4566,COG3279,	K,,T
CLUSTER9870	hypothetical protein	#	#
CLUSTER9869	Outer membrane usher protein FimD	COG3188	N
CLUSTER9868	hypothetical protein	#	#
CLUSTER9867	hypothetical protein	COG0243,COG5013	C
CLUSTER9866	Pertactin autotransporter	COG3468,COG4625	M,S
CLUSTER9865	Spermidine/putrescine-binding periplasmic protein	COG1840,COG4134,COG0687,	P,G,E,R
CLUSTER9864	Glyoxylate/hydroxypyruvate reductase A	#	#
CLUSTER9862	hypothetical protein	COG2256	L
CLUSTER9861	hypothetical protein	COG0582,COG4974,COG4973	L
CLUSTER9860	Molybdopterin molybdenumtransferase	COG0303	H
CLUSTER9859	PKHD-type hydroxylase	COG3128	S
CLUSTER9858	8-amino-7-oxononanoate synthase	COG0156	H
CLUSTER9856	Ferrienterobactin receptor	COG1629,COG4774,COG4773,	P,H
CLUSTER9855	hypothetical protein	#	#
CLUSTER9854	Outer membrane usher protein SfmD	COG3188	N
CLUSTER9851	hypothetical protein	COG1335,COG3547	Q,L
CLUSTER9850	Vitamin B12 import ATP-binding protein BtuD	COG4987,COG4170,COG2401,	H,P,R,L,C,G,E,V,Q,D,O
CLUSTER9849	putative protein YjgL	#	#
CLUSTER9848	Transcriptional activator CadC	#	#
CLUSTER9847	Peptidase E	COG3340	E
CLUSTER9846	30S ribosomal protein S3	COG0092	J
CLUSTER9844	putative protein YibN	COG0607,COG2897	P
CLUSTER9843	hypothetical protein	#	#
CLUSTER9841	hypothetical protein	#	#
CLUSTER9840	3-sulfolactaldehyde reductase	COG2084	I
CLUSTER9839	PTS system mannose-specific EIIBCA component	COG1263,COG1445,COG1299	G
CLUSTER9838	hypothetical protein	#	#
CLUSTER9837	Isocitrate lyase	COG2513,COG2224	G,C
CLUSTER9836	12-phenylacetyl-CoA epoxidase subunit A	COG3396	S
CLUSTER9835	hypothetical protein	COG1643	L
CLUSTER9831	hypothetical protein	COG3272	S
CLUSTER9830	Voltage-gated ClC-type chloride channel ClcB	COG0038	P
CLUSTER9829	hypothetical protein	COG2162	Q
CLUSTER9828	23-dihydroxyphenylpropionate/2 3-dihydroxicinnamic acid 12-dioxygenase	COG3384	S
CLUSTER9827	ISAs1 family transposase ISEc1	#	#
CLUSTER9554	hypothetical protein	COG4848	S
CLUSTER9553	hypothetical protein	COG0642,COG5002,COG2205,	T
CLUSTER9552	RepFIB replication protein A	COG1167	K
CLUSTER9550	Outer membrane usher protein PapC	COG3188	N
CLUSTER9549	Inner membrane protein YhaH	COG3152	S
CLUSTER9548	Glycine betaine/proline betaine transport system permease protein ProW	COG1175,COG1176,COG0765,	G,P,O,E
CLUSTER9547	hypothetical protein	COG1961	L
CLUSTER9545	L-rhamnose isomerase	COG4952,COG4806	M,G
CLUSTER9544	Soluble pyridine nucleotide transhydrogenase	COG0493,COG0492,COG1249,	R,E,O,C
CLUSTER9543	Cyclic di-GMP phosphodiesterase PdeF	COG5001,COG4943,COG2200,	T
CLUSTER9541	hypothetical protein	#	#
CLUSTER9540	hypothetical protein	#	#
CLUSTER9539	Chemotaxis protein methyltransferase	COG1352,COG0500,COG0144,	Q,J,R,H,M,N
CLUSTER9538	hypothetical protein	#	#
CLUSTER9536	hypothetical protein	#	#
CLUSTER9534	Trimethylamine-N-oxide reductase 1	COG1153,COG3383,COG0243	R,C
CLUSTER9533	hypothetical protein	COG3214	S
CLUSTER9532	Replication-associated recombination protein A	COG2256,COG1474	L
CLUSTER9531	hypothetical protein	#	#
CLUSTER9530	Molybdopterin molybdenumtransferase	COG0303,COG0521	H
CLUSTER9529	PKHD-type hydroxylase	COG3128,COG3837,COG3751	S,O
CLUSTER9528	8-amino-7-oxononanoate synthase	COG0156	H
CLUSTER9526	Ferrienterobactin receptor	COG1629,COG4774,COG4773,	P
CLUSTER9525	hypothetical protein	COG4220	L
CLUSTER9523	hypothetical protein	COG2085	R
CLUSTER9521	Peptidase E	COG3340	E
CLUSTER9520	50S ribosomal protein L22	COG0091	J
CLUSTER9519	Cellulose synthase catalytic subunit [UDP-forming]	COG5581,COG1215	M
CLUSTER9518	IS3 family transposase IS103	#	#
CLUSTER9517	putative protein YibN	#	#
CLUSTER9516	hypothetical protein	#	#
CLUSTER9515	Peroxyureidoacrylate/ureidoacrylate amidohydrolase RutB	COG1335,COG1535	Q
CLUSTER9514	3-sulfolactaldehyde reductase	COG2085,COG0345,COG0451,	M,P,E,R,S,I
CLUSTER9513	Antirestriction protein KlcA	#	#
CLUSTER9512	hypothetical protein	#	#
CLUSTER9511	Malate synthase A	COG2225	C
CLUSTER9510	12-phenylacetyl-CoA epoxidase subunit A	#	#
CLUSTER9509	hypothetical protein	#	#
CLUSTER9508	Inner membrane ABC transporter permease protein YdcV	COG1177,COG1178,COG0555,	E,O,P,G
CLUSTER9504	hypothetical protein	COG1683,COG3272	S
CLUSTER9503	Voltage-gated ClC-type chloride channel ClcB	COG0038	P
CLUSTER9502	3-3-hydroxy-phenylpropionate/3-hydroxycinnamic acid hydroxylase	COG0654	H
CLUSTER9174	putative LD-transpeptidase YnhG	#	#
CLUSTER9173	hypothetical protein	COG0753	P
CLUSTER9172	hypothetical protein	#	#
CLUSTER9171	hypothetical protein	COG1371	S
CLUSTER9168	Cell division protein FtsP	COG2132	Q
CLUSTER9167	N-acetylgalactosamine-6-phosphate deacetylase	COG0402,COG1001,COG1820	G,F
CLUSTER9166	Lipoprotein NlpI	#	#
CLUSTER9165	hypothetical protein	#	#
CLUSTER9164	Inner membrane protein YpjD	COG4137,COG0755	R,O
CLUSTER9163	Rhamnulokinase	COG1070	G
CLUSTER9162	Soluble pyridine nucleotide transhydrogenase	COG1231,COG1249,COG0493,	P,H,C,R,S,O,E,Q
CLUSTER9161	Exopolyphosphatase	COG0248	F
CLUSTER9160	Outer membrane protein assembly factor BamC	COG3317	M
CLUSTER9159	hypothetical protein	#	#
CLUSTER9158	hypothetical protein	COG0601,COG4239,COG1173	E,R
CLUSTER9157	Histidine biosynthesis bifunctional protein HisB	COG0131	E
CLUSTER9155	Chemotaxis protein methyltransferase	COG1352	N
CLUSTER9154	hypothetical protein	#	#
CLUSTER9153	hypothetical protein	#	#
CLUSTER9152	p-aminobenzoyl-glutamate hydrolase subunit A	COG1473	R
CLUSTER9151	hypothetical protein	COG1840,COG2182,COG1653	G,P
CLUSTER9150	PEP-dependent dihydroxyacetone kinase dihydroxyacetone-binding subunit DhaK	COG2376	G
CLUSTER9147	Trimethylamine-N-oxide reductase 1	COG0243	C
CLUSTER9146	hypothetical protein	COG3214	S
CLUSTER9145	hypothetical protein	COG2256,COG2812	L
CLUSTER9144	hypothetical protein	COG0476	H
CLUSTER9139	putative fimbrial-like protein YadC	#	#
CLUSTER9138	hypothetical protein	#	#
CLUSTER9137	30S ribosomal protein S19	COG0185	J
CLUSTER9136	Cellulose synthase catalytic subunit [UDP-forming]	COG2943,COG0463,COG1215	M
CLUSTER9135	IS3 family transposase ISEc48	COG2801	L
CLUSTER9133	putative glucosamine-6-phosphate deaminase 2	COG0363	G
CLUSTER9132	hypothetical protein	#	#
CLUSTER9131	30S ribosomal protein S5	COG0098	J
CLUSTER9130	hypothetical protein	#	#
CLUSTER9129	hypothetical protein	#	#
CLUSTER9128	Malate synthase A	COG2225	C
CLUSTER9127	Gamma-aminobutyraldehyde dehydrogenase	COG4230,COG1012	C
CLUSTER9126	hypothetical protein	COG0716,COG0369	P,C
CLUSTER9125	Arabinose-proton symporter	COG2211,COG2814,COG0477,	G
CLUSTER9122	Outer membrane lipoprotein Blc	COG3040	M
CLUSTER9121	3-3-hydroxy-phenylpropionate/3-hydroxycinnamic acid hydroxylase	COG0644,COG0665,COG0654,	H,P,Q,E,R,O,C
CLUSTER9120	hypothetical protein	#	#
CLUSTER8796	hypothetical protein	COG0582,COG4974,COG4973	L
CLUSTER8795	hypothetical protein	#	#
CLUSTER8794	Hydrogenase 3 maturation protease	COG0680	C
CLUSTER8793	Inner membrane protein YgaZ	COG1296	E
CLUSTER8792	hypothetical protein	#	#
CLUSTER8791	hypothetical protein	#	#
CLUSTER8789	Multiphosphoryl transfer protein 1	COG4668,COG3848,COG1762,	G,T
CLUSTER8788	hypothetical protein	#	#
CLUSTER8786	hypothetical protein	COG1188,COG1187	J
CLUSTER8785	Glycine betaine uptake system ATP-binding protein YehX	COG3842,COG4778,COG3451,	L,R,U,C,P,D,Q,E,V,O,G,N
CLUSTER8784	Nickel/cobalt homeostasis protein RcnB	COG5455	S
CLUSTER8783	Multidrug resistance protein MdtB	COG3696,COG1033,COG0841	P,R,V
CLUSTER8782	hypothetical protein	#	#
CLUSTER8781	Chain length determinant protein	COG3206,COG3944,COG3765	M
CLUSTER8780	hypothetical protein	COG3238	S
CLUSTER8779	hypothetical protein	#	#
CLUSTER8778	hypothetical protein	COG3468	M
CLUSTER8777	hypothetical protein	#	#
CLUSTER8776	Spermidine/putrescine transport system permease protein PotB	COG1176,COG4160,COG1175,	P,G,E,R,O
CLUSTER8774	Dimethyl sulfoxide reductase DmsA	COG0243,COG1029,COG3383,	R,C
CLUSTER8773	hypothetical protein	#	#
CLUSTER8772	Catecholate siderophore receptor Fiu	COG4771,COG4206,COG4772,	P,H
CLUSTER8769	hypothetical protein	COG3121	N
CLUSTER8768	Outer membrane usher protein SfmD	COG3188	N
CLUSTER8766	Periplasmic serine endoprotease DegP	COG0750,COG3031,COG0793,	M,T,U,R,O
CLUSTER8765	Outer membrane usher protein HtrE	COG3188	N
CLUSTER8764	Acetolactate synthase isozyme 3 large subunit	COG3961,COG0028	G,E
CLUSTER8763	hypothetical protein	COG2176,COG0847	L
CLUSTER8762	hypothetical protein	COG3153,COG1246,COG2153,	E,R,K,M
CLUSTER8761	Proton/glutamate-aspartate symporter	COG1301,COG1823	R,C
CLUSTER8760	hypothetical protein	#	#
CLUSTER8758	4-alpha-glucanotransferase	COG1640	G
CLUSTER8757	Nickel-binding periplasmic protein	COG0747,COG4533,COG4166	E,R
CLUSTER8756	hypothetical protein	#	#
CLUSTER8755	hypothetical protein	#	#
CLUSTER8754	hypothetical protein	#	#
CLUSTER8753	Guanosine-5-triphosphate3-diphosphate pyrophosphatase	COG0248	F
CLUSTER8752	Carbamate kinase 1	COG0549	E
CLUSTER8751	hypothetical protein	COG1363,COG0624	G,E
CLUSTER8750	Isocitrate dehydrogenase kinase/phosphatase	#	#
CLUSTER8748	Signal transduction histidine-protein kinase BarA	COG5806,COG0642,COG2172,	T,N,
CLUSTER8747	hypothetical protein	COG3772	R
CLUSTER8746	Inhibitor of vertebrate lysozyme	#	#
CLUSTER8505	hypothetical protein	#	#
CLUSTER8504	hypothetical protein	#	#
CLUSTER8503	hypothetical protein	#	#
CLUSTER8502	Hydrogenase 3 maturation protease	#	#
CLUSTER8501	putative transporter	COG0477,COG2271,COG2223,	G,P
CLUSTER8500	Nucleoid occlusion protein	COG1475	K
CLUSTER8499	L-rhamnose mutarotase	COG3254	S
CLUSTER8496	hypothetical protein	#	#
CLUSTER8495	Protease ElaD	#	#
CLUSTER8494	Ribosomal small subunit pseudouridine synthase A	COG1187	J
CLUSTER8493	Glycine betaine uptake system ATP-binding protein YehX	COG4778,COG4152,COG1127,	C,R,L,P,H,O,V,E,D,Q,G,T,K
CLUSTER8492	hypothetical protein	#	#
CLUSTER8491	hypothetical protein	#	#
CLUSTER8490	hypothetical protein	COG3238	S
CLUSTER8489	hypothetical protein	COG1278	K
CLUSTER8488	Flagellum-specific ATP synthase	COG1123,COG1157,COG0055	R,C,N
CLUSTER8487	hypothetical protein	#	#
CLUSTER8486	hypothetical protein	#	#
CLUSTER8485	hypothetical protein	#	#
CLUSTER8484	hypothetical protein	#	#
CLUSTER8482	Dimethyl sulfoxide reductase DmsA	COG3383,COG0243	C,R
CLUSTER8481	hypothetical protein	#	#
CLUSTER8480	hypothetical protein	COG4774	P
CLUSTER8477	hypothetical protein	#	#
CLUSTER8476	Enterochelin esterase	COG0596,COG0627,COG2819,	P,R,E
CLUSTER8474	Outer membrane usher protein SfmD	COG3188	N
CLUSTER8472	Periplasmic serine endoprotease DegP	COG0265	O
CLUSTER8471	Outer membrane usher protein HtrE	COG3188	N
CLUSTER8470	hypothetical protein	#	#
CLUSTER8469	hypothetical protein	#	#
CLUSTER8468	Proton/glutamate-aspartate symporter	COG1301	C
CLUSTER8467	Dual-specificity RNA pseudouridine synthase RluF	COG1187	J
CLUSTER8466	Phosphoribulokinase plasmid	#	#
CLUSTER8465	DNA adenine methylase	COG0338	L
CLUSTER8464	Nickel-binding periplasmic protein	COG0747,COG4166	E
CLUSTER8463	hypothetical protein	#	#
CLUSTER8462	Sulfofructosephosphate aldolase	COG3684	G
CLUSTER8461	hypothetical protein	#	#
CLUSTER8460	Isocitrate dehydrogenase kinase/phosphatase	COG4579	T
CLUSTER8459	hypothetical protein	COG3267,COG0630,COG1643,	N,L,U,R
CLUSTER8458	Phosphoadenosine phosphosulfate reductase	COG0175	E
CLUSTER8457	Signal transduction histidine-protein kinase BarA	COG5803,COG4566,COG3279,	T,,K
CLUSTER8455	putative diguanylate cyclase DgcC	#	#
CLUSTER8454	2-hydroxy-6-oxononadienedioate/2-hydroxy-6- oxononatrienedioate hydrolase	COG0412,COG1647,COG0596,	I,R,E,Q
CLUSTER8198	hypothetical protein	#	#
CLUSTER8197	hypothetical protein	#	#
CLUSTER8195	hypothetical protein	COG2814	G
CLUSTER8194	hypothetical protein	#	#
CLUSTER8192	hypothetical protein	COG0280	C
CLUSTER8191	hypothetical protein	#	#
CLUSTER8190	hypothetical protein	COG1288,COG0471	P,S
CLUSTER8189	hypothetical protein	#	#
CLUSTER8188	hypothetical protein	COG0477,COG2814	G
CLUSTER8187	Imidazole glycerol phosphate synthase subunit HisF	COG1646,COG0107,COG0042,	J,R,E,C
CLUSTER8186	hypothetical protein	COG5426	S
CLUSTER8185	Protein-glutamate methylesterase/protein-glutamine glutaminase	COG2201	N
CLUSTER8184	Flagellum-specific ATP synthase	COG1157,COG0055	C,N
CLUSTER8183	hypothetical protein	#	#
CLUSTER8182	Respiratory nitrate reductase 1 alpha chain	COG5013,COG3383,COG0243	R,C
CLUSTER8180	Spermidine/putrescine-binding periplasmic protein	COG1840,COG0687	E,P
CLUSTER8178	Glyoxylate/hydroxypyruvate reductase A	COG0111,COG2084,COG1052	H,C,I
CLUSTER8176	hypothetical protein	COG3311	K
CLUSTER8175	hypothetical protein	#	#
CLUSTER8174	Catecholate siderophore receptor Fiu	COG1629,COG4774,COG4773,	P,I
CLUSTER8171	hypothetical protein	#	#
CLUSTER8170	Enterochelin esterase	#	#
CLUSTER8168	Outer membrane usher protein SfmD	COG3188	N
CLUSTER8165	putative fimbrial-like protein YadM	#	#
CLUSTER8164	hypothetical protein	#	#
CLUSTER8163	hypothetical protein	#	#
CLUSTER8162	hypothetical protein	#	#
CLUSTER8161	Oligoribonuclease	COG2176,COG0847,COG2925,	R,L,A
CLUSTER8160	Transcriptional activator CadC	COG0745,COG3629,COG3710	T,K
CLUSTER8159	Dual-specificity RNA pseudouridine synthase RluF	COG0522,COG1187,COG0162	J
CLUSTER8158	30S ribosomal protein S3	COG0092	J
CLUSTER8157	Protein FdrA	COG0074	C
CLUSTER8156	Sulfofructosephosphate aldolase	COG3684	G
CLUSTER8155	PTS system fructose-specific EIIBBC component	COG1299	G
CLUSTER8154	Phage shock protein C	COG1983	K
CLUSTER8152	Isocitrate lyase	COG2224	C
CLUSTER8151	hypothetical protein	#	#
CLUSTER8150	ATP-dependent RNA helicase HrpA	COG1643	L
CLUSTER8149	Phosphoadenosine phosphosulfate reductase	COG0175	E
CLUSTER8147	hypothetical protein	#	#
CLUSTER8146	Arylamine N-acetyltransferase	COG2162	Q
CLUSTER8145	2-hydroxy-6-oxononadienedioate/2-hydroxy-6- oxononatrienedioate hydrolase	COG4099,COG0596,COG1075,	P,R,E,I
CLUSTER7980	Ribosome-associated ATPase	COG1277,COG0842	R,V
CLUSTER7979	hypothetical protein	#	#
CLUSTER7978	TDP-N-acetylfucosamine:lipid II N-acetylfucosaminyltransferase	#	#
CLUSTER7977	Formate dehydrogenase-O iron-sulfur subunit	COG0437	C
CLUSTER7976	DNA-directed RNA polymerase subunit alpha	COG0202	K
CLUSTER7975	Fertility inhibition protein	COG3109	T
CLUSTER7974	hypothetical protein	#	#
CLUSTER7973	Oxidoreductase YdhF	COG0667,COG1453,COG0656,	R,C
CLUSTER7972	Maltose regulon regulatory protein MalI	COG1609,COG4213,COG1879	G,K
CLUSTER7971	Vitamin B12 import ATP-binding protein BtuD	COG4618,COG1122,COG4133,	P,H,C,R,L,G,S,O,E,V,Q,D
CLUSTER7970	hypothetical protein	COG1629,COG4772	P
CLUSTER7969	Inner membrane protein YqcE	COG2271	G
CLUSTER7968	L-serine dehydratase 2	COG1760	E
CLUSTER7967	RecBCD enzyme subunit RecC	COG3857,COG1330	L
CLUSTER7966	Alcohol dehydrogenase propanol-preferring	COG1064,COG0604,COG1063	C,E,R
CLUSTER7765	Outer membrane usher protein YehB	COG3188	N
CLUSTER7764	Phenylalanine--tRNA ligase beta subunit	COG0072	J
CLUSTER7763	Nucleoid occlusion protein	COG1475	K
CLUSTER7762	Protein RecA	COG0468	L
CLUSTER7761	Outer membrane usher protein YraJ	COG3188	N
CLUSTER7760	Argininosuccinate synthase	#	#
CLUSTER7759	DnaA regulatory inactivator Hda	COG0593	L
CLUSTER7758	hypothetical protein	COG0841,COG2409,COG1033,	P,V,R
CLUSTER7755	hypothetical protein	COG1823	R
CLUSTER7754	Protein YnjB	COG4134	R
CLUSTER7753	Glyceraldehyde-3-phosphate dehydrogenase A	COG0057	G
CLUSTER7752	putative ATP-dependent DNA helicase YoaA	COG1199,COG4096,COG1203,	K,L,E,R,V
CLUSTER7751	hypothetical protein	#	#
CLUSTER7750	Transcriptional repressor PifC	#	#
CLUSTER7749	hypothetical protein	#	#
CLUSTER7747	DNA topoisomerase 1	COG1754,COG1110,COG0551,	R,L
CLUSTER7746	hypothetical protein	COG2912	S
CLUSTER7745	K+/H+ antiporter NhaP2	COG0025,COG0490,COG2985,	S,R,P
CLUSTER7744	Iron import ATP-binding/permease protein IrtA	COG1123,COG2884,COG3840,	P,H,O,D,R,V
CLUSTER7743	Deoxyribose operon repressor	#	#
CLUSTER7742	hypothetical protein	COG0074	C
CLUSTER7741	PhoH-like protein	COG1875,COG1702	T
CLUSTER7740	Octanoyltransferase	#	#
CLUSTER7739	hypothetical protein	#	#
CLUSTER7738	Penicillin-binding protein 1B	COG0744,COG1621,COG4953,	G,M
CLUSTER7737	Hypoxanthine phosphoribosyltransferase	COG0634,COG2236	F,R
CLUSTER7736	hypothetical protein	#	#
CLUSTER7735	hypothetical protein	COG4221,COG1028,COG0300,	R,S,I
CLUSTER7734	Malate synthase A	COG2225	C
CLUSTER7733	Phosphoenolpyruvate carboxykinase ATP	COG1866	C
CLUSTER7732	Ribosome-associated ATPase	COG1123,COG5265,COG4604,	E,V,D,Q,O,G,R,L,C,H,P
CLUSTER7730	TDP-N-acetylfucosamine:lipid II N-acetylfucosaminyltransferase	#	#
CLUSTER7729	Formate dehydrogenase-O iron-sulfur subunit	COG2878,COG4624,COG2768,	R,C
CLUSTER7728	hypothetical protein	#	#
CLUSTER7727	hypothetical protein	COG2334,COG0510,COG3173,	R,T,M
CLUSTER7726	Superoxide dismutase [Cu-Zn]	COG2032	P
CLUSTER7725	putative periplasmic iron-binding protein	COG0803,COG4531	P
CLUSTER7724	Xylulose kinase	COG2971,COG1070,COG1924,	I,G,K
CLUSTER7723	Flap endonuclease Xni	COG0258	L
CLUSTER7722	hypothetical protein	COG1330	L
CLUSTER7721	putative pyridine nucleotide-disulfide oxidoreductase RclA	COG1249	C
CLUSTER7525	hypothetical protein	#	#
CLUSTER7524	Multidrug export protein AcrF	COG4258,COG0342,COG1033,	V,U,R,P
CLUSTER7523	Inner membrane transport protein YdiM	COG2270,COG2271,COG0477,	R,P,G
CLUSTER7522	Phenylalanine--tRNA ligase beta subunit	COG0072	J
CLUSTER7521	hypothetical protein	COG1061,COG4096,COG0513,	K,V,L
CLUSTER7520	hypothetical protein	#	#
CLUSTER7519	hypothetical protein	#	#
CLUSTER7518	Putative transferase YhbX	#	#
CLUSTER7517	Multidrug efflux pump subunit AcrB	COG3696,COG2409,COG0841,	P,U,R,V
CLUSTER7516	Long-chain fatty acid transport protein	COG4775,COG2067,COG1629	I,M,P
CLUSTER7515	Exodeoxyribonuclease I	COG2925	L
CLUSTER7514	hypothetical protein	COG1823,COG1301	C,R
CLUSTER7513	hypothetical protein	COG4197	S
CLUSTER7512	Autoinducer 2 import ATP-binding protein LsrA	COG1121,COG3845,COG0444,	V,E,R,G,P
CLUSTER7511	Transcriptional repressor PifC	#	#
CLUSTER7510	hypothetical protein	#	#
CLUSTER7509	hypothetical protein	COG2912	S
CLUSTER7506	N-acetylmuramoyl-L-alanine amidase AmiD	COG5632,COG3023	M,V
CLUSTER7504	Penicillin-binding protein 1B	COG0744,COG0768,COG4953,	M
CLUSTER7503	hypothetical protein	#	#
CLUSTER7502	hypothetical protein	COG0640,COG4189,COG3355	K
CLUSTER7501	Methyl-accepting chemotaxis protein I	COG0840,COG5000,COG4192,	N,T
CLUSTER7500	Thermoresistant gluconokinase	COG0125,COG0645,COG0464,	F,O,E,R,G
CLUSTER7499	2-dehydro-3-deoxy-D-gluconate 5-dehydrogenase	COG0300,COG1028,COG4221	R,I
CLUSTER7498	Ribonuclease R	COG0557	K
CLUSTER7497	Malate synthase A	COG2225	C
CLUSTER7496	Phosphoenolpyruvate carboxykinase ATP	COG1866	C
CLUSTER7495	Aspartate-semialdehyde dehydrogenase	COG0136	E
CLUSTER7494	hypothetical protein	#	#
CLUSTER7493	hypothetical protein	#	#
CLUSTER7492	DNA replication and repair protein RecF	COG1195	L
CLUSTER7491	ATP synthase subunit beta	COG1157,COG0055	N,C
CLUSTER7490	putative ECA polymerase	#	#
CLUSTER7489	Formate dehydrogenase-O iron-sulfur subunit	COG0247,COG0437,COG0348	C
CLUSTER7488	hypothetical protein	#	#
CLUSTER7487	hypothetical protein	#	#
CLUSTER7486	hypothetical protein	#	#
CLUSTER7485	hypothetical protein	#	#
CLUSTER7484	Autoinducer-2 kinase	COG1070,COG0554,COG1069,	D,C,G
CLUSTER7483	Heme chaperone HemW	COG1243,COG0635,COG1032	H,K,C
CLUSTER7293	Aerobic respiration control sensor protein ArcB	COG0784,COG3437,COG0745,	T,K
CLUSTER7292	p-hydroxybenzoic acid efflux pump subunit AaeB	COG1289	S
CLUSTER7291	Multidrug export protein AcrF	COG3696,COG0841	V,P
CLUSTER7290	Inner membrane transport protein YdiM	COG2271,COG2211,COG0738,	G,P
CLUSTER7289	Phenylalanine--tRNA ligase beta subunit	COG0072	J
CLUSTER7288	hypothetical protein	#	#
CLUSTER7287	hypothetical protein	#	#
CLUSTER7286	Hydrogenase-2 small chain	#	#
CLUSTER7285	Undecaprenyl-diphosphatase	COG1968	V
CLUSTER7284	HTH-type transcriptional regulator TsaR	COG0583,COG2005,COG1321	K,R
CLUSTER7283	Putative transferase YhbX	COG1368,COG2194	R,M
CLUSTER7282	HTH-type transcriptional repressor GlaR	COG2186,COG1802	K
CLUSTER7281	Phosphoadenosine phosphosulfate reductase	COG0175	E
CLUSTER7279	putative cyclic di-GMP phosphodiesterase PdeA	COG2199	T
CLUSTER7278	Tagatose-6-phosphate kinase	COG0524,COG0351,COG2240,	H,G
CLUSTER7277	hypothetical protein	#	#
CLUSTER7276	hypothetical protein	#	#
CLUSTER7275	tRNA U34 carboxymethyltransferase	COG4106,COG2263,COG2230,	H,M,R,J,Q
CLUSTER7274	hypothetical protein	#	#
CLUSTER7273	Autoinducer 2 import ATP-binding protein LsrA	COG3845,COG1137,COG1129	G,R
CLUSTER7272	hypothetical protein	#	#
CLUSTER7271	hypothetical protein	#	#
CLUSTER7270	Aldehyde-alcohol dehydrogenase	#	#
CLUSTER7269	Alanine racemase catabolic	COG0787	M
CLUSTER7268	Isocitrate dehydrogenase [NADP]	COG0473,COG0538	C
CLUSTER7267	hypothetical protein	#	#
CLUSTER7266	Formate acetyltransferase 1	#	#
CLUSTER7264	hypothetical protein	COG0393,COG0420	L,S
CLUSTER7263	Penicillin-binding protein 1B	COG0744,COG4953,COG5009	M
CLUSTER7262	Non-specific ribonucleoside hydrolase RihC	COG1957	F
CLUSTER7261	hypothetical protein	#	#
CLUSTER7260	hypothetical protein	#	#
CLUSTER7259	hypothetical protein	#	#
CLUSTER7258	L-idonate 5-dehydrogenase NADP+	COG0604,COG1064,COG2263,	J,R,E,C,H
CLUSTER7257	Maltose/maltodextrin transport system permease protein MalF	COG1175	G
CLUSTER7256	Malate synthase A	COG2225	C
CLUSTER7255	Aspartate-semialdehyde dehydrogenase	COG0136	E
CLUSTER7254	hypothetical protein	#	#
CLUSTER7253	hypothetical protein	COG4222,COG3204	S
CLUSTER7252	DNA replication and repair protein RecF	COG3910,COG1106,COG4938,	S,O,R,L
CLUSTER7251	ATP synthase subunit beta	COG0055,COG1157	N,C
CLUSTER7250	UDP-N-acetyl-D-mannosaminuronic acid transferase	#	#
CLUSTER7249	hypothetical protein	COG0243	C
CLUSTER7248	HTH-type transcriptional regulator ZntR	COG0789	K
CLUSTER7247	hypothetical protein	#	#
CLUSTER7246	p-hydroxybenzoic acid efflux pump subunit AaeA	COG0845,COG1566	V,M
CLUSTER7245	Beta-glucuronidase	COG3250	G
CLUSTER7244	7-carboxy-7-deazaguanine synthase	COG0602	O
CLUSTER7243	hypothetical protein	#	#
CLUSTER7242	Spermidine N1-acetyltransferase	COG1670	J
CLUSTER7241	2-methylcitrate synthase	COG0372	C
CLUSTER7051	Aerobic respiration control sensor protein ArcB	COG5002,COG2972,COG4567,	,K,T,N
CLUSTER7050	p-hydroxybenzoic acid efflux pump subunit AaeB	COG1289,COG4129	S
CLUSTER7049	Multidrug export protein AcrF	COG0841,COG3696	V,P
CLUSTER7048	hypothetical protein	COG0072,COG0073	J,R
CLUSTER7047	hypothetical protein	COG3417	R
CLUSTER7046	hypothetical protein	#	#
CLUSTER7045	Hydrogenase-2 small chain	COG3211,COG1740	C,R
CLUSTER7044	Undecaprenyl-diphosphatase	COG1968	V
CLUSTER7043	HTH-type transcriptional repressor GlaR	COG2188,COG1802,COG1167	K
CLUSTER7042	Nitrate/nitrite sensor protein NarQ	COG4585,COG3851,COG3850,	T,N
CLUSTER7041	putative cyclic di-GMP phosphodiesterase PdeA	COG5001,COG4943,COG2200,	T
CLUSTER7040	3-ketoacyl-CoA thiolase	COG0183	I
CLUSTER7039	UDP-4-amino-4-deoxy-L-arabinose--oxoglutarate aminotransferase	COG0399	M
CLUSTER7038	hypothetical protein	COG0524,COG1105	G
CLUSTER7037	hypothetical protein	#	#
CLUSTER7036	Tyrosine-protein kinase wzc	COG1192,COG0455,COG0489	D
CLUSTER7035	hypothetical protein	COG1215,COG0463,COG1216	M,R
CLUSTER7034	hypothetical protein	COG0753	P
CLUSTER7033	tRNA U34 carboxymethyltransferase	#	#
CLUSTER7032	Autoinducer 2 import ATP-binding protein LsrA	COG1132,COG4559,COG1122,	P,H,C,R,U,G,O,D,Q,E,V
CLUSTER7031	Toxin CcdB	#	#
CLUSTER7030	hypothetical protein	#	#
CLUSTER7029	Aldehyde-alcohol dehydrogenase	COG1012,COG1454	C
CLUSTER7028	Alanine racemase catabolic	COG0787	M
CLUSTER7027	Isocitrate dehydrogenase [NADP]	COG2410,COG0538,COG0473	C,S
CLUSTER7026	hypothetical protein	COG0393	S
CLUSTER7025	Glutathione S-transferase GstB	COG0625	O
CLUSTER7024	Cation efflux system protein CusB	#	#
CLUSTER7023	Penicillin-binding protein 1B	#	#
CLUSTER7022	Non-specific ribonucleoside hydrolase RihC	COG1957	F
CLUSTER7021	hypothetical protein	#	#
CLUSTER7020	hypothetical protein	COG3646	S
CLUSTER7019	5-keto-D-gluconate 5-reductase	COG0300,COG0451,COG3347,	M,R,S,I
CLUSTER7018	Aspartate-semialdehyde dehydrogenase	COG0136	E
CLUSTER7017	Lipopolysaccharide 16-galactosyltransferase	COG0438	M
CLUSTER7016	IS66 family transposase ISEc8	COG1579,COG2900,COG1196,	L,D,R,S,M
CLUSTER7015	Dihydroxy-acid dehydratase	COG0129	E
CLUSTER7014	Sec-independent protein translocase protein TatB	COG1826	U
CLUSTER7013	Formate dehydrogenase-O major subunit	#	#
CLUSTER7012	hypothetical protein	COG3036	S
CLUSTER7011	hypothetical protein	COG1266	R
CLUSTER7010	hypothetical protein	#	#
CLUSTER7009	p-hydroxybenzoic acid efflux pump subunit AaeA	COG4649,COG1566,COG2976,	M,O,S,V
CLUSTER7008	hypothetical protein	#	#
CLUSTER7007	Small-conductance mechanosensitive channel	COG0668,COG3264	M
CLUSTER7006	L-asparaginase 2	COG0252	E
CLUSTER7005	Spermidine N1-acetyltransferase	COG1670	J
CLUSTER7004	Inner membrane transport protein YbaT	#	#
CLUSTER7003	hypothetical protein	COG0457,COG0790	R
CLUSTER7002	2-methylcitrate synthase	COG0372	C
CLUSTER7001	hypothetical protein	COG2373	R
CLUSTER6823	hypothetical protein	COG0067	E
CLUSTER6822	hypothetical protein	COG3164	S
CLUSTER6821	hypothetical protein	COG0765,COG4597	E
CLUSTER6820	hypothetical protein	COG3311	K
CLUSTER6819	hypothetical protein	#	#
CLUSTER6818	hypothetical protein	COG1951	C
CLUSTER6817	CRISPR-associated endonuclease Cas1	#	#
CLUSTER6816	Glutarate 2-hydroxylase	#	#
CLUSTER6813	hypothetical protein	#	#
CLUSTER6812	hypothetical protein	COG1216,COG1215	R,M
CLUSTER6811	hypothetical protein	#	#
CLUSTER6809	putative diguanylate cyclase DgcJ	#	#
CLUSTER6808	Outer membrane porin N	COG3203	M
CLUSTER6807	hypothetical protein	#	#
CLUSTER6806	hypothetical protein	#	#
CLUSTER6805	hypothetical protein	#	#
CLUSTER6804	hypothetical protein	COG0003,COG1192,COG0489,	U,D,P
CLUSTER6803	hypothetical protein	#	#
CLUSTER6802	Exodeoxyribonuclease 8	COG2266	H
CLUSTER6801	UTP--glucose-1-phosphate uridylyltransferase	COG1209,COG1210	M
CLUSTER6800	hypothetical protein	COG1067	O
CLUSTER6799	hypothetical protein	COG1396,COG1476,COG3620,	K
CLUSTER6798	Glutamine transport ATP-binding protein GlnQ	COG1132,COG1124,COG3840,	N,G,S,F,O,E,V,D,Q,P,H,C,R,U,L
CLUSTER6797	Chaperone SurA	COG0760	O
CLUSTER6796	Isoleucine--tRNA ligase	COG0143,COG0525,COG0060,	J
CLUSTER6795	IS1 family transposase IS1X2	COG1662	L
CLUSTER6792	hypothetical protein	#	#
CLUSTER6791	HTH-type transcriptional regulator GntR	COG1879,COG1609	G,K
CLUSTER6790	hypothetical protein	COG2982,COG2911	S,M
CLUSTER6789	hypothetical protein	#	#
CLUSTER6788	Lipopolysaccharide core heptosyltransferase RfaQ	COG0859	M
CLUSTER6787	hypothetical protein	#	#
CLUSTER6786	Ketol-acid reductoisomerase NADP+	COG0059,COG0499	H,E
CLUSTER6785	Inner membrane protein YihN	COG2814,COG2211,COG0738,	G,P
CLUSTER6784	hypothetical protein	#	#
CLUSTER6783	Methionine synthase	COG0042,COG1410,COG0646	J,E
CLUSTER6782	hypothetical protein	#	#
CLUSTER6781	Inner membrane protein YdcO	COG3135	Q
CLUSTER6780	CTP synthase	COG2071,COG0505,COG0118,	F,R,E
CLUSTER6779	Altronate oxidoreductase	COG0246	G
CLUSTER6778	hypothetical protein	#	#
CLUSTER6777	Putative dimethyl sulfoxide reductase chain YnfE	COG5013,COG1034,COG0243	C
CLUSTER6776	tRNA sulfurtransferase	COG0301	H
CLUSTER6557	hypothetical protein	COG3164	S
CLUSTER6556	hypothetical protein	COG0765,COG2011,COG1177,	O,E,P
CLUSTER6555	DNA polymerase III subunit alpha	COG0587,COG1573	L
CLUSTER6554	hypothetical protein	#	#
CLUSTER6553	Membrane-bound lytic murein transglycosylase C	COG0741,COG4623	M
CLUSTER6552	CRISPR-associated endonuclease Cas1	COG1518	L
CLUSTER6551	Glutarate 2-hydroxylase	#	#
CLUSTER6550	hypothetical protein	#	#
CLUSTER6549	L-asparagine permease 2	COG1113,COG0833	E
CLUSTER6548	ECF RNA polymerase sigma-E factor	COG1595	K
CLUSTER6547	Transaldolase	#	#
CLUSTER6546	hypothetical protein	#	#
CLUSTER6545	hypothetical protein	#	#
CLUSTER6544	putative fimbrial-like protein YehD	#	#
CLUSTER6542	Lipopolysaccharide biosynthesis protein WzxC	COG0534,COG0728,COG2244	R,V
CLUSTER6541	hypothetical protein	#	#
CLUSTER6539	putative diguanylate cyclase DgcJ	COG5001,COG3706,COG2199	T
CLUSTER6538	Flagellar M-ring protein	COG1766	N
CLUSTER6537	Outer membrane protein C	COG3203	M
CLUSTER6536	hypothetical protein	COG5018,COG0847	L,R
CLUSTER6535	hypothetical protein	#	#
CLUSTER6534	hypothetical protein	COG4963,COG0489,COG0455,	U,D
CLUSTER6533	hypothetical protein	#	#
CLUSTER6532	Protein RecT	COG3723	L
CLUSTER6531	UTP--glucose-1-phosphate uridylyltransferase	COG1209,COG2068,COG2266,	H,M,R,I
CLUSTER6530	Lipid II flippase MurJ	COG0728	R
CLUSTER6529	hypothetical protein	COG0466,COG1750,COG1067	R,O
CLUSTER6528	ABC transporter arginine-binding protein 1	COG0834	E
CLUSTER6527	23-bisphosphoglycerate-dependent phosphoglycerate mutase	COG0588,COG2062,COG0406	G,T
CLUSTER6526	Citrate synthase	COG0372	C
CLUSTER6525	Glutamine transport ATP-binding protein GlnQ	COG1101,COG1134,COG5265,	L,R,C,H,P,Q,D,E,V,O,G
CLUSTER6523	hypothetical protein	COG1662	L
CLUSTER6522	hypothetical protein	COG1538	M
CLUSTER6521	Alanine racemase biosynthetic	COG0787	M
CLUSTER6520	hypothetical protein	#	#
CLUSTER6519	hypothetical protein	COG2982	M
CLUSTER6518	Lipopolysaccharide core heptosyltransferase RfaQ	COG0859	M
CLUSTER6517	hypothetical protein	COG4700,COG3914,COG5010,	N,G,U,R,S,O
CLUSTER6516	hypothetical protein	#	#
CLUSTER6515	Ketol-acid reductoisomerase NADP+	COG0059	E
CLUSTER6514	5-methyltetrahydropteroyltriglutamate-- homocysteine methyltransferase	COG0620	E
CLUSTER6513	Streptomycin 3-adenylyltransferase	COG1708,COG1669	R
CLUSTER6512	hypothetical protein	#	#
CLUSTER6511	Pyridoxine/pyridoxamine 5-phosphate oxidase	COG0259,COG3871,COG3467	H,R
CLUSTER6510	hypothetical protein	COG0646,COG2040,COG1410	E
CLUSTER6509	hypothetical protein	#	#
CLUSTER6508	Inner membrane protein YdcO	COG3135	Q
CLUSTER6507	CTP synthase	COG0504	F
CLUSTER6506	L-fucose isomerase	COG2407	G
CLUSTER6505	putative diguanylate cyclase DgcQ	COG2199,COG3706,COG5001	T
CLUSTER6504	hypothetical protein	COG5525	R
CLUSTER6503	Putative dimethyl sulfoxide reductase chain YnfE	COG3383,COG1029,COG0243,	R,C
CLUSTER6502	Mannose-6-phosphate isomerase	COG1482	G
CLUSTER6501	tRNA sulfurtransferase	COG1818,COG0301	R,H
CLUSTER6282	hypothetical protein	COG3164	S
CLUSTER6281	hypothetical protein	COG4597	E
CLUSTER6279	Aerobic cobaltochelatase subunit CobS	#	#
CLUSTER6278	hypothetical protein	#	#
CLUSTER6277	Nucleoside permease NupG	#	#
CLUSTER6276	S-ribosylhomocysteine lyase	COG1854	T
CLUSTER6275	hypothetical protein	#	#
CLUSTER6274	L-asparagine permease 1	COG1113,COG2211,COG0833,	G,E
CLUSTER6273	Flavodoxin/ferredoxin--NADP reductase	COG1018	C
CLUSTER6272	ECF RNA polymerase sigma-E factor	COG4941,COG1595	K
CLUSTER6270	Transaldolase	COG0176	G
CLUSTER6269	Fructose-like permease IIC component 1	COG1299	G
CLUSTER6268	hypothetical protein	#	#
CLUSTER6267	ISNCY family transposase ISRor2	COG5464	S
CLUSTER6266	Sensor histidine kinase RcsC	#	#
CLUSTER6265	putative fimbrial chaperone YehC	COG3121	N
CLUSTER6264	Multidrug resistance protein MdtC	COG3696,COG0841,COG1033	P,V,R
CLUSTER6262	hypothetical protein	COG1752,COG4667	R
CLUSTER6261	DNA topoisomerase 3	COG0550	L
CLUSTER6260	Protein/nucleic acid deglycase 1	COG0693	R
CLUSTER6259	hypothetical protein	#	#
CLUSTER6258	hypothetical protein	#	#
CLUSTER6257	Protein SopB	COG1475	K
CLUSTER6256	hypothetical protein	COG4734	R
CLUSTER6254	C4-dicarboxylic acid transporter DauA	COG0659	P
CLUSTER6253	lipid II flippase MurJ	COG0728	R
CLUSTER6252	Chromosome partition protein MukB	COG4913,COG3096	S,D
CLUSTER6250	ABC transporter arginine-binding protein 1	COG3221,COG0715,COG4623,	P,M,R,E
CLUSTER6249	hypothetical protein	#	#
CLUSTER6248	23-bisphosphoglycerate-dependent phosphoglycerate mutase	COG0406,COG0588	G
CLUSTER6247	Citrate synthase	COG0372	C
CLUSTER6246	hypothetical protein	COG4104	S
CLUSTER6245	hypothetical protein	COG2129,COG1409,COG0622,	L,R
CLUSTER6244	hypothetical protein	COG0175,COG0037	D,E
CLUSTER6242	Cation efflux system protein CusC	COG1538	M
CLUSTER6241	Alanine racemase biosynthetic	COG3616,COG0787	E,M
CLUSTER6239	hypothetical protein	#	#
CLUSTER6238	HTH-type transcriptional repressor CytR	COG1879,COG1396,COG1609	K,G
CLUSTER6237	hypothetical protein	#	#
CLUSTER6236	Ketol-acid reductoisomerase NADP+	COG0059	E
CLUSTER6235	5-methyltetrahydropteroyltriglutamate-- homocysteine methyltransferase	COG0620	E
CLUSTER6234	Putative 23-dihydroxypropane-1-sulfonate exporter	COG2223,COG2211,COG2814	G,P
CLUSTER6233	hypothetical protein	#	#
CLUSTER6232	hypothetical protein	COG0758	L
CLUSTER6231	Dihydrofolate reductase type 1	COG0262	H
CLUSTER6230	hypothetical protein	#	#
CLUSTER6229	Pyridoxine/pyridoxamine 5-phosphate oxidase	COG0259	H
CLUSTER6228	Methionine synthase	COG0646,COG2040	E
CLUSTER6227	Phosphatidate cytidylyltransferase	COG0575,COG4589	I,R
CLUSTER6226	CRISPR-associated endonuclease/helicase Cas3	#	#
CLUSTER6225	L-fucose isomerase	COG2407	G
CLUSTER6224	hypothetical protein	COG3447	T
CLUSTER6223	hypothetical protein	COG4220	L
CLUSTER6222	hypothetical protein	COG3383,COG0243	C,R
CLUSTER6221	Mannose-6-phosphate isomerase	#	#
CLUSTER6220	Nitrate/nitrite transporter NarU	COG2223	P
CLUSTER6003	hypothetical protein	COG1278,COG2982,COG3164	S,M,K
CLUSTER6002	Inner membrane amino-acid ABC transporter permease protein YhdY	#	#
CLUSTER6001	IS3 family transposase IS150	COG2801	L
CLUSTER6000	hypothetical protein	COG0714	R
CLUSTER5999	hypothetical protein	#	#
CLUSTER5998	Nucleoside permease NupG	#	#
CLUSTER5996	Transaldolase	COG0176	G
CLUSTER5995	Fructose-like permease IIC component 1	COG1299	G
CLUSTER5994	hypothetical protein	#	#
CLUSTER5993	putative fimbrial-like protein YfcR	COG3539	N
CLUSTER5992	NADH-quinone oxidoreductase subunit M	COG1008,COG1009	C
CLUSTER5991	Sensor histidine kinase RcsC	#	#
CLUSTER5990	putative fimbrial chaperone YehC	COG3121	N
CLUSTER5989	Multidrug resistance protein MdtC	COG0841	V
CLUSTER5988	UDP-glucose 6-dehydrogenase	COG0039,COG1004,COG1250	M,C,I
CLUSTER5987	hypothetical protein	#	#
CLUSTER5986	DNA topoisomerase 3	COG0550	L
CLUSTER5984	Protein/nucleic acid deglycase 1	COG0693	R
CLUSTER5983	Tyrosine recombinase XerC	COG4974,COG4973	L
CLUSTER5982	hypothetical protein	#	#
CLUSTER5981	hypothetical protein	#	#
CLUSTER5711	hypothetical protein	#	#
CLUSTER5710	hypothetical protein	COG0467,COG0305	L,T
CLUSTER5709	hypothetical protein	#	#
CLUSTER5707	Low-affinity inorganic phosphate transporter 1	COG0306	P
CLUSTER5706	1-acyl-sn-glycerol-3-phosphate acyltransferase	COG0204	I
CLUSTER5704	Putative D-galactosamine-6-phosphate deaminase AgaS	COG2222	M
CLUSTER5702	hypothetical protein	COG4974,COG4973	L
CLUSTER5696	Polyphosphate kinase	COG0855	P
CLUSTER5693	hypothetical protein	#	#
CLUSTER5690	hypothetical protein	COG2311	S
CLUSTER5689	hypothetical protein	COG2327	S
CLUSTER5687	Succinylornithine transaminase	COG0001,COG4992,COG0160,	E,H
CLUSTER5686	putative zinc-type alcohol dehydrogenase-like protein YdjJ	COG1063,COG1062,COG0604,	R,E,C
CLUSTER5684	Chemotaxis protein CheW	COG0835	N
CLUSTER5682	hypothetical protein	#	#
CLUSTER5681	hypothetical protein	#	#
CLUSTER5680	Phosphomethylpyrimidine synthase	#	#
CLUSTER5679	hypothetical protein	#	#
CLUSTER5677	Lipopolysaccharide assembly protein B	#	#
CLUSTER5673	Cytochrome c-type protein TorC	COG3005	C
CLUSTER5672	putative fimbrial-like protein ElfG	COG3539	N
CLUSTER5671	DNA translocase FtsK	COG1674	D
CLUSTER5670	hypothetical protein	#	#
CLUSTER5669	Fructose-6-phosphate aldolase 1	COG0176	G
CLUSTER5664	DNA polymerase III subunit alpha	COG0587	L
CLUSTER5662	hypothetical protein	#	#
CLUSTER5661	hypothetical protein	#	#
CLUSTER5660	Methionine synthase	COG2040,COG0646	E
CLUSTER5658	Rhomboid protease GlpG	COG0705	R
CLUSTER5657	Protein RhsC	#	#
CLUSTER5654	Outer membrane protein IcsA autotransporter	COG5571,COG3468,COG4625	S,M,N
CLUSTER5653	Adenine deaminase	COG3653,COG0044,COG1228,	R,Q,F,G
CLUSTER5652	Cryptic beta-glucoside bgl operon antiterminator	COG3711,COG1221,COG3933	K
CLUSTER5651	hypothetical protein	COG3333	S
CLUSTER5650	putative acyltransferase YihG	#	#
CLUSTER5649	Protein translocase subunit SecY	COG0201	U
CLUSTER5648	hypothetical protein	#	#
CLUSTER5647	Hydrogenase maturation factor HybF	COG0375	R
CLUSTER5645	hypothetical protein	#	#
CLUSTER5644	12-phenylacetyl-CoA epoxidase subunit C	COG3396	S
CLUSTER5641	hypothetical protein	#	#
CLUSTER5638	hypothetical protein	#	#
CLUSTER5637	Inner membrane protein YbaN	COG2832	S
CLUSTER5635	Protein translocase subunit SecF	COG0341,COG1033,COG4258,	U,R
CLUSTER5633	Regulatory protein rop	#	#
CLUSTER5050	Putative anti-FlhC2FlhD4 factor YdiV	COG2200	T
CLUSTER5049	hypothetical protein	#	#
CLUSTER5048	hypothetical protein	COG0553,COG1061	K
CLUSTER5047	Bifunctional glutathionylspermidine synthetase/amidase	COG0754	E
CLUSTER5046	Inner membrane protein YqiK	COG2268,COG0330	O,S
CLUSTER5044	hypothetical protein	COG4974,COG4973	L
CLUSTER5042	hypothetical protein	#	#
CLUSTER5041	Vitamin B12 transporter BtuB	COG4771,COG4206,COG4773,	H,P
CLUSTER5038	Polyphosphate kinase	COG0446,COG1502,COG0855	I,R,P
CLUSTER5036	hypothetical protein	COG3192	E
CLUSTER5034	hypothetical protein	#	#
CLUSTER5032	hypothetical protein	COG3273,COG0569,COG1055,	P,S,R
CLUSTER5030	hypothetical protein	#	#
CLUSTER5028	Succinylornithine transaminase	COG0160,COG0436,COG0161,	E,H
CLUSTER5027	Inner membrane metabolite transport protein YdjE	COG2271	G
CLUSTER5025	hypothetical protein	#	#
CLUSTER5024	hypothetical protein	#	#
CLUSTER5023	hypothetical protein	#	#
CLUSTER5018	Ribosomal RNA large subunit methyltransferase I	COG1092	R
CLUSTER5017	putative fimbrial-like protein ElfG	#	#
CLUSTER5016	DNA translocase FtsK	COG2805,COG0433,COG3451,	N,R,U,D
CLUSTER5015	Aspartate/alanine antiporter	COG2985	R
CLUSTER5008	Pantothenate synthetase	COG0414	H
CLUSTER5006	hypothetical protein	#	#
CLUSTER5004	hypothetical protein	COG2884,COG4717,COG1134,	C,R,L,G,S,O,E,V,D
CLUSTER5002	hypothetical protein	#	#
CLUSTER5001	Transcriptional repressor IclR	COG1378,COG2512,COG1846,	S,K
CLUSTER4996	Adenine deaminase	COG0044,COG1228,COG1820,	F,Q,G
CLUSTER4995	D-galactonate dehydratase	COG4948	M
CLUSTER4994	Cryptic beta-glucoside bgl operon antiterminator	#	#
CLUSTER4992	hypothetical protein	#	#
CLUSTER4991	Protein translocase subunit SecY	COG0201	U
CLUSTER4990	hypothetical protein	COG3963,COG0030	J,I
CLUSTER4989	Dihydropteroate synthase	COG0294	H
CLUSTER4987	Peptidyl-lysine N-acetyltransferase YjaB	COG0456,COG1247,COG2388,	R,E,M
CLUSTER4985	putative protein YqcC	COG3098	S
CLUSTER4106	Vitamin B12 import ATP-binding protein BtuD	COG1132,COG4559,COG1129,	G,O,D,V,E,P,H,C,L,R
CLUSTER4104	hypothetical protein	COG4453	S
CLUSTER4103	hypothetical protein	#	#
CLUSTER4102	Type II secretion system protein C 2	COG3031	U
CLUSTER4100	Inner membrane protein YqiK	#	#
CLUSTER4099	Glucosidase YgjK	COG3408,COG1626	G
CLUSTER4097	hypothetical protein	COG3716	G
CLUSTER4096	Translation initiation factor IF-2	COG2268,COG3596,COG0480,	D,R,J,C,S,M
CLUSTER4092	hypothetical protein	#	#
CLUSTER4090	Alpha-ketoglutarate permease	COG2807,COG2223,COG2211,	P,G
CLUSTER4088	Phosphoribosylformylglycinamidine cyclo-ligase	COG0150	F
CLUSTER4085	Prophage integrase IntS	COG4974,COG4973,COG0582	L
CLUSTER4081	putative autotransporter YfaL	COG3468	M
CLUSTER4077	hypothetical protein	#	#
CLUSTER4074	putative transcriptional regulatory protein YeeN	COG0217	S
CLUSTER4073	hypothetical protein	COG0398	S
CLUSTER4072	D-arabitol-phosphate dehydrogenase	COG1064,COG1063	R,E
CLUSTER4071	Long-chain-fatty-acid--CoA ligase	COG0365,COG1022,COG0318,	H,I,Q
CLUSTER4068	Chemotaxis protein CheA	COG0643	N
CLUSTER4065	hypothetical protein	COG4733	S
CLUSTER4064	hypothetical protein	COG3267,COG5635,COG1428,	T,F,U
CLUSTER4061	hypothetical protein	#	#
CLUSTER4059	Flagellar brake protein YcgR	COG5581	M
CLUSTER4056	hypothetical protein	COG1344	N
CLUSTER4055	Lipid A biosynthesis lauroyltransferase	COG1560	M
CLUSTER4053	hypothetical protein	COG4192	T
CLUSTER4051	Fimbrial subunit ElfA	COG3539	N
CLUSTER4048	Sugar phosphatase YbiV	COG0561	R
CLUSTER4047	N-glycosidase YbiA	COG3236	S
CLUSTER4039	Iron3+-hydroxamate import ATP-binding protein FhuC	COG4148,COG1120,COG0488,	P,H,C,L,R,G,O,Q,E,V
CLUSTER4035	Carnitinyl-CoA dehydratase	COG1024	I
CLUSTER4032	hypothetical protein	#	#
CLUSTER4030	D-serine/D-alanine/glycine transporter	COG1113	E
CLUSTER4029	hypothetical protein	#	#
CLUSTER4028	hypothetical protein	COG0029	H
CLUSTER4024	Bacterioferritin	COG2193	P
CLUSTER4022	Putative membrane protein IgaA	#	#
CLUSTER4014	Hexose-6-phosphate:phosphate antiporter	COG2814,COG2211,COG0738,	P,G
CLUSTER4010	2-dehydro-3-deoxy-6-phosphogalactonate aldolase	COG0800,COG0352	H,G
CLUSTER4009	DNA polymerase I	COG0749	L
CLUSTER4006	Coupling protein TraD	COG3505,COG3451,COG0433	R,U
CLUSTER4005	Transcriptional regulator	COG2345,COG1693,COG1695,	K,S
CLUSTER4002	Bifunctional ligase/repressor BirA	COG0340	H
CLUSTER4000	Methyl-accepting chemotaxis protein III	#	#
CLUSTER3999	NADPH-dependent curcumin reductase	COG2130,COG0604	C,R
CLUSTER3998	hypothetical protein	COG2814,COG2271	G
CLUSTER3997	Pyrimidine/purine nucleotide 5-monophosphate nucleosidase	#	#
CLUSTER3993	Diguanylate cyclase DgcZ	COG3706,COG5001,COG2199	T
CLUSTER3992	hypothetical protein	#	#
CLUSTER3988	Mechanosensitive channel MscK	COG1382,COG3883,COG1196,	O,S,D
CLUSTER3983	Lactate utilization protein C	COG1556	S
CLUSTER3981	hypothetical protein	#	#
CLUSTER3772	Transcriptional activator protein NhaR	COG0583	K
CLUSTER3771	hypothetical protein	COG4123,COG0286,COG4122,	L,J,R,V,S
CLUSTER3770	hypothetical protein	COG3153,COG0454,COG0456,	E,J,R,K,M
CLUSTER3769	hypothetical protein	COG3587,COG1061	V,K
CLUSTER3768	PFL-like enzyme TdcE	COG1882	C
CLUSTER3765	Phosphoribosylformylglycinamidine cyclo-ligase	COG0709,COG0150	F,E
CLUSTER3764	hypothetical protein	COG0582	L
CLUSTER3763	tRNA pseudouridine synthase A	COG0101	J
CLUSTER3762	Altronate oxidoreductase	COG0246	G
CLUSTER3761	NAD-dependent dihydropyrimidine dehydrogenase subunit PreA	COG2221,COG1149,COG1146,	J,R,F,C
CLUSTER3760	hypothetical protein	#	#
CLUSTER3759	UTP--glucose-1-phosphate uridylyltransferase	COG1207,COG1208,COG1210,	M,H
CLUSTER3758	HTH-type transcriptional regulator YhaJ	COG0583	K
CLUSTER3757	D-arabitol-phosphate dehydrogenase	COG1063,COG0604,COG1064	R,E,C
CLUSTER3756	Long-chain-fatty-acid--CoA ligase	COG1021,COG1020,COG0318,	I,Q
CLUSTER3755	hypothetical protein	COG4723	S
CLUSTER3754	4S-4-hydroxy-5-phosphonooxypentane-23-dione isomerase	COG1359	S
CLUSTER3753	hypothetical protein	#	#
CLUSTER3752	hypothetical protein	COG1651	O
CLUSTER3751	hypothetical protein	COG1321	K
CLUSTER3750	Flagellar brake protein YcgR	COG5581	M
CLUSTER3749	Lipid A biosynthesis lauroyltransferase	COG1560	M
CLUSTER3748	Sugar phosphatase YbiV	COG0561,COG0560,COG4087,	R,E
CLUSTER3747	hypothetical protein	#	#
CLUSTER3746	PTS system 2-O-alpha-mannosyl-D-glycerate-specific EIIABC component	COG1299	G
CLUSTER3745	hypothetical protein	COG2315	S
CLUSTER3743	Iron3+-hydroxamate import ATP-binding protein FhuC	COG1129,COG1135,COG4938,	G,O,S,D,Q,E,V,P,H,C,L,R
CLUSTER3742	Phosphoglycerol transferase I	#	#
CLUSTER3741	hypothetical protein	#	#
CLUSTER3740	Fumarate reductase iron-sulfur subunit	COG1145,COG1144,COG2221,	C,R
CLUSTER3738	hypothetical protein	#	#
CLUSTER3737	hypothetical protein	COG2406,COG2193	R,P
CLUSTER3735	hypothetical protein	COG4930	O
CLUSTER3734	hypothetical protein	#	#
CLUSTER3733	Phosphate transport system permease protein PstC	COG1176,COG4590,COG0573,	P,R,E,O
CLUSTER3732	hypothetical protein	COG0598	P
CLUSTER3731	putative 2-dehydro-3-deoxygalactonokinase DgoK1	COG3734	G
CLUSTER3730	30S ribosomal protein S11	COG0100	J
CLUSTER3729	Multifunctional conjugation protein TraI	COG0507,COG3321	Q,L
CLUSTER3728	IS6 family transposase IS6100	COG3436,COG1587,COG3316	L,H
CLUSTER3727	Bifunctional ligase/repressor BirA	COG3710,COG1510,COG1654,	H,K
CLUSTER3726	3-hydroxyadipyl-CoA dehydrogenase	COG1250	I
CLUSTER3725	Methyl-accepting chemotaxis protein III	COG0840,COG5000,COG4192,	T,N
CLUSTER3724	hypothetical protein	#	#
CLUSTER3723	hypothetical protein	COG0277	C
CLUSTER3722	Pyrimidine/purine nucleotide 5-monophosphate nucleosidase	COG1611	R
CLUSTER3721	Diguanylate cyclase DgcZ	#	#
CLUSTER3720	hypothetical protein	#	#
CLUSTER3516	Transcriptional activator protein NhaR	#	#
CLUSTER3515	Serine endoprotease DegS	COG3975,COG0265,COG0750,	M,O,R,U
CLUSTER3514	DNA adenine methyltransferase YhdJ	COG0863,COG1041,COG2189,	R,L
CLUSTER3513	Vitamin B12 import system permease protein BtuC	COG4139,COG0609	H,P
CLUSTER3512	hypothetical protein	#	#
CLUSTER3511	hypothetical protein	COG3587	V
CLUSTER3510	24-dienoyl-CoA reductase	COG0446	R
CLUSTER3509	PFL-like enzyme TdcE	COG1882	C
CLUSTER3508	Ribosome maturation factor RimP	#	#
CLUSTER3507	Adaptive-response sensory-kinase SasA	COG3290,COG2972,COG5002,	T,
CLUSTER3506	Prophage integrase IntS	#	#
CLUSTER3505	tRNA pseudouridine synthase A	COG0101	J
CLUSTER3504	DNA gyrase subunit A	COG0188	L
CLUSTER3503	Mannitol 2-dehydrogenase	COG0246	G
CLUSTER3502	hypothetical protein	COG0167	F
CLUSTER3501	UTP--glucose-1-phosphate uridylyltransferase	COG1210,COG0420	L,M
CLUSTER3500	hypothetical protein	#	#
CLUSTER3499	L-threonine 3-dehydrogenase	COG1064,COG0604,COG1063	R,E,C
CLUSTER3498	Motility protein A	COG1291	N
CLUSTER3497	hypothetical protein	COG1879,COG1653	G
CLUSTER3496	hypothetical protein	#	#
CLUSTER3495	hypothetical protein	COG3505	U
CLUSTER3494	DNA replication protein DnaC	COG0593,COG1484,COG0464,	D,L,O
CLUSTER3493	Periplasmic oligopeptide-binding protein	COG4166,COG0747	E
CLUSTER3492	Endo-type membrane-bound lytic murein transglycosylase A	COG0741,COG3953,COG4623	R,M
CLUSTER3491	Lipid A biosynthesis lauroyltransferase	COG1560	M
CLUSTER3490	Putative electron transport protein YccM	#	#
CLUSTER3489	DNA helicase IV	COG1074,COG0210,COG3857,	R,L
CLUSTER3488	ATP-dependent RNA helicase RhlE	COG1518,COG1205,COG1204,	K,R,E,L
CLUSTER3487	PTS system 2-O-alpha-mannosyl-D-glycerate-specific EIIABC component	COG1762,COG1445,COG4668,	G
CLUSTER3486	hypothetical protein	COG2315	S
CLUSTER3484	Ferrichrome outer membrane transporter/phage receptor	COG1629,COG4774,COG4772,	P
CLUSTER3483	hypothetical protein	COG1974	K
CLUSTER3482	Phosphoglycerol transferase I	COG1368	M
CLUSTER3481	hypothetical protein	#	#
CLUSTER3480	Isocitrate dehydrogenase kinase/phosphatase	COG4579	T
CLUSTER3479	hypothetical protein	#	#
CLUSTER3478	HTH-type transcriptional regulator XynR	COG1414	K
CLUSTER3477	hypothetical protein	#	#
CLUSTER3476	hypothetical protein	COG1309	K
CLUSTER3475	3-hydroxyadipyl-CoA dehydrogenase	COG1250	I
CLUSTER3474	hypothetical protein	COG1802,COG2186	K
CLUSTER3473	hypothetical protein	#	#
CLUSTER3472	putative iron export permease protein FetB	COG0390	R
CLUSTER3272	Vitamin B12 import system permease protein BtuC	COG4139,COG0609,COG4779	H,P
CLUSTER3271	hypothetical protein	#	#
CLUSTER3270	hypothetical protein	COG1061,COG3587	K,V
CLUSTER3269	hypothetical protein	#	#
CLUSTER3268	Transcriptional regulatory protein QseB	COG4753,COG0784,COG3437,	K,T
CLUSTER3267	Ribosome maturation factor RimP	COG0779	S
CLUSTER3266	PTS system glucitol/sorbitol-specific EIIB component	COG3732,COG0471	P,G
CLUSTER3265	Uracil permease	COG2233	F
CLUSTER3264	putative multidrug resistance protein EmrK	COG0845,COG0508,COG1566	V,C,M
CLUSTER3262	DNA gyrase subunit A	COG0188	L
CLUSTER3261	dTDP-glucose 46-dehydratase	COG3320,COG1091,COG1090,	M,S,R,Q
CLUSTER3259	hypothetical protein	#	#
CLUSTER3258	Autoinducer 2 import system permease protein LsrD	#	#
CLUSTER3257	hypothetical protein	COG4928	R
CLUSTER3256	hypothetical protein	#	#
CLUSTER3255	hypothetical protein	#	#
CLUSTER3254	Periplasmic murein peptide-binding protein	COG4166,COG0747	E
CLUSTER3253	DNA helicase IV	COG0210,COG1074,COG3857,	R,L
CLUSTER3252	ATP-binding/permease protein CydD	COG2274,COG4172,COG1132,	V,R,O,P
CLUSTER3249	Hydroxycarboxylate dehydrogenase A	COG0371,COG1454	C
CLUSTER3247	Ferrichrome outer membrane transporter/phage receptor	COG4206,COG4772,COG4773,	P,H
CLUSTER3246	Carbamoyl-phosphate synthase large chain	COG0138,COG0458	E,F
CLUSTER3245	hypothetical protein	COG1974	K
CLUSTER3244	Isocitrate dehydrogenase kinase/phosphatase	COG4579	T
CLUSTER3243	Leu/Ile/Val-binding protein	COG0683	E
CLUSTER3242	DNA-directed RNA polymerase subunit alpha	COG0202	K
CLUSTER3241	hypothetical protein	#	#
CLUSTER3240	hypothetical protein	COG2814,COG0738,COG2211,	P,G,
CLUSTER3239	Maltose regulon regulatory protein MalI	COG3620,COG3093,COG3655,	K,S,R
CLUSTER3238	hypothetical protein	COG1108	P
CLUSTER3237	hypothetical protein	COG1629,COG4773,COG4772	P
CLUSTER3236	Inner membrane protein YqcE	COG2814,COG2211,COG0738,	G,P
CLUSTER3235	RecBCD enzyme subunit RecC	COG1330	L
CLUSTER3234	Nicotinamide-nucleotide amidohydrolase PncC	COG1546	R
CLUSTER3233	hypothetical protein	#	#
CLUSTER3232	Alcohol dehydrogenase propanol-preferring	COG1064,COG0604,COG1062,	C,E,R
CLUSTER3231	hypothetical protein	COG0390	R
CLUSTER3035	hypothetical protein	COG1475	K
CLUSTER3034	hypothetical protein	COG3587	V
CLUSTER3033	hypothetical protein	#	#
CLUSTER3032	Transcriptional regulatory protein QseB	COG0745,COG4565,COG3437,	K,T
CLUSTER3031	Inorganic triphosphatase	COG3025,COG1437	S,F
CLUSTER3029	Uracil permease	COG0659,COG2233	F,P
CLUSTER3028	Multidrug efflux pump subunit AcrB	COG3696,COG0841,COG2409,	V,R,P
CLUSTER3027	putative multidrug resistance protein EmrK	#	#
CLUSTER3026	hypothetical protein	#	#
CLUSTER3025	dTDP-glucose 46-dehydratase	COG3320,COG1089,COG0451,	M,Q
CLUSTER3024	hypothetical protein	#	#
CLUSTER3023	Protein YnjB	COG4134	R
CLUSTER3022	putative ATP-dependent DNA helicase YoaA	COG1199	K
CLUSTER3021	Flagellar transcriptional regulator FlhC	#	#
CLUSTER3020	Autoinducer 2 import system permease protein LsrD	COG1172	G
CLUSTER3019	hypothetical protein	COG1132,COG4133,COG4928,	R,V,O
CLUSTER3018	hypothetical protein	#	#
CLUSTER3017	hypothetical protein	#	#
CLUSTER3016	Periplasmic murein peptide-binding protein	COG4166,COG0747	E
CLUSTER3015	HTH-type transcriptional regulator PuuR	COG3257,COG1917,COG0662,	R,S,G
CLUSTER3014	DNA topoisomerase 1	COG0551	L
CLUSTER3013	K+/H+ antiporter NhaP2	COG0025,COG0475,COG3263	P
CLUSTER3011	DNA helicase IV	#	#
CLUSTER3010	hypothetical protein	COG2323	S
CLUSTER3009	hypothetical protein	#	#
CLUSTER3008	Octanoyltransferase	COG0321	H
CLUSTER3007	Hydroxycarboxylate dehydrogenase A	COG0371	C
CLUSTER3006	hypothetical protein	#	#
CLUSTER3004	Prophage integrase IntA	COG0582	L
CLUSTER3001	Leu/Ile/Val-binding protein	COG0683	E
CLUSTER2999	Protein translocase subunit SecF	COG0341	U
CLUSTER2998	hypothetical protein	#	#
CLUSTER2299	Cell division protein ZapE	COG1485,COG0593	L,R
CLUSTER2297	hypothetical protein	#	#
CLUSTER2296	hypothetical protein	COG3209	M
CLUSTER2295	hypothetical protein	COG3680	S
CLUSTER2294	hypothetical protein	#	#
CLUSTER2292	Inner membrane protein YqiK	COG2268,COG1196	S,D
CLUSTER2289	hypothetical protein	#	#
CLUSTER2283	Polyphosphate kinase	COG0855	P
CLUSTER2282	tRNAMet cytidine acetyltransferase TmcA	COG1444	R
CLUSTER2281	hypothetical protein	COG3192	E
CLUSTER2280	hypothetical protein	COG0385	R
CLUSTER2278	hypothetical protein	#	#
CLUSTER2276	hypothetical protein	#	#
CLUSTER2272	hypothetical protein	COG1240,COG1721,COG3552,	R,H
CLUSTER2271	Putative nucleoside transporter YegT	#	#
CLUSTER2270	hypothetical protein	#	#
CLUSTER2269	Antitoxin YefM	COG2161,COG4118	D
CLUSTER2266	Inner membrane metabolite transport protein YdjE	COG2271,COG2807,COG0738	G,P
CLUSTER2265	Chemotaxis protein CheA	COG3920,COG3852,COG5002,	N,T
CLUSTER2264	NADH pyrophosphatase	COG2816	L
CLUSTER2263	hypothetical protein	COG3119	P
CLUSTER2262	Protein PndA	#	#
CLUSTER2261	putative protein YeaR	COG3615	P
CLUSTER2260	Fumarate and nitrate reduction regulatory protein	COG0664	T
CLUSTER2257	hypothetical protein	COG3468	M
CLUSTER2253	Periplasmic protein TorT	COG1879	G
CLUSTER2251	hypothetical protein	#	#
CLUSTER2250	DNA translocase FtsK	#	#
CLUSTER2249	Aspartate/alanine antiporter	COG3273,COG2985,COG0569,	P,S,R
CLUSTER2248	Trans-4-hydroxy-L-proline dehydratase	COG1882	C
CLUSTER2247	Inner membrane protein YbhI	COG0471	P
CLUSTER2241	hypothetical protein	#	#
CLUSTER2239	Iron3+-hydroxamate-binding protein FhuD	COG0614,COG4594	P
CLUSTER2237	Carnitinyl-CoA dehydratase	COG1024	I
CLUSTER2236	hypothetical protein	#	#
CLUSTER2234	hypothetical protein	COG1479	S
CLUSTER2229	Transcriptional repressor IclR	COG1414	K
CLUSTER2227	Aerobic glycerol-3-phosphate dehydrogenase	COG2072,COG0578,COG0665,	C,E,P
CLUSTER2226	Protein RhsD	#	#
CLUSTER2221	Hexose-6-phosphate:phosphate antiporter	#	#
CLUSTER2218	hypothetical protein	COG3181	S
CLUSTER2216	Protein translocase subunit SecY	COG0201	U
CLUSTER2215	hypothetical protein	#	#
CLUSTER2214	hypothetical protein	#	#
CLUSTER2212	hypothetical protein	#	#
CLUSTER2207	hypothetical protein	#	#
CLUSTER2206	Acid shock protein	#	#
CLUSTER2202	hypothetical protein	COG0271,COG5007	T,K
CLUSTER2200	Oxygen-dependent choline dehydrogenase	COG2303	E
CLUSTER2199	hypothetical protein	#	#
CLUSTER1288	hypothetical protein	#	#
CLUSTER1287	hypothetical protein	COG0863,COG2189	L
CLUSTER1286	Type II secretion system protein C 2	COG0265,COG0793,COG0750,	O,U,M
CLUSTER1283	Inner membrane protein YqiK	COG2268,COG0330	O,S
CLUSTER1282	Glucosidase YgjK	COG3408	G
CLUSTER1281	Translation initiation factor IF-2	COG0532,COG3276	J
CLUSTER1278	hypothetical protein	#	#
CLUSTER1275	Phosphoribosylformylglycinamidine synthase	COG0046	F
CLUSTER1273	Phosphoribosylglycinamide formyltransferase	COG0788,COG0223,COG0299	F,J
CLUSTER1272	tRNAMet cytidine acetyltransferase TmcA	COG0456,COG1246,COG2153,	E,R
CLUSTER1271	hypothetical protein	COG4303,COG0849,COG4819	D,E
CLUSTER1269	hypothetical protein	COG3617	K
CLUSTER1268	2-succinylbenzoate--CoA ligase	#	#
CLUSTER1265	hypothetical protein	#	#
CLUSTER1264	Putative nucleoside transporter YegT	COG2271,COG2270,COG2814,	R,G,P
CLUSTER1263	hypothetical protein	COG0438	M
CLUSTER1262	hypothetical protein	COG0398	S
CLUSTER1261	Inner membrane metabolite transport protein YdjE	COG0738,COG2211,COG2814,	G,P
CLUSTER1260	Chemotaxis protein CheA	COG0643	N
CLUSTER1259	hypothetical protein	COG3210,COG1344,COG5295	N,U
CLUSTER1258	hypothetical protein	COG3401,COG4733	R,S
CLUSTER1257	hypothetical protein	COG5635	T
CLUSTER1256	NADH pyrophosphatase	COG2816,COG1051,COG0494,	F,I,L
CLUSTER1255	hypothetical protein	COG1524,COG3083,COG3119,	M,P,R
CLUSTER1254	hypothetical protein	#	#
CLUSTER1253	Fumarate and nitrate reduction regulatory protein	COG0664	T
CLUSTER1248	Flagellar hook-associated protein 3	COG1344	N
CLUSTER1247	Thiosulfate sulfurtransferase GlpE	COG2897,COG0607,COG1054	R,P
CLUSTER1245	Periplasmic protein TorT	COG1879	G
CLUSTER1243	30S ribosomal protein S1	COG0557,COG1107,COG2183,	K,L,J
CLUSTER1242	DNA translocase FtsK	#	#
CLUSTER1240	Trans-4-hydroxy-L-proline dehydratase	COG1882	C
CLUSTER1239	N-glycosidase YbiA	COG3236	S
CLUSTER1238	Inner membrane protein YbhI	COG0471	P
CLUSTER1232	hypothetical protein	COG4594,COG0614	P
CLUSTER1229	Carnitinyl-CoA dehydratase	COG1024	I
CLUSTER1225	hypothetical protein	COG3505,COG3451,COG0433	R,U
CLUSTER1223	hypothetical protein	#	#
CLUSTER1222	hypothetical protein	COG0029,COG1053,COG3573,	R,C,O,H
CLUSTER1220	hypothetical protein	#	#
CLUSTER1217	Aerobic glycerol-3-phosphate dehydrogenase	COG0509,COG0578	C,E
CLUSTER1212	hypothetical protein	COG2801	L
CLUSTER1211	Hexose-6-phosphate:phosphate antiporter	#	#
CLUSTER1206	hypothetical protein	COG3181	S
CLUSTER1205	DNA polymerase I	COG0258,COG0349,COG0749	J,L
CLUSTER1202	hypothetical protein	#	#
CLUSTER1201	putative chromate transport protein	COG2059	P
CLUSTER1199	Pantothenate kinase	COG0572,COG1072	H,F
CLUSTER1197	hypothetical protein	#	#
CLUSTER1196	hypothetical protein	COG1063,COG0604,COG2130	C,R,E
CLUSTER1195	Inner membrane metabolite transport protein YgcS	COG2271,COG0477,COG2223,	P,G
CLUSTER1189	Peroxiredoxin OsmC	COG1765,COG1764	O
CLUSTER1187	Mechanosensitive channel MscK	COG3264,COG4942,COG0668	M,D
CLUSTER1181	hypothetical protein	#	#
CLUSTER1000	hypothetical protein	#	#
CLUSTER0999	hypothetical protein	#	#
CLUSTER0998	C4-dicarboxylic acid transporter DauA	COG0659	P
CLUSTER0996	Single-stranded DNA-binding protein	COG0629	L
CLUSTER0995	23S rRNA uracil747-C5-methyltransferase RlmC	COG4123,COG2230,COG2226,	Q,R,J,H,M
CLUSTER0994	putative cyclic di-GMP phosphodiesterase PdeI	#	#
CLUSTER0993	Moderate conductance mechanosensitive channel YbiO	COG3264,COG0668	M
CLUSTER0992	hypothetical protein	#	#
CLUSTER0991	UDP-23-diacylglucosamine pyrophosphatase LpxG	COG1408	R
CLUSTER0990	hypothetical protein	#	#
CLUSTER0989	DNA mismatch repair protein MutL	COG0323	L
CLUSTER0988	2-dehydro-3-deoxygluconokinase	COG1105,COG0524	G
CLUSTER0987	Peptidyl-lysine N-acetyltransferase YiaC	COG5628,COG1246,COG2153,	E,J,R,K,M
CLUSTER0986	Hexuronate transporter	COG2223,COG2807,COG0738,	P,G
CLUSTER0985	Multidrug resistance protein MdtL	COG2223,COG2807,COG2814,	P,G
CLUSTER0984	putative HTH-type transcriptional regulator YahB	COG0583	K
CLUSTER0983	Putative 23-dihydroxypropane-1-sulfonate exporter	COG2211	G
CLUSTER0982	hypothetical protein	#	#
CLUSTER0981	hypothetical protein	COG0758	L
CLUSTER0980	Tyrosine recombinase XerC	COG4974,COG4973,COG0582,	L,S
CLUSTER0979	hypothetical protein	COG4529	S
CLUSTER0978	Tyrosine--tRNA ligase	COG0162	J
CLUSTER0976	putative protein YnbC	COG1073,COG2267,COG1506,	R,E,I
CLUSTER0974	L-fucose isomerase	COG2407	G
CLUSTER0972	hypothetical protein	COG3447	T
CLUSTER0971	hypothetical protein	#	#
CLUSTER0970	hypothetical protein	COG0243	C
CLUSTER0969	Protein YdgA	#	#
CLUSTER0737	Inner membrane amino-acid ABC transporter permease protein YhdY	COG4597,COG0765	E
CLUSTER0736	hypothetical protein	COG2304,COG5271,COG4548,	K,H,P,R
CLUSTER0735	hypothetical protein	#	#
CLUSTER0734	Nucleoside permease NupG	COG2271,COG0738,COG2211,	G
CLUSTER0733	Ribonuclease toxin YhaV	#	#
CLUSTER0732	Phosphoenolpyruvate carboxylase	COG2352	C
CLUSTER0731	hypothetical protein	#	#
CLUSTER0730	putative fimbrial-like protein YfcQ	COG3539	N
CLUSTER0729	NADH-quinone oxidoreductase subunit M	COG1009,COG1007,COG1008,	C
CLUSTER0728	Sensor histidine kinase RcsC	COG3852,COG5002,COG2202,	,T
CLUSTER0727	Outer membrane usher protein YehB	COG3188	N
CLUSTER0726	Multidrug resistance protein MdtC	COG1033,COG0841,COG3696	R,V,P
CLUSTER0725	UDP-glucose 6-dehydrogenase	COG0677,COG1004	M
CLUSTER0724	Clamp-binding protein CrfC	#	#
CLUSTER0723	KHG/KDPG aldolase	COG0800	G
CLUSTER0722	Flagellar biosynthetic protein FlhB	COG4792,COG1377,COG2257	S,U,N
CLUSTER0721	Flagellar motor switch protein FliG	COG1536	N
CLUSTER0720	hypothetical protein	#	#
CLUSTER0719	hypothetical protein	#	#
CLUSTER0718	Putative defective protein IntQ	COG4973,COG4974,COG0582	L
CLUSTER0717	Hemolysin E chromosomal	#	#
CLUSTER0716	hypothetical protein	COG3132	S
CLUSTER0715	Glucose-1-phosphatase	#	#
CLUSTER0713	23S rRNA uracil747-C5-methyltransferase RlmC	COG2265	J
CLUSTER0712	Ribosomal RNA large subunit methyltransferase F	COG3129	R
CLUSTER0711	hypothetical protein	COG3188	N
CLUSTER0710	Citrate lyase acyl carrier protein	COG3052	C
CLUSTER0709	hypothetical protein	#	#
CLUSTER0708	hypothetical protein	#	#
CLUSTER0707	hypothetical protein	#	#
CLUSTER0706	Inner membrane protein YjgN	COG4269	S
CLUSTER0705	DNA mismatch repair protein MutL	COG5000,COG0642,COG4191,	T,L
CLUSTER0704	hypothetical protein	#	#
CLUSTER0703	Protein YhjJ	COG0612	R
CLUSTER0702	Hexuronate transporter	COG2271,COG2223,COG2814	P,G
CLUSTER0701	Antigen 43	COG3468,COG3210	U,M
CLUSTER0700	Multidrug resistance protein MdtL	COG2271,COG2814,COG0738	G
CLUSTER0699	ATP-dependent DNA helicase Rep	COG3972,COG3973,COG3857,	L,R
CLUSTER0698	Cytosine permease	COG1953,COG1457	F
CLUSTER0697	hypothetical protein	#	#
CLUSTER0694	Tyrosine--tRNA ligase	COG0162	J
CLUSTER0692	hypothetical protein	COG2267	I
CLUSTER0691	L-fuculokinase	COG1940,COG1070	G,K
CLUSTER0690	hypothetical protein	#	#
CLUSTER0689	Protein GnsA	#	#
CLUSTER0688	Putative dimethyl sulfoxide reductase chain YnfE	COG3383,COG1153,COG0243	C,R
CLUSTER0687	Protein YdgA	COG5339	S
CLUSTER0686	Respiratory nitrate reductase 2 beta chain	COG1140,COG0437	C
CLUSTER0685	DNA-binding transcriptional activator DecR	COG1522	K
CLUSTER0684	Acyl-coenzyme A dehydrogenase	COG1960	I
CLUSTER0434	hypothetical protein	#	#
CLUSTER0433	hypothetical protein	#	#
CLUSTER0432	hypothetical protein	#	#
CLUSTER0431	Phosphoenolpyruvate carboxylase	COG2352	C
CLUSTER0430	hypothetical protein	#	#
CLUSTER0429	putative fimbrial-like protein YfcP	COG3539	N
CLUSTER0428	hypothetical protein	#	#
CLUSTER0427	Sensor histidine kinase RcsC	COG0745,COG3707,COG4565,	,K,T
CLUSTER0426	Putative DNA repair helicase RadD	COG0610,COG1552,COG1061,	J,V,L,K
CLUSTER0425	Outer membrane usher protein YehB	COG3188	N
CLUSTER0424	UDP-glucose 6-dehydrogenase	#	#
CLUSTER0423	ISL3 family transposase ISEc38	COG3464,COG3415,COG3677,	S,L
CLUSTER0422	hypothetical protein	#	#
CLUSTER0421	Flagellar motor switch protein FliG	COG1536	N
CLUSTER0420	Transcriptional regulatory protein HprR	COG3710,COG0745,COG3629	T,K
CLUSTER0419	hypothetical protein	COG2373,COG1572,COG3210,	U,R,S,M
CLUSTER0418	Adhesin BmaC autotransporter	COG3468	M
CLUSTER0417	hypothetical protein	#	#
CLUSTER0416	Aminodeoxychorismate lyase	COG0115	E
CLUSTER0415	hypothetical protein	COG3132	S
CLUSTER0414	hypothetical protein	#	#
CLUSTER0413	Anaerobic dimethyl sulfoxide reductase chain B	COG1149,COG1245,COG2221,	C,R
CLUSTER0412	hypothetical protein	COG5519	L
CLUSTER0411	Ribosomal RNA large subunit methyltransferase F	COG3129,COG2890	R,J
CLUSTER0409	Outer membrane usher protein PapC	COG3188	N
CLUSTER0408	Phosphoglucomutase	COG1109	G
CLUSTER0407	Enterobactin synthase component F	COG1020,COG0236,COG1541,	R,Q,I,H
CLUSTER0406	Carbohydrate diacid regulator	COG3835,COG2508	T,K
CLUSTER0405	Outer membrane usher protein HtrE	#	#
CLUSTER0404	Acetolactate synthase isozyme 3 large subunit	COG0028	E
CLUSTER0403	hypothetical protein	COG4623,COG0741	M
CLUSTER0402	Prophage integrase IntA	COG4974,COG4973,COG0582	L
CLUSTER0399	Translocation and assembly module subunit TamA	COG0729,COG2831,COG4775	U,M
CLUSTER0398	hypothetical protein	COG4235,COG2956,COG4783,	G,R,O
CLUSTER0397	hypothetical protein	COG1403	V
CLUSTER0396	Protein YhjJ	COG0612	R
CLUSTER0395	hypothetical protein	COG1501	G
CLUSTER0394	hypothetical protein	#	#
CLUSTER0393	PTS system maltose-specific EIICB component	COG1264	G
CLUSTER0392	ATP-dependent DNA helicase Rep	COG0507,COG3857,COG0210,	L,R
CLUSTER0391	Iron-sulfur cluster assembly protein CyaY	COG1965	P
CLUSTER0390	Allophanate hydrolase	#	#
CLUSTER0389	IMPACT family member YigZ	COG1739	S
CLUSTER0388	hypothetical protein	COG1349,COG1777,COG0640,	K
CLUSTER0387	Pentapeptide repeat protein	COG1357	S
CLUSTER0386	Isocitrate dehydrogenase kinase/phosphatase	COG4579	T
CLUSTER0385	putative protein YnbC	COG2230,COG4106,COG2226,	R,Q,H,M
CLUSTER0384	CRISPR-associated endonuclease/helicase Cas3	COG1203	R
CLUSTER0382	L-fuculokinase	COG0554,COG1070	C,G
CLUSTER0379	putative dimethyl sulfoxide reductase chain YnfF	COG0243,COG1029,COG3383,	R,C
CLUSTER0378	hypothetical protein	#	#
CLUSTER0377	Respiratory nitrate reductase 2 beta chain	COG2878,COG4624,COG2768,	R,C
CLUSTER0376	DNA-binding transcriptional activator DecR	COG1654,COG1522	K
CLUSTER0374	Acyl-coenzyme A dehydrogenase	COG1960	I
CLUSTER0116	putative protein YdhW	#	#
CLUSTER0115	hypothetical protein	#	#
CLUSTER0114	hypothetical protein	#	#
CLUSTER0113	D-tagatose-16-bisphosphate aldolase subunit KbaZ	COG4573	G
CLUSTER0112	hypothetical protein	COG1475	K
CLUSTER0111	hypothetical protein	#	#
CLUSTER0109	Multiphosphoryl transfer protein 1	COG1925	G
CLUSTER0108	hypothetical protein	COG3723	L
CLUSTER0107	putative protein YfcO	#	#
CLUSTER0106	Putative DNA repair helicase RadD	COG0514,COG1643,COG0553,	K,R,V,L
CLUSTER0105	Outer membrane usher protein YehB	COG3188	N
CLUSTER0104	Multidrug resistance protein MdtC	COG0841,COG3696	V,P
CLUSTER0103	GDP-mannose mannosyl hydrolase	COG1051,COG0494	L,F
CLUSTER0102	Chain length determinant protein	COG3765	M
CLUSTER0101	Phosphotriesterase homology protein	COG1735	R
CLUSTER0100	Flagellar biosynthetic protein FlhB	COG1377,COG4792	N,U
CLUSTER0099	hypothetical protein	COG3706,COG3279,COG4566,	K,T
CLUSTER0097	hypothetical protein	COG3468	M
CLUSTER0096	hypothetical protein	#	#
CLUSTER0095	IS3 family transposase IS3	COG2801	L
CLUSTER0094	Exoribonuclease 2	#	#
CLUSTER0093	Spermidine/putrescine transport system permease protein PotB	COG0395,COG1176,COG1178,	P,G,E
CLUSTER0092	Aminodeoxychorismate lyase	COG0115	E
CLUSTER0091	Glucose-1-phosphatase	#	#
CLUSTER0090	hypothetical protein	COG1142,COG0437,COG2878	C
CLUSTER0089	hypothetical protein	#	#
CLUSTER0088	hypothetical protein	#	#
CLUSTER0087	hypothetical protein	COG3188	N
CLUSTER0086	Enterobactin synthase component F	COG4908,COG1020	Q,R
CLUSTER0085	Outer membrane usher protein HtrE	COG3188	N
CLUSTER0084	Acetolactate synthase isozyme 3 large subunit	COG0028,COG3961,COG1013	G,C,E
CLUSTER0083	hypothetical protein	COG2227,COG2226	H
CLUSTER0082	hypothetical protein	#	#
CLUSTER0081	hypothetical protein	COG1247,COG1246	E,M
CLUSTER0080	Translocation and assembly module subunit TamA	COG0729,COG4775	M
CLUSTER0079	4-alpha-glucanotransferase	COG1640	G
CLUSTER0078	Single-stranded DNA-binding protein	COG0629	L
CLUSTER0077	hypothetical protein	#	#
CLUSTER0076	Phosphotransferase IIC component GlvC	COG1263	G
CLUSTER0075	Guanosine-5-triphosphate3-diphosphate pyrophosphatase	#	#
CLUSTER0074	hypothetical protein	#	#
CLUSTER0073	hypothetical protein	#	#
CLUSTER0072	Putative aminopeptidase YsdC	COG1363	G
CLUSTER0070	Isocitrate dehydrogenase kinase/phosphatase	COG4579	T
CLUSTER0069	CRISPR-associated endonuclease/helicase Cas3	COG1203,COG1199,COG1061,	L,R,K
CLUSTER0068	L-fuculokinase	COG1070,COG0554	G,C
CLUSTER0066	putative dimethyl sulfoxide reductase chain YnfF	COG0243,COG3383,COG1153	C,R
CLUSTER0065	Acyl-coenzyme A dehydrogenase	#	#

## Sheet: 4B_Core_gene
Cluster	Function	COG	COG categories
CLUSTER2824	NADH-quinone oxidoreductase subunit L	COG1007,COG1008,COG0651,	C
CLUSTER10665	NH3-dependent NAD+ synthetase	COG0171	H
CLUSTER9999	HTH-type transcriptional repressor MelR	COG1879,COG4861,COG1609	K,G,S
CLUSTER2288	tRNA guanine-N1--methyltransferase	COG0336	J
CLUSTER1720	Inner membrane protein YidH	COG2149	S
CLUSTER2070	hypothetical protein	COG3034	S
CLUSTER9054	Small heat shock protein IbpA	COG0071	O
CLUSTER1731	hypothetical protein	COG5487	S
CLUSTER2167	Lipoprotein BsmA	#	#
CLUSTER3919	hypothetical protein	#	#
CLUSTER4190	Glutamate decarboxylase beta	COG0076	E
CLUSTER5384	Mannitol operon repressor	COG3722	K
CLUSTER8856	hypothetical protein	#	#
CLUSTER2920	Protein YchN	COG1553,COG2044,COG2923,	R,S,P
CLUSTER4001	12-epoxyphenylacetyl-CoA isomerase	COG1024	I
CLUSTER4868	Alpha-ketoglutarate-dependent dioxygenase AlkB	COG3145	L
CLUSTER1698	L-serine dehydratase 2	COG1760	E
CLUSTER2017	Protein YihD	COG3084	S
CLUSTER4588	hypothetical protein	COG1561,COG5185	S,D
CLUSTER1593	putative peptidoglycan glycosyltransferase FtsW	COG0772	D
CLUSTER4865	Flavin prenyltransferase UbiX	COG0163	H
CLUSTER5628	Biopolymer transport protein ExbD	COG0848	U
CLUSTER10016	Sugar efflux transporter A	COG2211,COG0738,COG2814,	P,G
CLUSTER5622	Metalloprotease TldD	COG0312	R
CLUSTER4514	Molybdopterin synthase sulfur carrier subunit	COG2104,COG1977	H
CLUSTER2363	Intermembrane transport lipoprotein PqiC	COG3895,COG3218,COG3009	S,R
CLUSTER10930	Mannitol-1-phosphate 5-dehydrogenase	COG1064,COG0604,COG1062,	R,E,C
CLUSTER10370	Nicotinamide-nucleotide amidohydrolase PncC	COG1546	R
CLUSTER2607	LPS-assembly lipoprotein LptE	COG2980	M
CLUSTER4582	30S ribosomal protein S10	COG0051	J
CLUSTER2331	Cytochrome c biogenesis ATP-binding export protein CcmA	COG1132,COG3638,COG1137,	O,Q,D,E,V,G,C,R,P,H
CLUSTER9399	putative NTE family protein	COG3621,COG1752,COG4667	R
CLUSTER1692	Transcriptional regulatory protein YpdB	COG4567,COG2204,COG2197,	T,K,
CLUSTER2704	Fumarate reductase subunit D	COG3080	C
CLUSTER2505	DNA topoisomerase 4 subunit A	COG0188	L
CLUSTER8050	Inosine-5-monophosphate dehydrogenase	COG2239,COG3448,COG2524,	R,F,K,P,T
CLUSTER5929	hypothetical protein	COG3789	S
CLUSTER10569	hypothetical protein	#	#
CLUSTER1104	Protein TonB	COG0810	M
CLUSTER1999	Sensor protein QseC	COG5002,COG2972,COG3290,	T,
CLUSTER2013	Low affinity tryptophan permease	COG0531,COG0814	E
CLUSTER2876	hypothetical protein	COG3711	K
CLUSTER1326	Inner membrane protein YqjA	COG0398,COG0586,COG1238	S
CLUSTER1533	Inner membrane protein RclC	COG3059	S
CLUSTER10533	Cys-tRNAPro/Cys-tRNACys deacylase YbaK	COG2606	S
CLUSTER5118	CTP pyrophosphohydrolase	COG2816,COG1051,COG1443,	I,F,L
CLUSTER10028	Respiratory nitrate reductase 1 gamma chain	COG2181	C
CLUSTER10758	Carbamoyl-phosphate synthase large chain	COG0189,COG2232,COG3919,	H,M,C,F,I,R,E
CLUSTER2799	tRNA pseudouridine synthase B	COG0130	J
CLUSTER9431	Putative ion-transport protein YfeO	COG0038	P
CLUSTER4412	Arginine N-succinyltransferase	COG3138	E
CLUSTER4643	Lipopolysaccharide core heptoseI kinase RfaP	COG3642	T
CLUSTER4712	hypothetical protein	#	#
CLUSTER0383	GTP pyrophosphokinase	COG0317,COG2716,COG2357	T,E,S
CLUSTER2569	hypothetical protein	#	#
CLUSTER1791	Cytosol non-specific dipeptidase	COG2195,COG0624,COG1363	G,E
CLUSTER10477	3-oxoadipyl-CoA/3-oxo-56-dehydrosuberyl-CoA thiolase	COG0304,COG0183	I
CLUSTER4894	hypothetical protein	#	#
CLUSTER4951	Fructose-6-phosphate aldolase 2	COG0176	G
CLUSTER1767	hypothetical protein	#	#
CLUSTER3002	Isocitrate lyase	COG2513,COG2224	G,C
CLUSTER10485	Ferredoxin-type protein NapH	COG1148,COG2768,COG2878,	C,R
CLUSTER4080	Ferredoxin-type protein NapG	COG2221,COG1149,COG1245,	C,R,
CLUSTER9939	Putative gluconeogenesis factor	COG0391	S
CLUSTER1750	Aerotaxis receptor	COG2202,COG0840,COG3829,	K,,N,T
CLUSTER2967	Dihydrofolate reductase	COG0262	H
CLUSTER2726	hypothetical protein	COG3784	S
CLUSTER2381	PTS system NN-diacetylchitobiose-specific EIIA component	COG1447	G
CLUSTER2657	HTH-type transcriptional repressor CytR	COG1609,COG1879	K,G
CLUSTER2117	Histidine transport ATP-binding protein HisP	COG1137,COG1124,COG3840,	E,V,D,Q,O,G,R,L,C,H,P
CLUSTER5577	Protein Ves	COG3758	S
CLUSTER1099	Formate dehydrogenase nitrate-inducible iron-sulfur subunit	COG1145,COG1140,COG1144,	C,R
CLUSTER5979	putative inner membrane transporter YhbE	COG2962,COG0697,COG5006,	G,S,R
CLUSTER5934	Acyl-coenzyme A thioesterase PaaI	COG0824,COG2050,COG2030	Q,R,I
CLUSTER9056	D-ribose pyranase	COG1869,COG4154	G
CLUSTER4538	Selenide water dikinase	COG0611,COG2144,COG0709	E,R,H
CLUSTER1867	Pyrimidine/purine nucleoside phosphorylase	COG3123	S
CLUSTER2522	putative protein YhcH	COG2731	G
CLUSTER8426	Quercetin 23-dioxygenase	COG4101,COG1741,COG0662,	G,R,S
CLUSTER5821	23S rRNA uracil1939-C5-methyltransferase RlmD	COG0827,COG4076,COG4123,	O,J,R,L,Q,M,H
CLUSTER1306	UDP-N-acetylenolpyruvoylglucosamine reductase	COG0812	M
CLUSTER6558	Quinone oxidoreductase 2	COG0702	M
CLUSTER1149	50S ribosomal protein L23	COG0089	J
CLUSTER5386	hypothetical protein	#	#
CLUSTER2660	Alpha-D-ribose 1-methylphosphonate 5-triphosphate synthase subunit PhnL	COG4525,COG1121,COG4988,	C,R,L,P,H,O,V,E,Q,D,G
CLUSTER4140	Putative HTH-type transcriptional regulator YhjB	COG1595,COG1522,COG2909,	T,,K,S,L
CLUSTER4171	Periplasmic nitrate reductase electron transfer subunit	COG3043	C
CLUSTER2170	Sec-independent protein translocase protein TatA	COG1757,COG1826	U,C
CLUSTER5510	Glycogen debranching enzyme	COG1523,COG0366,COG0296	G
CLUSTER2232	Iron-sulfur cluster repair protein YtfE	COG5592,COG2461,COG2846,	S,D
CLUSTER3251	Pyridoxal phosphate phosphatase YbhA	COG0546,COG0647,COG1877,	G,R,E
CLUSTER5701	30S ribosomal protein S16	COG0228	J
CLUSTER5401	hypothetical protein	#	#
CLUSTER9863	hypothetical protein	COG2835	S
CLUSTER1389	Phosphomethylpyrimidine synthase	COG0422	H
CLUSTER10249	High-affinity zinc uptake system membrane protein ZnuB	COG1108	P
CLUSTER4101	Hydrogenase maturation factor HybG	COG0298	O
CLUSTER2235	Primosomal protein 1	COG5529	R
CLUSTER2067	RNA polymerase-binding transcription factor DksA	COG1734	T
CLUSTER9717	3-phenylpropionate/cinnamic acid dioxygenase subunit alpha	COG4638,COG2146,COG5749	P,
CLUSTER1277	50S ribosomal protein L19	COG0335	J
CLUSTER2063	Chaperone protein DnaJ	COG5269,COG2214,COG5407,	O,J,U
CLUSTER2941	Voltage-gated potassium channel Kch	COG0569,COG1226	P
CLUSTER4486	HTH-type transcriptional regulator HexR	COG1737,COG0794,COG2222,	M,K,R
CLUSTER0920	hypothetical protein	COG0641	R
CLUSTER8404	Putative fluoride ion transporter CrcB	COG0239	D
CLUSTER4219	Adenine phosphoribosyltransferase	COG0503,COG0462,COG0461,	F,R
CLUSTER4465	Glucans biosynthesis protein D	COG3131	P
CLUSTER1741	L-fucose mutarotase	COG4154	G
CLUSTER1770	Biotin transporter	COG2194,COG5006,COG0697	R,G
CLUSTER2317	Glycerol-3-phosphate regulon repressor	COG1349,COG1438,COG3711,	K
CLUSTER8070	hypothetical protein	#	#
CLUSTER4637	hypothetical protein	COG1177,COG1178,COG0555,	O,E,G,P
CLUSTER9026	hypothetical protein	#	#
CLUSTER4595	ATP-dependent protease subunit HslV	COG0638,COG5405	O
CLUSTER9781	Endoglucanase	COG3405	G
CLUSTER5503	Peptide chain release factor RF3	COG1217,COG0480,COG0481,	J,T,M
CLUSTER9354	Dual-specificity RNA pseudouridine synthase RluA	COG0564	J
CLUSTER1547	2-keto-3-deoxygluconate permease	#	#
CLUSTER1924	Arginine repressor	COG1438	K
CLUSTER1666	putative acyl-CoA thioester hydrolase	COG1607,COG2030,COG2050,	R,Q,I
CLUSTER0030	Lipoprotein NlpE	COG3015	M
CLUSTER1154	Outer membrane usher protein YraJ	COG3188	N
CLUSTER5675	PEP-dependent dihydroxyacetone kinase phosphoryl donor subunit DhaM	COG1080,COG3412,COG1925	S,G
CLUSTER4709	Periplasmic chaperone Spy	COG3678	U
CLUSTER2856	hypothetical protein	COG0826	O
CLUSTER4409	putative fimbrial-like protein YbgD	COG3539	N
CLUSTER2555	Transcriptional activator protein BglJ	COG2826,COG2771,COG4566,	T,,K,L
CLUSTER10558	Endonuclease MutS2	COG2840,COG1193	L,S
CLUSTER5890	Hydrogenase 2 maturation protease	COG0680	C
CLUSTER1039	Regulator of nucleoside diphosphate kinase	COG0782	K
CLUSTER1516	UDP-N-acetyl-D-mannosaminuronic acid transferase	COG1922	M
CLUSTER2243	Thiol:disulfide interchange protein DsbG	COG1651	O
CLUSTER1101	FMN-dependent NADH-azoreductase	COG2128,COG2249,COG0655,	R,S,I
CLUSTER0441	Nucleoside triphosphatase NudI	COG4119,COG0494,COG1443,	I,F,L
CLUSTER5900	Octaprenyl diphosphate synthase	COG0142	H
CLUSTER2287	L-rhamnose-proton symporter	COG4975	G
CLUSTER9409	putative protein YedJ	COG4339,COG1418,COG0549	R,E,S
CLUSTER1812	hypothetical protein	#	#
CLUSTER4481	Mannose-1-phosphate guanylyltransferase 1	COG1917,COG0662,COG3257,	G,M,S,I,R
CLUSTER2669	putative HTH-type transcriptional regulator YdjF	COG2378,COG3711,COG1221,	K
CLUSTER1171	Protein IscX	COG2975	S
CLUSTER1746	hypothetical protein	COG0762	S
CLUSTER1051	Curli production assembly/transport component CsgF	#	#
CLUSTER1564	HTH-type transcriptional activator RhaS	COG2169,COG4977,COG2207	K,F
CLUSTER9779	Thermoresistant gluconokinase	COG0283,COG3903,COG0703,	G,P,F,E,R
CLUSTER9301	Acetyl-CoA:oxalate CoA-transferase	COG1804	C
CLUSTER5063	hypothetical protein	COG3753	S
CLUSTER8094	Antitoxin HicB	COG1476,COG3093,COG1598,	K,R,S
CLUSTER3003	Beta-lactamase	COG1680	V
CLUSTER5555	putative protein YbiU	#	#
CLUSTER10583	Ribosome-associated inhibitor A	COG1544	J
CLUSTER4645	Phosphate-specific transport system accessory protein PhoU	COG1283,COG0704	P
CLUSTER9021	hypothetical protein	COG2914	S
CLUSTER2602	Nuclease SbcCD subunit C	COG1579,COG2805,COG3206,	N,D,S,O,M,H,P,R,L,C
CLUSTER4587	Protein-export protein SecB	COG1952	U
CLUSTER10193	Cell division protein ZapB	COG3074,COG3883,COG1196	S,D
CLUSTER5627	Ubiquinone biosynthesis accessory factor UbiK	COG2960	S
CLUSTER1535	Galactose-1-phosphate uridylyltransferase	COG1085,COG0537	F,C
CLUSTER5424	hypothetical protein	COG3139	S
CLUSTER5519	Sulfate-binding protein	COG0725,COG1910,COG1613,	E,P
CLUSTER2678	Putrescine aminotransferase	COG4992,COG0001,COG0160,	E,H
CLUSTER2015	Transcription termination factor Rho	COG1157,COG1158,COG0557,	L,N,K
CLUSTER10514	ATP-dependent RNA helicase RhlB	COG1111,COG1202,COG1203,	K,L,R
CLUSTER5749	RCS-specific HTH-type transcriptional activator RclR	COG2169,COG4977,COG2207	K,F
CLUSTER4124	hypothetical protein	COG2358,COG0715,COG3181,	M,P,R,S
CLUSTER2012	Undecaprenyl-phosphate 4-deoxy-4-formamido-L-arabinose transferase	COG1216,COG1215,COG0463	M,R
CLUSTER4820	hypothetical protein	COG1678	K
CLUSTER10111	hypothetical protein	COG3776	S
CLUSTER0003	Carbamoyl dehydratase HypE	COG0611,COG0309,COG0709	H,E,O
CLUSTER1709	Transcription elongation factor GreA	COG0782	K
CLUSTER9815	Colicin V production protein	COG1286	R
CLUSTER5264	Nucleoside triphosphate pyrophosphohydrolase	COG3956,COG1694	R
CLUSTER1598	putative major fimbrial subunit LpfA	COG3539	N
CLUSTER1734	Putative inhibitor of glucose uptake transporter SgrT	#	#
CLUSTER10283	Protein YgiW	COG3111	S
CLUSTER9884	Proline--tRNA ligase	COG2606,COG0124,COG0442,	S,J
CLUSTER6012	Glutamine-binding periplasmic protein	COG4623,COG0715,COG3221,	P,M,E
CLUSTER5525	hypothetical protein	COG2358	R
CLUSTER1896	Tat proofreading chaperone DmsD	COG3381	R
CLUSTER4831	Ribulose-phosphate 3-epimerase	COG0157,COG0352,COG0036	H,G
CLUSTER1595	4-hydroxy-tetrahydrodipicolinate reductase	COG3804,COG0289	S,E
CLUSTER5623	putative protein YrbL	#	#
CLUSTER2194	Hydrogenase maturation factor HypA	COG0375	R
CLUSTER4666	D-methionine-binding lipoprotein MetQ	COG1464,COG0715	P
CLUSTER1786	3-methyl-2-oxobutanoate hydroxymethyltransferase	COG0413,COG1794	H,M
CLUSTER1765	PTS system mannitol-specific EIICBA component	COG4668,COG1299,COG2213,	G
CLUSTER4441	Carbamoyl-phosphate synthase small chain	COG0518,COG0512,COG0504,	E,R,F
CLUSTER3766	Protein YiiM	COG2258	S
CLUSTER9794	hypothetical protein	#	#
CLUSTER4470	putative ferredoxin-like protein YdhY	COG4231,COG1141,COG1600,	R,C
CLUSTER6186	Deoxyribose operon repressor	COG3620,COG3177,COG2378,	S,K
CLUSTER4511	Nicotinate-nucleotide adenylyltransferase	COG0669,COG1057,COG1056,	H,R
CLUSTER2510	hypothetical protein	COG3237	S
CLUSTER10472	FKBP-type 22 kDa peptidyl-prolyl cis-trans isomerase	COG0545,COG1047	O
CLUSTER1971	hypothetical protein	#	#
CLUSTER5313	hypothetical protein	#	#
CLUSTER2401	hypothetical protein	COG5903,COG3056,COG4314,	M,,C,S,R
CLUSTER4400	50S ribosomal protein L17	COG0203	J
CLUSTER2801	Multiple stress resistance protein BhsA	COG1245	R
CLUSTER2655	Putative 23-dihydroxypropane-1-sulfonate exporter	COG2270,COG2271,COG0738,	G,P,R
CLUSTER10014	putative lipoprotein GfcB	#	#
CLUSTER1729	Regulator of ribonuclease activity B	COG3076	S
CLUSTER5013	Cytochrome bd-I ubiquinol oxidase subunit X	COG4890	S
CLUSTER1429	Elongation factor P	COG0231	J
CLUSTER2115	hypothetical protein	COG0633	C
CLUSTER10783	Multidrug efflux pump subunit AcrA	COG0845,COG1566	V,M
CLUSTER10167	Glycerophosphodiester phosphodiesterase periplasmic	COG0584	C
CLUSTER1862	hypothetical protein	COG2226,COG4627,COG1041,	S,R,L,H
CLUSTER2527	Alcohol dehydrogenase YqhD	COG1109,COG0371,COG1454,	C,G
CLUSTER4974	Inner membrane protein YhcB	COG3105	S
CLUSTER4356	putative transport protein YifK	COG0531,COG1113,COG0833	E
CLUSTER4593	3-5 ssDNA/RNA exonuclease TatD	COG1099,COG2159,COG0084	L,R
CLUSTER2009	Cell division ATP-binding protein FtsE	COG1136,COG1245,COG2274,	C,R,P,H,S,O,E,V,D,Q,G
CLUSTER1588	hypothetical protein	#	#
CLUSTER8701	Deaminated glutathione amidase	COG0388,COG0815	M,R
CLUSTER4199	N-acetyl-D-glucosamine kinase	COG0837,COG1940	K,G
CLUSTER1647	Putative transporter AraJ	COG2223,COG2211,COG2807,	R,P,G
CLUSTER1744	Lysine--tRNA ligase heat inducible	COG0017,COG1190,COG0173,	J
CLUSTER4695	Nitrate/nitrite transporter NarK	COG2223,COG2211,COG2814	P,G
CLUSTER0317	Ribonuclease P protein component	COG0594	J
CLUSTER1886	hypothetical protein	#	#
CLUSTER1585	Phosphatidylglycerophosphatase A	COG1267	I
CLUSTER5081	Nicotinamidase	COG1335,COG1535	Q
CLUSTER4431	2-keto-4-pentenoate hydratase	COG3971,COG0179	Q
CLUSTER4956	Sensor protein BasS	COG0642,COG2172,COG3275,	N,T,,L
CLUSTER8979	Fe2+ transporter FeoB	COG1160,COG1100,COG3596,	P,R,E
CLUSTER1921	G/U mismatch-specific DNA glycosylase	COG3663	L
CLUSTER2344	Peptidyl-tRNA hydrolase	COG0193	J
CLUSTER4126	Diacylglycerol kinase	COG0818	M
CLUSTER5163	12-phenylacetyl-CoA epoxidase subunit B	COG3460,COG1452	Q,M
CLUSTER2065	Catabolite repressor/activator	COG1879,COG1609,COG1587	K,H,G
CLUSTER9415	Nuclease SbcCD subunit D	COG1409,COG2129,COG0420,	R,L
CLUSTER1611	Small toxic polypeptide LdrA	#	#
CLUSTER1040	hypothetical protein	#	#
CLUSTER9418	Tetraacyldisaccharide 4-kinase	COG1663,COG1763	H,M
CLUSTER4399	hypothetical protein	#	#
CLUSTER5000	50S ribosomal protein L3	COG0087	J
CLUSTER4450	putative formate transporter 1	COG2116	P
CLUSTER2046	6-phosphogluconate phosphatase	COG0637,COG0546,COG1011	R
CLUSTER9729	Adenylosuccinate synthetase	COG0104	F
CLUSTER5610	Acetylornithine deacetylase	COG0624,COG2195,COG1363	E,G
CLUSTER5266	T-protein	COG1605,COG0287,COG4937	J,E
CLUSTER2315	Acetolactate synthase isozyme 1 large subunit	COG3961,COG1880,COG0028,	G,C,E
CLUSTER2359	Regulator of sigma D	COG3160	K
CLUSTER1951	NADH-quinone oxidoreductase subunit K	COG0713	C
CLUSTER10611	Ribosomal RNA small subunit methyltransferase J	#	#
CLUSTER2959	HTH-type transcriptional repressor AllR	COG2512,COG1414	S,K
CLUSTER9834	Sulfite reductase [NADPH] hemoprotein beta-component	COG0155	P
CLUSTER1784	Thiamine-binding periplasmic protein	COG4143,COG2182,COG1653,	E,R,H,P,G
CLUSTER4533	Dihydromonapterin reductase	COG0451,COG0300,COG3967,	I,R,M
CLUSTER4174	Nickel/cobalt efflux system RcnA	COG2215	R
CLUSTER1846	tRNA1Val adenine37-N6-methyltransferase	COG2519,COG4076,COG4106,	R,L,H,M,O,E,J,Q
CLUSTER5363	putative metal-dependent hydrolase YjjV	COG2159,COG0084,COG1099,	R,L,F
CLUSTER1643	2-hydroxy-3-oxopropionate reductase	COG1023,COG0362,COG0287,	G,E,S,I
CLUSTER11980	Erythronate-4-phosphate dehydrogenase	COG1052,COG0111	H,C
CLUSTER8036	Putative acyl-CoA thioester hydrolase YbhC	COG4677,COG3017	G,M
CLUSTER2984	HTH-type transcriptional regulator GadX	COG2169,COG4977,COG2207	F,K
CLUSTER10219	Ribose import permease protein RbsC	COG4603,COG4177,COG0559,	E,R,G
CLUSTER1759	RNA-splicing ligase RtcB	COG1690	S
CLUSTER6184	hypothetical protein	COG2921	S
CLUSTER1542	hypothetical protein	COG2824	P
CLUSTER8669	hypothetical protein	#	#
CLUSTER1715	Heat shock protein 15	COG1188	J
CLUSTER4999	Acid stress chaperone HdeA	#	#
CLUSTER2523	UDP-N-acetylglucosamine 1-carboxyvinyltransferase	COG0766,COG0128	M,E
CLUSTER1060	Protein YdgH	COG3712	P
CLUSTER4078	Galactoside transport system permease protein MglC	COG4177,COG4603,COG1172,	R,E,G
CLUSTER5311	Chaperedoxin	COG0526,COG0457,COG4783,	O,R,G,H
CLUSTER4155	FAD assembly factor SdhE	COG2938	S
CLUSTER2048	Undecaprenyl-phosphate alpha-N-acetylglucosaminyl 1-phosphate transferase	COG0472	M
CLUSTER1276	Superoxide dismutase [Mn]	COG0605	P
CLUSTER4922	3-isopropylmalate dehydrogenase	COG0538,COG0473	C
CLUSTER2938	Flagellar assembly protein FliH	COG1317	N
CLUSTER4158	Formate hydrogenlyase regulatory protein HycA	#	#
CLUSTER0905	Methionine aminotransferase	COG0399,COG0436,COG0079,	M,K,E
CLUSTER2699	Flavodoxin/ferredoxin--NADP reductase	COG1018,COG0543	H,C
CLUSTER4443	hypothetical protein	#	#
CLUSTER4928	Peptide methionine sulfoxide reductase MsrA	COG0225	O
CLUSTER4008	hypothetical protein	#	#
CLUSTER1023	Chaperone protein DnaK	COG1070,COG0443,COG1077	G,O,D
CLUSTER10967	Fructoselysine 3-epimerase	COG1082,COG3622	G
CLUSTER5455	Protein YciN	#	#
CLUSTER10243	PEP-dependent dihydroxyacetone kinase ADP-binding subunit DhaL	COG2376	G
CLUSTER0483	General stress protein 14	COG1182,COG2249,COG0655	I,R
CLUSTER4925	hypothetical protein	COG4667,COG3621,COG1752	R
CLUSTER1177	Protein InaA	COG3642	T
CLUSTER5268	Hydrogenase-4 component C	COG0650,COG1005	C
CLUSTER4787	Anaerobic dimethyl sulfoxide reductase chain C	COG3302	R
CLUSTER4487	Cold shock-like protein CspE	COG1278,COG0557	K
CLUSTER2042	putative GST-like protein YibF	COG0625	O
CLUSTER1845	Inner membrane protein YphA	COG2259	S
CLUSTER9798	hypothetical protein	#	#
CLUSTER10135	Aspartate ammonia-lyase	COG0114,COG0165,COG0015,	F,C,E
CLUSTER5279	ISKra4 family transposase ISCep1	COG4973,COG4974,COG0582	L
CLUSTER2213	OriC-binding nucleoid-associated protein	#	#
CLUSTER10086	Nucleoside permease NupC	COG3314,COG1972	S,F
CLUSTER5234	Aldose 1-epimerase	COG2017	G
CLUSTER0444	Threonine/homoserine exporter RhtA	COG5006,COG0697	G,R
CLUSTER9495	2-methylisocitrate lyase	COG2513	G
CLUSTER4328	Glutamine--tRNA ligase	COG0008	J
CLUSTER5347	GTPase ObgE/CgtA	COG0536,COG1100,COG2262,	P,J,R
CLUSTER2580	Anaerobic glycerol-3-phosphate dehydrogenase subunit C	COG0348,COG1150,COG1146,	R,C
CLUSTER10726	NAD-dependent protein deacylase	COG0846	K
CLUSTER1303	hypothetical protein	COG5557,COG3301,COG4881	P,C,S
CLUSTER9492	tRNA 5-carboxymethoxyuridine methyltransferase	COG2521,COG4106,COG2519,	J,R,Q,L,M,H
CLUSTER2823	Histidine-binding periplasmic protein	COG2358,COG0834,COG4521,	P,M,E,R
CLUSTER10574	putative ketoamine kinase	COG3173,COG3001,COG3642,	M,T,G,V,R
CLUSTER10597	Carnitine operon protein CaiE	COG0448,COG1207,COG0110,	G,M,R
CLUSTER10763	Dual-specificity RNA methyltransferase RlmN	COG0820,COG0535,COG1032,	C,O,R
CLUSTER2710	Methionine import ATP-binding protein MetN	COG4555,COG4172,COG1117,	O,V,E,Q,D,G,C,R,L,P,H
CLUSTER10157	Protein YoaG	#	#
CLUSTER10175	Inner membrane ABC transporter permease protein YdcV	COG3833,COG4132,COG4149,	E,R,O,P,G
CLUSTER8098	hypothetical protein	COG3056,COG3017,COG4314,	R,C,M
CLUSTER2540	putative protein YphB	COG2017	G
CLUSTER1888	putative oxidoreductase YciK	COG0300,COG3268,COG0451,	I,S,R,M
CLUSTER11226	Inner membrane protein CbrB	#	#
CLUSTER4837	hypothetical protein	COG0790	R
CLUSTER1568	Putative glucose-6-phosphate 1-epimerase	COG0676,COG2017	G
CLUSTER2571	Ribosomal-protein-serine acetyltransferase	COG3153,COG0456,COG0454,	K,M,E,J,R
CLUSTER4570	Endonuclease-1	COG2356	L
CLUSTER1586	Pyrroline-5-carboxylate reductase	COG0169,COG2084,COG0345,	R,E,I,S
CLUSTER10127	Outer membrane protein Slp	COG3065	M
CLUSTER9023	hypothetical protein	#	#
CLUSTER1027	Glutamyl-Q tRNAAsp synthetase	COG0008	J
CLUSTER2674	hypothetical protein	COG1872	S
CLUSTER4644	Lipoprotein 28	COG1464,COG0715	P
CLUSTER2082	putative ABC transporter ATP-binding protein YbiT	COG1117,COG4172,COG0396,	R,C,H,P,E,V,Q,D,O,G
CLUSTER4447	hypothetical protein	COG1733,COG4742	K
CLUSTER0682	Bicyclomycin resistance protein	COG2211,COG0738,COG2814,	G,P
CLUSTER1798	Inner membrane protein YbhL	COG0670	R
CLUSTER7200	Ribose-phosphate pyrophosphokinase	COG0462,COG2236,COG0634,	F,R
CLUSTER10005	hypothetical protein	#	#
CLUSTER10002	Argininosuccinate synthase	COG0137,COG0037	E,D
CLUSTER10090	hypothetical protein	#	#
CLUSTER9546	hypothetical protein	COG4536,COG4535,COG1253	P,R
CLUSTER0997	putative hydrolase YcaC	COG1535,COG1335	Q
CLUSTER4629	30S ribosome-binding factor	COG0858	J
CLUSTER4240	hypothetical protein	COG4807	S
CLUSTER9559	Multifunctional CCA protein	COG0617	J
CLUSTER2521	Biotin carboxyl carrier protein of acetyl-CoA carboxylase	COG0511,COG0508,COG1038	I,C
CLUSTER8674	hypothetical protein	COG2733,COG4399	S
CLUSTER10239	Lipid A export ATP-binding/permease protein MsbA	COG4778,COG4608,COG3842,	C,R,L,P,H,O,E,V,D,Q,G
CLUSTER5215	Ubiquinone/menaquinone biosynthesis C-methyltransferase UbiE	COG4627,COG0500,COG2227,	R,L,H,M,S,O,J,Q
CLUSTER1670	L-amino acid N-acyltransferase MnaT	COG0454,COG0456,COG3153,	R,J,E,M,K
CLUSTER8132	Cell division protein DedD	COG3087,COG3147	S,D
CLUSTER5526	Putative ribose-phosphate pyrophosphokinase	COG2236,COG1926,COG0634,	R,F
CLUSTER2314	DNA gyrase subunit B	COG2205,COG3290,COG0187	T,L
CLUSTER9445	putative acyltransferase YihG	COG0204	I
CLUSTER4883	Riboflavin synthase	COG0307	H
CLUSTER5828	hypothetical protein	COG3234	S
CLUSTER1010	Magnesium transport protein CorA	COG0598	P
CLUSTER1204	hypothetical protein	COG3905,COG4710	K,R
CLUSTER1596	Ferric iron reductase protein FhuF	COG4114	R
CLUSTER1766	Lipopolysaccharide core biosynthesis protein RfaG	COG1351,COG1819,COG4671,	M,G,R,F
CLUSTER1007	Adenine permease AdeP	COG2252,COG0659	R,P
CLUSTER1544	Zinc uptake regulation protein	COG1414,COG1695,COG0735,	P,K
CLUSTER5043	Ribosome maturation factor RimM	COG1873,COG0806,COG3881	S,J
CLUSTER9357	putative 9-O-acetyl-N-acetylneuraminic acid deacetylase	#	#
CLUSTER1785	DNA gyrase inhibitor YacG	COG3024	S
CLUSTER4178	Flagellar biosynthetic protein FliQ	COG1987,COG4794	U,N
CLUSTER10202	putative oxidoreductase YghA	COG0623,COG3967,COG4221,	M,R,I,S
CLUSTER4679	Adenosylcobalamin/alpha-ribazole phosphatase	COG0406,COG2062,COG0588	T,G
CLUSTER4634	Protein YhfA	COG1765	O
CLUSTER2220	2-dehydro-3-deoxy-6-phosphogalactonate aldolase	COG0352,COG0800	H,G
CLUSTER4221	putative lipoprotein YajI	#	#
CLUSTER2914	UDP-glucose 4-epimerase	COG0451,COG1087,COG0702,	M
CLUSTER4493	Multiple stress resistance protein BhsA	#	#
CLUSTER1788	D-methionine transport system permease protein MetI	COG0395,COG4986,COG0601,	G,P,E
CLUSTER5405	Phosphate starvation-inducible protein PsiF	#	#
CLUSTER8392	Arsenical pump membrane protein	COG0471,COG1055	P
CLUSTER6166	Asparagine synthetase B [glutamine-hydrolyzing]	COG0034,COG0449,COG0367,	F,E,H,M
CLUSTER6185	Glutamine transport ATP-binding protein GlnQ	COG4525,COG1121,COG2766,	L,U,R,C,H,P,D,Q,E,V,F,O,S,T,G
CLUSTER2810	hypothetical protein	COG3171	S
CLUSTER4108	DNA-binding protein Fis	COG2901,COG3604,COG2204,	K,T,Q
CLUSTER4609	Dephospho-CoA kinase	COG4088,COG1936,COG0237,	H,P,R,U,G,E,F,S
CLUSTER1529	dITP/XTP pyrophosphatase	COG0127	F
CLUSTER10635	Modulator of FtsH protease HflK	COG0330	O
CLUSTER1157	Chaperone protein PapD	COG3121	N
CLUSTER1960	Formate-dependent phosphoribosylglycinamide formyltransferase	COG2232,COG3919,COG1038,	H,M,R,I,F,C
CLUSTER5574	hypothetical protein	COG0583	K
CLUSTER5539	Periplasmic protein CpxP	COG3678	U
CLUSTER2114	Heme exporter protein D	COG3114	U
CLUSTER9892	putative 4-deoxy-4-formamido-L-arabinose-phosphoundecaprenol deformylase ArnD	COG0726	G
CLUSTER1559	Acid stress protein IbaG	COG0271,COG5007	K,T
CLUSTER2267	Exodeoxyribonuclease III	COG3568,COG2374,COG0708,	S,L,R
CLUSTER1153	ATP-dependent zinc metalloprotease FtsH	COG5635,COG1222,COG1224,	T,K,S,O,V,R,L
CLUSTER1613	Protein YmiA	#	#
CLUSTER1442	hypothetical protein	COG4811	S
CLUSTER2182	Dihydropteroate synthase	COG0294	H
CLUSTER4908	hypothetical protein	#	#
CLUSTER9353	putative N-acetyltransferase YafP	COG0456,COG0454,COG3153,	J,E,R,M,K
CLUSTER5504	Type 1 fimbrin D-mannose specific adhesin	COG3539	N
CLUSTER1448	30S ribosomal protein S15	COG0184	J
CLUSTER4497	hypothetical protein	#	#
CLUSTER4972	Tryptophan-specific transport protein	COG0531,COG0814	E
CLUSTER1226	DNA replication protein DnaC	COG0464,COG1474,COG0593,	O,L
CLUSTER10590	Protein DsrB	#	#
CLUSTER4733	hypothetical protein	COG3068	S
CLUSTER5083	Sensor protein RstB	COG0840,COG3290,COG2972,	N,T,
CLUSTER5601	Recombination protein RecR	COG0353,COG0550	L
CLUSTER1838	hypothetical protein	COG3092	S
CLUSTER2873	hypothetical protein	#	#
CLUSTER1835	GTP cyclohydrolase 1	COG0302	H
CLUSTER8403	Isochorismate synthase EntC	COG0147,COG1169	H,E
CLUSTER1323	Inner membrane protein YrbG	COG0530	P
CLUSTER2551	UDP-N-acetylmuramoylalanine--D-glutamate ligase	COG0769,COG0771,COG0773,	R,M
CLUSTER2606	putative zinc-binding alcohol dehydrogenase	COG1062,COG1063,COG1064,	E,R,C
CLUSTER4302	Lipopolysaccharide biosynthesis protein WzxC	COG2244,COG0728	R
CLUSTER8473	hypothetical protein	#	#
CLUSTER10279	tRNA cytidine34-2-O-methyltransferase	COG0219,COG0566,COG0565	J
CLUSTER1230	Secretion monitor	#	#
CLUSTER6475	Hydrogenase-4 component G	COG3261,COG0374,COG0852,	C
CLUSTER1175	Histidine transport system permease protein HisM	COG4160,COG0765,COG0600,	E,P
CLUSTER4007	30S ribosomal protein S13	COG0099	J
CLUSTER1102	Universal stress protein F	COG0589	T
CLUSTER4766	Choline trimethylamine-lyase activating enzyme	COG0602,COG1180,COG1141,	K,C,O
CLUSTER0973	Fructose-16-bisphosphatase 2 class 2	COG1494	G
CLUSTER9433	Flagellar biosynthetic protein FliR	COG4791,COG1684	U,N
CLUSTER10759	Sec-independent protein translocase protein TatC	COG0805	U
CLUSTER10524	putative protein YhcH	COG2731	G
CLUSTER5064	Glycerol-3-phosphate dehydrogenase [NADP+]	COG0665,COG1250,COG0240,	E,S,H,M,P,R,I,C
CLUSTER8093	Peptide chain release factor RF1	COG0216,COG1186	J
CLUSTER9461	hypothetical protein	COG3242	S
CLUSTER6284	Outer membrane lipoprotein Blc	COG3040	M
CLUSTER4895	hypothetical protein	#	#
CLUSTER2601	S-formylglutathione hydrolase FrmB	COG2382,COG1073,COG2819,	E,R,Q,P
CLUSTER9022	Uracil phosphoribosyltransferase	COG0462,COG0035,COG0503,	F,R
CLUSTER8143	Phage shock protein G	#	#
CLUSTER4600	Ribose 15-bisphosphate phosphokinase PhnN	COG4639,COG4619,COG0194,	P,F,R
CLUSTER2393	Dipeptide and tripeptide permease C	COG2211,COG2223,COG3104,	E,P,G
CLUSTER10568	Septum site-determining protein MinC	COG0850	D
CLUSTER10194	Glutamine synthetase	COG0174	E
CLUSTER0010	Sec-independent protein translocase protein TatE	COG1826	U
CLUSTER2244	Ribosomal RNA large subunit methyltransferase H	COG1576	S
CLUSTER1302	Phosphate-import permease protein PhnE	COG2011,COG3639,COG0600	P
CLUSTER0327	Aldose sugar dehydrogenase YliI	COG2133	G
CLUSTER1375	Inner membrane protein YbjO	#	#
CLUSTER1550	5-amino-6-5-phospho-D-ribitylaminouracil phosphatase YigB	COG0637,COG5610,COG1011,	R,G
CLUSTER3989	hypothetical protein	COG3967,COG1028,COG0604,	S,I,C,R,M,
CLUSTER6011	hypothetical protein	#	#
CLUSTER5314	Protein YldA	#	#
CLUSTER0613	putative protein YbdM	COG1475	K
CLUSTER10125	Fe/S biogenesis protein NfuA	COG0694,COG0316	O,S
CLUSTER5530	Protein YhjR	#	#
CLUSTER4360	Inner membrane protein YqjF	COG2259	S
CLUSTER9105	Chromosome partition protein MukF	COG3006	D
CLUSTER1372	Integration host factor subunit beta	COG0776	L
CLUSTER10036	Peptide methionine sulfoxide reductase MsrB	COG0229	O
CLUSTER8725	Inosine/xanthosine triphosphatase	COG1986	S
CLUSTER10224	Protein SapB	COG1285	S
CLUSTER10185	Nucleoid-associated protein YbaB	COG0718	S
CLUSTER5521	Arginine/agmatine antiporter	COG0833,COG1113,COG0531,	F,E
CLUSTER8097	L-cystine uptake protein TcyP	COG1823,COG1301	C,R
CLUSTER10121	HTH-type transcriptional regulator GadX	COG2169,COG4977,COG2207	F,K
CLUSTER5385	3-deoxy-D-manno-octulosonic acid transferase	COG1519	M
CLUSTER8943	Galactose-proton symporter	COG2270,COG2271,COG0477,	R,G,P
CLUSTER9175	Outer membrane lipoprotein RcsF	COG3895,COG3168	N,R
CLUSTER2769	HTH-type transcriptional regulator CueR	COG0789	K
CLUSTER5427	Lipid A biosynthesis myristoyltransferase	COG1560	M
CLUSTER5727	hypothetical protein	COG4685	S
CLUSTER5624	Protein-export membrane protein SecG	COG1314	U
CLUSTER2193	Glycine cleavage system transcriptional activator	COG0583,COG1846	K
CLUSTER4745	HTH-type transcriptional regulator LeuO	COG0583	K
CLUSTER4864	Penicillin-insensitive murein endopeptidase	COG3770	M
CLUSTER4445	Chaperone protein FimC	COG3121	N
CLUSTER2043	2-amino-3-ketobutyrate coenzyme A ligase	COG4992,COG0156	H,E
CLUSTER2705	Protein FimF	COG3539	N
CLUSTER1902	hypothetical protein	#	#
CLUSTER1975	putative intracellular septation protein A	COG4648,COG2917	S,D
CLUSTER5914	tRNA threonylcarbamoyladenosine dehydratase	COG0476,COG1179,COG0665	E,H
CLUSTER10007	Phosphate-binding protein PstS	COG0226	P
CLUSTER1322	N-acetylneuraminate lyase	COG0329	E
CLUSTER8702	Magnesium and cobalt efflux protein CorC	COG4109,COG4536,COG2524,	T,P,K,R
CLUSTER10606	Stringent starvation protein B	COG2969	R
CLUSTER4650	Protein FdhE	COG3058	O
CLUSTER8478	Cell division coordinator CpoB	COG1729,COG4783,COG4105	R,S
CLUSTER8193	hypothetical protein	COG3711	K
CLUSTER0497	Ferric enterobactin transport ATP-binding protein FepC	COG5192,COG1196,COG1121,	G,D,Q,J,E,V,O,S,H,P,L,R,U,C
CLUSTER10199	HTH-type transcriptional regulator YhaJ	COG2005,COG0583	R,K
CLUSTER4373	putative pyridine nucleotide-disulfide oxidoreductase RclA	COG0665,COG1053,COG0654,	H,R,E,Q,C,O
CLUSTER4764	Multidrug efflux pump accessory protein AcrZ	#	#
CLUSTER9483	NADH-quinone oxidoreductase subunit I	COG4624,COG5703,COG4656,	R,C,
CLUSTER0011	Endoribonuclease YbeY	COG0319	R
CLUSTER10529	Sulfur carrier protein FdhD	COG1526	C
CLUSTER5116	Alpha-D-ribose 1-methylphosphonate 5-triphosphate synthase subunit PhnH	COG3625	P
CLUSTER2875	hypothetical protein	COG3529	R
CLUSTER1328	putative quinol monooxygenase YgiN	COG1359,COG2329	S,R
CLUSTER10013	Phosphoethanolamine transferase EptC	COG2194,COG1368	M,R
CLUSTER5395	Class B acid phosphatase	COG1224,COG2503,COG3700,	R,E,K
CLUSTER9447	hypothetical protein	COG3152	S
CLUSTER4735	putative cyclic di-GMP phosphodiesterase PdeC	COG2200,COG3434,COG4943,	T
CLUSTER10461	Major outer membrane lipoprotein Lpp 1	COG4238	M
CLUSTER0638	putative HTH-type transcriptional regulator YbdO	COG0583	K
CLUSTER2183	putative fimbrial chaperone YraI	COG3121	N
CLUSTER2869	2-iminoacetate synthase	COG1060,COG0502	H
CLUSTER9358	HTH-type transcriptional regulator TreR	COG1609	K
CLUSTER8397	L-serine dehydratase TdcG	COG1760	E
CLUSTER4438	hypothetical protein	#	#
CLUSTER4738	Ascorbate-specific PTS system EIIA component	COG1762,COG4668	G
CLUSTER2147	hypothetical protein	#	#
CLUSTER1615	hypothetical protein	COG5570,COG2841,COG5481	S
CLUSTER2554	Sensor protein CreC	COG0642,COG4192,COG5000,	T,
CLUSTER1155	putative serine transporter	COG0531,COG0814,COG0474	E,P
CLUSTER1280	Glucitol operon repressor	COG1198,COG2378,COG1349,	K,L,S
CLUSTER5477	HTH-type transcriptional regulator IscR	COG1959	K
CLUSTER2097	Putative arginine/ornithine antiporter	COG0531	E
CLUSTER1002	Arsenate reductase	COG1393	P
CLUSTER10548	High-affinity zinc uptake system protein ZnuA	COG0803,COG4531	P
CLUSTER1119	Transcriptional repressor NrdR	COG1327,COG1328	K,F
CLUSTER1922	putative protein YqjD	COG5817,COG4575,COG1297	,S
CLUSTER2246	Cytochrome bd-I ubiquinol oxidase subunit 2	COG1294	C
CLUSTER2758	L-ribulose-5-phosphate 3-epimerase UlaE	COG3622,COG3623,COG1082	G
CLUSTER5699	50S ribosomal protein L31	COG0254	J
CLUSTER6183	hypothetical protein	COG2879	S
CLUSTER10621	Phosphoglycolate phosphatase	COG0561,COG0647,COG2179,	G,R,E
CLUSTER4509	Miniconductance mechanosensitive channel YbdG	COG0668,COG3264	M
CLUSTER4795	Inner membrane protein YebE	COG2979,COG4103	S
CLUSTER10498	Flagellar hook-length control protein	COG3144	N
CLUSTER4310	Ubiquinone biosynthesis O-methyltransferase	COG2890,COG2265,COG0300,	Q,J,R,I,H,M
CLUSTER10622	High-affinity gluconate transporter	COG1757,COG2610	C,G
CLUSTER1919	Putative pre-16S rRNA nuclease	COG0816	L
CLUSTER5935	Tellurite resistance protein TehA	COG1275	P
CLUSTER8819	Phosphotriesterase homology protein	COG1735	R
CLUSTER2187	Cystathionine beta-lyase MetC	COG0626,COG4100,COG2873	E,P
CLUSTER10170	Excinuclease cho	COG0322	L
CLUSTER5192	Glutamate/aspartate import permease protein GltJ	COG0765,COG4597	E
CLUSTER10677	DNA polymerase III subunit tau	COG1466,COG1936,COG2255,	K,O,F,U,R,L
CLUSTER5364	Polyphenol oxidase	COG1496	S
CLUSTER5938	7-alpha-hydroxysteroid dehydrogenase	COG1250,COG4221,COG0623,	S,I,R,M
CLUSTER1955	hypothetical protein	COG3422	S
CLUSTER10092	hypothetical protein	COG4461,COG3755	S
CLUSTER10000	Inner membrane protein YhaI	COG3152	S
CLUSTER8083	Protein RecA	COG2874,COG4544,COG0468,	L,S,H,P,N,T
CLUSTER8993	Zinc import ATP-binding protein ZnuC	COG4987,COG4170,COG2401,	L,R,C,H,P,Q,D,E,V,O,G
CLUSTER9487	Protein YchQ	COG3094	S
CLUSTER5626	Pirin-like protein YhaK	COG1741	R
CLUSTER4663	hypothetical protein	COG1176,COG0395,COG4135,	O,E,R,P,G
CLUSTER4885	NADP transhydrogenase subunit alpha	COG0686,COG3288,COG1063,	M,C,R,E
CLUSTER9443	hypothetical protein	#	#
CLUSTER4631	putative protein YhcO	COG2732	K
CLUSTER4224	Phosphoheptose isomerase	COG1737,COG0794,COG0279,	K,M,G,R
CLUSTER2911	hypothetical protein	#	#
CLUSTER4866	NADH-quinone oxidoreductase subunit J	COG0839	C
CLUSTER0410	GTP 38-cyclase	COG1387,COG0535,COG0641,	H,R,E,O,C
CLUSTER4249	PTS system NN-diacetylchitobiose-specific EIIB component	COG1440	G
CLUSTER4814	2-dehydro-3-deoxy-D-gluconate 5-dehydrogenase	COG1028,COG0623,COG3967,	M,I,R
CLUSTER1411	PTS system NN-diacetylchitobiose-specific EIIC component	COG1455	G
CLUSTER5916	Bifunctional chorismate mutase/prephenate dehydratase	COG0077,COG1605	E
CLUSTER9279	putative protein YejG	#	#
CLUSTER2513	510-methylenetetrahydrofolate reductase	COG0685	E
CLUSTER4364	UDP-N-acetylmuramoyl-L-alanyl-D-glutamate--2 6-diaminopimelate ligase	COG0773,COG0769,COG0771,	M
CLUSTER5534	hypothetical protein	COG3196	S
CLUSTER1425	30S ribosomal protein S4	COG1189,COG0522	J
CLUSTER1033	Carbamate kinase 2	COG0549	E
CLUSTER3991	Spermidine export protein MdtI	COG2076	P
CLUSTER1987	putative protein YbiI	COG1734,COG2191	C,T
CLUSTER1728	Ascorbate-specific PTS system EIIB component	COG1440,COG3711,COG3414	G,K
CLUSTER2615	hypothetical protein	COG3017,COG3042	M,R
CLUSTER1943	Ribosomal RNA large subunit methyltransferase M	COG2933,COG0293	J,R
CLUSTER5310	Hemolysin expression-modulating protein Hha	#	#
CLUSTER9347	Cell division protein FtsP	COG2132	Q
CLUSTER4403	Intermembrane phospholipid transport system binding protein MlaB	COG3113,COG1366	T,R
CLUSTER4195	Ribosomal large subunit pseudouridine synthase B	COG1187	J
CLUSTER2005	Sialic acid transporter NanT	COG0477,COG2271,COG2223,	P,G
CLUSTER4932	Hydrogenase maturation factor HybF	COG0375	R
CLUSTER10614	Quinone reductase	COG0655,COG1182,COG0431	I,R
CLUSTER0118	Cell division protein FtsQ	COG1589	M
CLUSTER1690	Epimerase family protein	COG3320,COG3967,COG1028,	I,R,Q,P,M
CLUSTER4916	Lactose permease	COG2271,COG2814,COG2211,	G,P
CLUSTER5377	Nitrogen regulatory protein	COG1762,COG4668	G
CLUSTER5249	hypothetical protein	COG3423	K
CLUSTER2833	PTS system mannose-specific EIIAB component	COG2893,COG3444,COG3933	G,K
CLUSTER4213	KDP operon transcriptional regulatory protein KdpE	COG4565,COG3707,COG0745,	T,K,
CLUSTER2069	DNA polymerase III subunit epsilon	COG2176,COG0847,COG5018	L,R
CLUSTER9719	Glycine cleavage system transcriptional repressor	COG3830,COG2716	E,T
CLUSTER4823	Protein YqjC	#	#
CLUSTER9524	hypothetical protein	COG3185,COG2514,COG3565,	E,R,S
CLUSTER9758	putative protein YaiA	#	#
CLUSTER10653	putative protein YeaR	COG3615	P
CLUSTER1294	Type II secretion system protein E	COG4962,COG0630,COG2804,	U,N
CLUSTER8797	Peptidyl-tRNA hydrolase ArfB	COG1186,COG0216	J
CLUSTER4626	Transcriptional regulator YqjI	COG1695	K
CLUSTER9983	Murein hydrolase activator EnvC	COG1579,COG4372,COG5185,	R,U,D,S,O,M,
CLUSTER8497	HTH-type transcriptional activator RhaR	COG2169,COG2207,COG4977	K,F
CLUSTER8694	Hydrogenase maturation factor HypD	COG0409	O
CLUSTER2322	Glucarate dehydratase-related protein	COG4948	M
CLUSTER9093	L-carnitine/gamma-butyrobetaine antiporter	COG1292	M
CLUSTER6325	Thiol:disulfide interchange protein DsbD	COG3118,COG0526,COG0785,	O
CLUSTER11497	Outer membrane protein C	COG3203	M
CLUSTER8102	NAD kinase	COG0061	G
CLUSTER1234	hypothetical protein	#	#
CLUSTER2696	HTH-type transcriptional regulator MetR	COG0583	K
CLUSTER5289	hypothetical protein	COG1664,COG0663	M,R
CLUSTER5373	tRNA-binding protein YgjH	COG0073	R
CLUSTER9422	Inhibitor of g-type lysozyme	#	#
CLUSTER8108	Fructoselysine 6-phosphate deglycase	COG2222,COG1737,COG0449	M,K
CLUSTER2893	Elongation factor Tu 2	COG5257,COG0480,COG1217,	R,J,T,P
CLUSTER10934	3-phenylpropionate/cinnamic acid dioxygenase ferredoxin subunit	COG2146,COG4638	P
CLUSTER5060	Alpha-D-ribose 1-methylphosphonate 5-triphosphate synthase subunit PhnG	COG3624	P
CLUSTER9878	Protein GrpE	COG0576	O
CLUSTER4132	Peptidyl-prolyl cis-trans isomerase C	COG0760	O
CLUSTER2629	putative formate transporter 2	COG2116	P
CLUSTER4998	hypothetical protein	#	#
CLUSTER2517	hypothetical protein	COG1566,COG4913,COG1038,	C,S,I,D,V,M
CLUSTER9506	hypothetical protein	#	#
CLUSTER10490	Phosphate regulon sensor protein PhoR	COG5809,COG4191,COG2205,	L,,K,T,N
CLUSTER4707	Major outer membrane prolipoprotein Lpp	COG4238	M
CLUSTER3041	Glutamyl-tRNA reductase	COG0373,COG0169,COG5322,	R,E,H
CLUSTER2125	Cysteine desulfurase	COG1104,COG1921,COG1982,	E
CLUSTER5735	Transcriptional regulatory protein RstA	COG2204,COG2197,COG4567,	K,T
CLUSTER9043	hypothetical protein	COG3714	S
CLUSTER5536	UDP-N-acetylglucosamine 2-epimerase	COG1887,COG0381	M
CLUSTER9997	hypothetical protein	COG2862	S
CLUSTER1855	Deoxyribose-phosphate aldolase	COG0274	F
CLUSTER9772	Protein YcgL	COG3100	S
CLUSTER10956	Branched-chain amino acid transport system 2 carrier protein	COG1114	E
CLUSTER1393	DNA-cytosine methyltransferase	COG0270,COG1041	L
CLUSTER9778	DNA repair protein RecN	COG0419,COG0497,COG4717,	S,L,D,R,M
CLUSTER1011	HTH-type transcriptional repressor CsqR	COG1321,COG2390,COG1522,	K,P,T,S
CLUSTER5832	Murein hydrolase activator NlpD	COG5821,COG3061,COG4942,	,M,D,S
CLUSTER2847	ABC transporter ATP-binding protein ModF	COG1137,COG1124,COG3840,	C,R,L,P,H,O,E,V,D,Q,G
CLUSTER4530	Formate dehydrogenase nitrate-inducible major subunit	COG3383,COG0243,COG1034	R,C
CLUSTER9775	Inner membrane protein YdjM	COG1988	R
CLUSTER10926	hypothetical protein	COG1032,COG0621,COG1031	C,J
CLUSTER7221	3-phenylpropionate/cinnamic acid dioxygenase ferredoxin--NAD+ reductase component	COG0569,COG0492,COG0446,	S,O,C,R,E,P,H
CLUSTER5518	hypothetical protein	COG1247,COG3818,COG3393,	J,R,E,Q,K,M
CLUSTER6290	Glutamine transport system permease protein GlnP	COG3639,COG4215,COG4160,	P,E,O
CLUSTER2737	hypothetical protein	#	#
CLUSTER5613	GTP-binding protein TypA/BipA	COG0050,COG0486,COG3276,	M,T,P,J,R
CLUSTER5442	Recombination-associated protein RdgC	COG2974	L
CLUSTER10212	Sulfur acceptor protein CsdE	COG2166	R
CLUSTER1161	Inner membrane protein YgfX	#	#
CLUSTER4649	putative GTP-binding protein EngB	COG0218,COG1160,COG1159,	R
CLUSTER5127	putative N-acetylneuraminic acid outer membrane channel protein NanC	#	#
CLUSTER2055	hypothetical protein	COG2764	S
CLUSTER2175	DNA-binding transcriptional repressor YiaJ	COG1414	K
CLUSTER8411	2-aminoadipate transaminase	COG1725,COG1802,COG0079,	E,K
CLUSTER5515	HTH-type transcriptional regulator YidZ	COG0583	K
CLUSTER4145	putative protein adenylyltransferase Fic	COG2184	D
CLUSTER0311	Peptidoglycan-associated lipoprotein	COG2885,COG1360	N,M
CLUSTER5445	Inner membrane protein YbbJ	COG1030,COG1585	O
CLUSTER4263	putative protein YhfG	#	#
CLUSTER8837	Ornithine carbamoyltransferase subunit I	COG0540,COG0078	E,F
CLUSTER4753	Protein FdrA	COG0074	C
CLUSTER10114	hypothetical protein	COG2091	H
CLUSTER5957	Hha toxicity modulator TomB	COG4325	S
CLUSTER4966	Glutathione synthetase	COG0439,COG0189,COG5891	H,,I
CLUSTER4095	Lipopolysaccharide export system protein LptC	COG3117	S
CLUSTER4810	SsrA-binding protein	COG0691	O
CLUSTER6251	putative MFS-type transporter YcaD	COG0738,COG2211,COG2814,	G,P
CLUSTER1472	Malate:quinone oxidoreductase	COG0665,COG0579	E,R
CLUSTER2902	Transcriptional regulator MraZ	COG2001	S
CLUSTER1772	Formate dehydrogenase cytochrome b556fdo subunit	COG4117,COG2864,COG3038,	C
CLUSTER5256	MltA-interacting protein	COG1629,COG3713	P,M
CLUSTER0362	NADH-quinone oxidoreductase subunit B	COG0377,COG1941,COG3260	C
CLUSTER5488	Mannosyl-3-phosphoglycerate phosphatase	COG0561,COG3769,COG0647	R,G
CLUSTER1087	Serine/threonine-protein phosphatase 1	COG2129,COG0622	R
CLUSTER1933	Inner membrane protein YibH	COG4913,COG1566,COG0845	S,V,M
CLUSTER1961	PTS system mannose-specific EIIC component	COG3715	G
CLUSTER1708	Penicillin-binding protein activator LpoA	COG3107,COG1566,COG0683	R,E,V
CLUSTER1043	Galactokinase	COG0153,COG1577	I,G
CLUSTER1236	Peptidoglycan DD-transpeptidase MrdA	COG4953,COG0768,COG0744	M
CLUSTER4948	Molybdenum cofactor guanylyltransferase	COG2068,COG2266,COG1213,	I,R,M,H
CLUSTER5927	ISKra4 family transposase ISCep1	COG0582,COG4974,COG4973	L
CLUSTER4723	hypothetical protein	COG3013	S
CLUSTER2025	Transcriptional regulatory protein BasR	COG4567,COG2197,COG2204,	T,K,
CLUSTER1702	Ribosomal RNA small subunit methyltransferase E	COG1385	S
CLUSTER10515	HTH-type transcriptional repressor FabR	COG1309,COG3226	K,S
CLUSTER10901	hypothetical protein	#	#
CLUSTER5482	Histidine transport system permease protein HisQ	COG0555,COG1178,COG1177,	O,E,G,P
CLUSTER9011	ISAs1 family transposase ISEc1	COG5433	L
CLUSTER4016	ADP-heptose--LPS heptosyltransferase 2	COG0859	M
CLUSTER2308	Glutamate racemase	COG0796,COG1794	M
CLUSTER1769	Ribose operon repressor	COG1879,COG1609	K,G
CLUSTER5274	Phospho-N-acetylmuramoyl-pentapeptide- transferase	COG0472	M
CLUSTER4590	tRNA modification GTPase MnmE	COG1084,COG2229,COG3596,	R,P
CLUSTER0005	RNA polymerase sigma factor RpoH	COG1595,COG1522,COG0568,	K
CLUSTER2305	putative ferredoxin-like protein YdhX	COG2221,COG4231,COG1144,	R,C
CLUSTER4342	HTH-type transcriptional activator RhaR	COG0662,COG2169,COG1917,	F,S,K,G
CLUSTER10508	hypothetical protein	COG0701	R
CLUSTER5596	Glutamate/aspartate import permease protein GltK	COG0573,COG0765,COG4160,	P,E
CLUSTER1361	Tautomerase PptA	COG1942	R
CLUSTER2378	Alpha-D-ribose 1-methylphosphonate 5-triphosphate synthase subunit PhnI	COG3624,COG3626	P
CLUSTER9047	hypothetical protein	#	#
CLUSTER5010	Ribosomal silencing factor RsfS	COG0799	S
CLUSTER5204	Sulfofructose kinase	COG1105,COG0351,COG2870,	G,H,M,O
CLUSTER4606	Osmotically-inducible protein Y	COG2823	R
CLUSTER1397	sn-glycerol-3-phosphate import ATP-binding protein UgpC	COG3842,COG4608,COG4778,	C,R,U,P,H,O,Q,D,V,E,G
CLUSTER4551	putative autotransporter YfaL	COG4625,COG3468,COG3210,	S,U,M
CLUSTER8787	Phosphotransferase RcsD	COG0642,COG5000,COG3290,	T
CLUSTER2714	putative lipoprotein ChiQ	#	#
CLUSTER5251	2-hydroxy-3-oxopropionate reductase	COG2085,COG0345,COG1023,	P,G,S,I,E,R
CLUSTER9064	IS200/IS605 family transposase IS609	COG0675	L
CLUSTER4083	5-deoxynucleotidase YfbR	COG1896	R
CLUSTER5905	hypothetical protein	#	#
CLUSTER2157	Omega-amidase YafV	COG0388,COG0815	M,R
CLUSTER1231	Aspartate 1-decarboxylase	COG0853	H
CLUSTER1753	RNA polymerase sigma-54 factor	COG1508	K
CLUSTER4504	Fructokinase	COG0145,COG2971,COG1940	K,G,E
CLUSTER2482	Ubiquinone biosynthesis accessory factor UbiJ	COG3165,COG3255	I,S
CLUSTER2160	Ribonuclease HII	COG0164	L
CLUSTER6073	Adenine permease AdeQ	COG0659,COG2252	P,R
CLUSTER2488	Inner membrane protein YqjE	COG5393	S
CLUSTER2788	Protein YebF	#	#
CLUSTER1148	Peptidyl-prolyl cis-trans isomerase A	COG0652	O
CLUSTER5902	Glycerate 2-kinase	COG1929	G
CLUSTER8814	Cation efflux system protein CusA	COG4258,COG1033,COG0841,	P,R,V
CLUSTER1649	Inner membrane protein YlaC	#	#
CLUSTER9016	Inner membrane protein YnjF	COG5050,COG0558,COG1183	I
CLUSTER5978	Osmotically-inducible protein Y	COG2823	R
CLUSTER4539	Carnitine monooxygenase oxygenase subunit	COG5749,COG4638,COG2146	,P
CLUSTER4011	HTH-type transcriptional repressor NanR	COG1510,COG2188,COG2186,	K
CLUSTER2204	Lipoprotein-releasing system ATP-binding protein LolD	COG1127,COG4152,COG1116,	H,P,R,L,C,G,V,E,Q,D,O
CLUSTER9460	10 kDa chaperonin	COG0234	O
CLUSTER10503	putative protein YfgD	COG1393	P
CLUSTER10210	Protein SprT	COG3091	S
CLUSTER10459	hypothetical protein	COG0702,COG1090,COG2910,	R,E,Q,M
CLUSTER1314	L-xylulose/3-keto-L-gulonate kinase	COG1069,COG0554,COG1070,	G,K,C
CLUSTER2641	hypothetical protein	COG0792	L
CLUSTER10742	hypothetical protein	#	#
CLUSTER1366	hypothetical protein	#	#
CLUSTER10392	HTH-type transcriptional regulator GalS	COG1396,COG1609,COG3655,	R,K,G
CLUSTER5308	S-hydroxymethylglutathione dehydrogenase	COG1064,COG0604,COG1062,	C,E,R
CLUSTER4601	hypothetical protein	COG3592	S
CLUSTER4393	50S ribosomal protein L34	COG0230	J
CLUSTER9427	2-nitroimidazole transporter	COG0477,COG2271,COG2807,	P,G
CLUSTER8735	NADH-quinone oxidoreductase subunit E	COG1905,COG3411	C
CLUSTER0172	Formate hydrogenlyase transcriptional activator FhlA	COG4650,COG3604,COG2204,	O,R,Q,T,K
CLUSTER2832	hypothetical protein	COG3141	S
CLUSTER3994	HTH-type transcriptional regulator ArgP	COG0583,COG1733	K
CLUSTER10313	ABC transporter ATP-binding protein uup	COG0419,COG4586,COG0411,	C,R,L,P,H,S,O,E,V,Q,D,G
CLUSTER8177	3-deoxy-manno-octulosonate cytidylyltransferase	COG1083,COG2068,COG1209,	H,M,R,I
CLUSTER5668	hypothetical protein	COG3790	S
CLUSTER4825	Polyribonucleotide nucleotidyltransferase	COG0557,COG1107,COG1530,	K,J,R,L
CLUSTER1016	hypothetical protein	COG1309	K
CLUSTER2681	Transcription termination/antitermination protein NusA	COG0195,COG2251,COG0539,	S,J,R,K
CLUSTER2536	Endoribonuclease toxin MazF	COG3692,COG2337	T,S
CLUSTER1590	Sigma factor-binding protein Crl	#	#
CLUSTER5520	PTS system fructose-like EIIB component 1	COG1445,COG1299	G
CLUSTER4218	tRNA 2-selenouridine synthase	COG2603,COG0607,COG1219	R,O,P
CLUSTER10510	Elongation factor G	COG0481,COG1217,COG0480,	P,T,M,J
CLUSTER4402	Putative N-acetylmannosamine-6-phosphate 2-epimerase	COG3010,COG1902	G,C
CLUSTER5052	D-glycero-beta-D-manno-heptose-17-bisphosphate 7-phosphatase	COG0546,COG0647,COG1180,	G,R,E,O
CLUSTER5609	hypothetical protein	#	#
CLUSTER2745	50S ribosomal protein L25	COG1825	J
CLUSTER4778	Corrinoid adenosyltransferase	COG2109,COG0003	H,P
CLUSTER1760	sn-glycerol-3-phosphate transport system permease protein UgpA	COG1176,COG1175,COG0555,	E,O,G,P
CLUSTER1188	Thioesterase 1/protease 1/lysophospholipase L1	COG2755	E
CLUSTER2559	Guanidinium exporter	COG2076	P
CLUSTER5055	Ribosomal RNA small subunit methyltransferase C	COG2890,COG0286,COG0421,	H,M,Q,E,V,J,R
CLUSTER7153	hypothetical protein	COG3729	R
CLUSTER1038	Putative glutamate--cysteine ligase 2	COG2170	S
CLUSTER0350	D-alanine--D-alanine ligase B	COG3919,COG1038,COG0151,	E,R,I,F,C,M,H
CLUSTER1945	Inositol-1-monophosphatase	COG1218,COG0483	G,P
CLUSTER5634	Glutamate 5-kinase	COG0263,COG0527,COG0548	E
CLUSTER1182	hypothetical protein	COG1506,COG2267,COG0596,	I,Q,E,R
CLUSTER4043	hypothetical protein	COG0037,COG0175,COG2102,	E,R,D
CLUSTER1291	tRNA-dihydrouridine synthase B	COG0167,COG2070,COG0107,	F,C,R,E,J
CLUSTER1035	Copper-exporting P-type ATPase	COG0546,COG1778,COG1757,	C,R,E,P
CLUSTER2960	Chaperone protein HtpG	COG5000,COG0642,COG2972,	T,O
CLUSTER4408	Inner membrane protein YghB	COG1238,COG0398,COG0586	S
CLUSTER5058	tRNA threonylcarbamoyladenosine biosynthesis protein TsaE	COG0802,COG0467	R,T
CLUSTER0975	23S rRNA 5-hydroxycytidine synthase	COG2070,COG0826	O,R
CLUSTER5102	Intermembrane transport protein PqiB	COG0840,COG3008,COG1566,	V,R,Q,S,N
CLUSTER1723	Rhamnulose-1-phosphate aldolase	COG0235	G
CLUSTER10261	Signal recognition particle protein	COG0552,COG1419,COG4639,	D,R,U,N
CLUSTER1823	Succinylglutamate desuccinylase	COG2988,COG3608	E,R
CLUSTER3984	Cyanate hydratase	COG1513	P
CLUSTER0297	N-acetylglucosamine-6-phosphate deacetylase	COG1001,COG1820,COG1228,	R,Q,F,G
CLUSTER1964	hypothetical protein	COG3137	M
CLUSTER5570	GDP-mannose 46-dehydratase	COG1089,COG1091,COG0300,	R,M
CLUSTER4387	putative cystine transporter YijE	COG0697,COG2962,COG5006,	G,R,S
CLUSTER10616	Triosephosphate isomerase	COG0149	G
CLUSTER4651	hypothetical protein	COG3691	S
CLUSTER4690	CsgBAC operon transcriptional regulatory protein	COG4566,COG4584,COG2771,	K,,T,L
CLUSTER10003	RNase adapter protein RapZ	COG0703,COG1660	E,R
CLUSTER1580	Sorbitol dehydrogenase	COG0604,COG1064,COG1063,	R,E,C
CLUSTER10484	Glycerol-3-phosphate transporter	COG2807,COG2223,COG2211,	G,P
CLUSTER10959	Protein YciF	COG3685	S
CLUSTER4878	PTS system mannose-specific EIID component	COG3716	G
CLUSTER5352	Dipeptide and tripeptide permease B	COG2211,COG2814,COG2223,	E,G,P
CLUSTER9014	Inner membrane transport protein YnfM	COG2223,COG2807,COG2814,	G,P
CLUSTER1213	Inner membrane protein YiaB	COG4682	S
CLUSTER4422	Hydrogenase maturation factor HypC	COG0298	O
CLUSTER2594	Phosphoglucomutase	COG0033,COG1109	G
CLUSTER4147	Arabinose 5-phosphate isomerase KdsD	COG3448,COG2524,COG2222,	R,K,M,T
CLUSTER1198	23-dehydroadipyl-CoA hydratase	COG0447,COG1024	H,I
CLUSTER1316	Cytoplasmic trehalase	COG1626,COG3408	G
CLUSTER1932	hypothetical protein	COG1705,COG2992	N,R
CLUSTER2735	Cysteine desulfuration protein SufE	COG2166	R
CLUSTER10761	DNA gyrase inhibitor	COG3449,COG4978,COG3708	S,L,K
CLUSTER1773	Universal stress protein D	COG0589,COG2908	T,S
CLUSTER0230	Cardiolipin synthase A	COG1378,COG1502	I,K
CLUSTER5955	Phosphate regulon transcriptional regulatory protein PhoB	COG4566,COG3279,COG3629,	T,,K
CLUSTER4425	Ribose import permease protein RbsC	COG1079,COG0559,COG1172,	E,R,G
CLUSTER10217	Uridine phosphorylase	COG0775,COG0813,COG2820	F
CLUSTER1045	putative LD-transpeptidase YbiS	COG1376	S
CLUSTER4033	hypothetical protein	#	#
CLUSTER8323	Fructose-16-bisphosphatase 1 class 2	COG1494	G
CLUSTER4268	L-lysine 23-aminomutase	COG1509,COG0535	E,R
CLUSTER10517	Inorganic pyrophosphatase	COG0221	C
CLUSTER4983	Acetyl-CoA acetyltransferase	COG0183,COG0304,COG3321	I,Q
CLUSTER0438	3-phenylpropionate-dihydrodiol/cinnamic acid-dihydrodiol dehydrogenase	COG3967,COG4221,COG1028,	S,I,R,M
CLUSTER5005	hypothetical protein	COG3610	S
CLUSTER2103	hypothetical protein	COG2261	S
CLUSTER5925	hypothetical protein	COG3045	S
CLUSTER1241	HTH-type transcriptional regulator RcdA	COG1309,COG3226	K,S
CLUSTER1407	Alpha-D-ribose 1-methylphosphonate 5-phosphate C-P lyase	COG3627	P
CLUSTER8204	Fimbrial subunit type 1	COG3539	N
CLUSTER6206	Undecaprenyl-phosphate 4-deoxy-4-formamido-L-arabinose transferase	COG0463,COG1215	M
CLUSTER2492	Cell division protein FtsL	COG3116	D
CLUSTER4524	Putative cation transport regulator ChaB	COG4572	R
CLUSTER11598	Inner membrane protein YbiR	COG0471,COG1055	P
CLUSTER4143	Thiosulfate sulfurtransferase GlpE	COG0607	P
CLUSTER5618	putative protein YibL	COG4913	S
CLUSTER2579	Intermembrane phospholipid transport system lipoprotein MlaA	COG2853	M
CLUSTER2053	Chorismate pyruvate-lyase	COG3161	H
CLUSTER5280	hypothetical protein	COG1196,COG4913,COG1842	K,D,S
CLUSTER4311	ABC transporter ATP-binding/permease protein YojI	COG1132,COG1122,COG4618,	G,E,V,Q,D,O,H,P,R,C
CLUSTER1777	Aromatic-amino-acid aminotransferase	COG0079,COG1448,COG0436,	K,E
CLUSTER5078	Flagellar motor switch protein FliN	COG1886,COG1868	N
CLUSTER4630	Lipopolysaccharide export system ATP-binding protein LptB	COG0410,COG1135,COG1129,	G,D,Q,E,V,O,H,P,L,R,C
CLUSTER2586	Chemotaxis protein CheY	COG4567,COG2197,COG2204,	,K,G,T
CLUSTER1392	Ribosome modulation factor	COG3130	J
CLUSTER10010	hypothetical protein	COG1506,COG2267,COG0657,	I,E,R,Q
CLUSTER6289	Multidrug transporter MdfA	COG0477,COG2271,COG2270,	P,G,R
CLUSTER1710	Glutamate synthase [NADPH] small chain	COG1148,COG0240,COG1249,	R,C,H,M,P,Q,E,O,S
CLUSTER1410	NADP-specific glutamate dehydrogenase	COG0334,COG0604	E,C
CLUSTER1395	Fe2+ transport protein A	COG1918	P
CLUSTER2562	FMN reductase NADPH	COG0431,COG0716,COG0655	C,R
CLUSTER9192	HTH-type transcriptional regulator CatM	COG0583	K
CLUSTER4621	26 kDa periplasmic immunogenic protein	COG2968,COG2859	S
CLUSTER5897	23-diketo-L-gulonate-binding periplasmic protein YiaO	COG1638,COG0715,COG4663	Q,G,P
CLUSTER2620	6-phospho-beta-glucosidase	COG0039,COG1486	C,G
CLUSTER8256	Iron-sulfur cluster assembly scaffold protein IscU	COG0822	C
CLUSTER1501	PTS system fructose-like EIIB component 3	COG1445,COG1299	G
CLUSTER1656	Glutaredoxin 1	COG0695	O
CLUSTER3995	IS3 family transposase ISEc17	COG2963	L
CLUSTER8693	Membrane-bound lytic murein transglycosylase B	COG2951,COG0741	M
CLUSTER5926	Inner membrane protein YjjP	COG2966,COG3610	S
CLUSTER1721	Transcription antitermination protein RfaH	COG0250	K
CLUSTER4070	Ribosomal RNA small subunit methyltransferase F	COG3270,COG0144	J,S
CLUSTER8434	Trp operon repressor	COG0640,COG2973	K
CLUSTER4150	Modulator protein MzrA	COG0322	L
CLUSTER2151	ISAs1 family transposase ISEc1	COG5433	L
CLUSTER1086	Flagellar FliJ protein	COG2882	N
CLUSTER1344	Cytochrome c-type protein NapC	COG3005	C
CLUSTER11537	L-threonine dehydratase biosynthetic IlvA	COG0031,COG2515,COG0498,	E
CLUSTER1329	Hydrogenase-2 operon protein HybE	#	#
CLUSTER6990	Holliday junction ATP-dependent DNA helicase RuvB	COG2255,COG1474,COG0714,	O,R,L,K
CLUSTER2190	Flavodoxin 2	COG0426,COG0716	C
CLUSTER1136	PTS system fructose-specific EIIABC component	COG4668,COG1762	G
CLUSTER4282	R-phenyllactate dehydratase activator	COG1924	I
CLUSTER5399	Protein FimG	COG3539	N
CLUSTER1062	Multidrug resistance protein MdtK	COG5841,COG0534,COG2244,	,V,R
CLUSTER2744	S-formylglutathione hydrolase YeiG	COG2267,COG0596,COG4099,	Q,R,E,I
CLUSTER4474	Disulfide-bond oxidoreductase YfcG	COG0625	O
CLUSTER5089	Regulator of RpoS	COG0745,COG4565,COG3707,	T,K,
CLUSTER4439	UDP-N-acetylglucosamine--N-acetylmuramyl- pentapeptide pyrophosphoryl-undecaprenol N-acetylglucosamine transferase	COG4671,COG0707,COG1819	R,G,M
CLUSTER10530	Glycerol uptake facilitator protein	COG0580	G
CLUSTER2868	PTS system mannose-specific EIIBCA component	COG1299	G
CLUSTER1652	Oxygen-insensitive NADPH nitroreductase	COG0778	C
CLUSTER4017	Small toxic polypeptide LdrD	#	#
CLUSTER10684	hypothetical protein	COG1196,COG4913,COG4717,	D,S
CLUSTER1929	Maltodextrin phosphorylase	COG0058	G
CLUSTER2321	putative Fe2+-trafficking protein	COG2924	C
CLUSTER9261	PTS system glucitol/sorbitol-specific EIIC component	COG3730	G
CLUSTER4404	Ubiquinone biosynthesis accessory factor UbiJ	COG3154,COG2015,COG3255	Q,I
CLUSTER2582	hypothetical protein	COG1380	R
CLUSTER9046	Homoserine/homoserine lactone efflux protein	COG1279,COG1280	R,E
CLUSTER5139	hypothetical protein	COG5510	S
CLUSTER11659	tRNA-dihydrouridine16 synthase	COG0042,COG1902,COG0167	J,C,F
CLUSTER1079	Ribonucleoside-diphosphate reductase 1 subunit beta	COG0208	F
CLUSTER10828	putative L-ascorbate-6-phosphate lactonase UlaG	COG0491,COG1235,COG2333,	R
CLUSTER1115	Ferrienterobactin-binding periplasmic protein	COG4594,COG0614,COG4592,	P
CLUSTER1034	4-hydroxy-2-oxovalerate aldolase	COG0119	E
CLUSTER4603	Ascorbate-specific PTS system EIIC component	COG3037	S
CLUSTER1557	Biotin carboxylase	COG1228,COG0439,COG0458,	F,Q,E,H,M,C,I,R
CLUSTER1523	Peptidoglycan DD-transpeptidase FtsI	COG0744,COG4953,COG0768	M
CLUSTER1625	Ferredoxin-type protein NapF	COG1143,COG1142,COG0348,	C,R
CLUSTER2718	Aminopeptidase N	COG0308	E
CLUSTER5692	3-oxoacyl-[acyl-carrier-protein] synthase 1	COG0183,COG0304,COG4982,	I,Q
CLUSTER4578	RNA-binding protein YhbY	COG1534	J
CLUSTER10969	Ribosomal RNA large subunit methyltransferase J	COG2961	R
CLUSTER2643	RNase E specificity factor CsrD	COG2200,COG2199,COG5001	T
CLUSTER9062	L-methionine/branched-chain amino acid exporter YjeH	COG0591,COG0531	E
CLUSTER10458	50S ribosomal protein L21	COG0261	J
CLUSTER4350	Transcriptional regulatory protein CusR	COG4567,COG2204,COG2197,	K,T
CLUSTER2687	Anaerobic nitric oxide reductase transcription regulator NorR	COG2204,COG3284,COG3829,	R,Q,O,K,T
CLUSTER10691	hypothetical protein	#	#
CLUSTER4502	hypothetical protein	COG1228,COG0402,COG0044	F,Q
CLUSTER1622	Inner membrane protein YfdC	COG2116	P
CLUSTER4950	Ferrous-iron efflux pump FieF	COG4191,COG0053,COG1230,	P,T
CLUSTER2894	Cytochrome c-type protein NrfB	COG3005	C
CLUSTER10725	50S ribosomal protein L32	COG0333	J
CLUSTER9009	4-diphosphocytidyl-2-C-methyl-D-erythritol kinase	COG1947	I
CLUSTER1318	Leucine-specific-binding protein	COG0683	E
CLUSTER10777	PTS-dependent dihydroxyacetone kinase operon regulatory protein	COG2204,COG3284,COG2202,	Q,T,K
CLUSTER11294	Low-affinity gluconate transporter	COG2610	G
CLUSTER2436	Glucarate dehydratase	COG4948	M
CLUSTER2208	Ribose-5-phosphate isomerase A	COG0120,COG2390	G,K
CLUSTER4245	Putative phosphonates utilization ATP-binding protein PhnK	COG1245,COG4107,COG0444,	V,E,D,Q,S,F,O,G,R,U,L,C,H,P
CLUSTER2275	Chaperone NapD	COG3062	P
CLUSTER5253	25-diketo-D-gluconic acid reductase A	COG0656,COG1453,COG0667	C,R
CLUSTER9396	putative HTH-type transcriptional regulator YbaQ	COG5499,COG1396,COG1476,	K,R
CLUSTER9118	Endonuclease 4	COG1082,COG0648	L,G
CLUSTER2990	hypothetical protein	#	#
CLUSTER10629	Small heat shock protein IbpB	COG0071	O
CLUSTER2380	hypothetical protein	#	#
CLUSTER4754	hypothetical protein	#	#
CLUSTER4117	Pyrimidine 5-nucleotidase YjjG	COG0546,COG0647,COG1011,	G,E,R
CLUSTER1012	Met repressor	COG3060	K
CLUSTER10473	23S rRNA guanosine-2-O--methyltransferase RlmB	COG0566,COG0219,COG0565	J
CLUSTER4826	3-deoxy-D-manno-octulosonate 8-phosphate phosphatase KdsC	COG0546,COG1778,COG0561,	R,E
CLUSTER8130	ISNCY family transposase ISSen7	COG5464	S
CLUSTER1994	Mannonate dehydratase	COG1312,COG1082	G
CLUSTER1851	3-keto-L-gulonate-6-phosphate decarboxylase UlaD	COG0269	G
CLUSTER5074	Heme exporter protein B	COG2386	O
CLUSTER1134	hypothetical protein	COG2382,COG1506,COG0627,	P,E,R,Q,S,I
CLUSTER1015	Phosphate-import ATP-binding protein PhnC	COG3638,COG1132,COG4618,	T,G,F,O,E,V,D,Q,P,H,C,R,U,L
CLUSTER2661	Endoribonuclease antitoxin GhoS	#	#
CLUSTER4660	DNA polymerase III subunit psi	COG3050	L
CLUSTER2538	Phospho-2-dehydro-3-deoxyheptonate aldolase Tyr-sensitive	COG0722	E
CLUSTER5417	Transcriptional activator FeaR	COG2169,COG4977,COG2207	F,K
CLUSTER5717	Sugar phosphatase YidA	COG0560,COG0561,COG3769,	G,R,E
CLUSTER10689	Cytochrome c-type biogenesis protein CcmH	COG3088,COG3914,COG2956,	U,R,O,N,G
CLUSTER9740	Maltodextrin glucosidase	COG1523,COG0366,COG3280	G
CLUSTER2794	putative protein YggR	COG2805,COG0630,COG0433,	T,N,U,R
CLUSTER8202	Putative phosphoserine phosphatase 2	COG2062,COG0406,COG0588	G,T
CLUSTER2564	putative phosphatase YcdX	COG1387	E
CLUSTER9029	Protein YecM	COG3102	S
CLUSTER5349	Bacterioferritin-associated ferredoxin	COG2906	P
CLUSTER4476	hypothetical protein	#	#
CLUSTER2225	Cellulose biosynthesis protein BcsG	COG0841	V
CLUSTER5277	Transcriptional regulatory protein CreB	COG4567,COG2197,COG2204,	T,K,
CLUSTER5511	Ribosomal RNA small subunit methyltransferase D	COG2242,COG0742,COG1041	L,H
CLUSTER10285	Inner membrane transport protein YqeG	COG0814	E
CLUSTER3250	tRNA-2-methylthio-N6-dimethylallyladenosine synthase	COG0621,COG1243,COG1032,	H,K,C,J
CLUSTER1669	Protein YdcF	COG1434	S
CLUSTER4170	Ribonucleoside-diphosphate reductase 1 subunit alpha	COG0209	F
CLUSTER5441	L-ribulose-5-phosphate 4-epimerase UlaF	COG0235	G
CLUSTER10184	HTH-type transcriptional activator AllS	COG2005,COG0583	R,K
CLUSTER5324	Formate dehydrogenase nitrate-inducible cytochrome b556Fdn subunit	COG2864	C
CLUSTER10537	Formyltetrahydrofolate deformylase	COG0788,COG0299,COG0223	J,F
CLUSTER4235	Glycerophosphodiester phosphodiesterase cytoplasmic	COG0584	C
CLUSTER9994	Enolase	COG0148,COG4948	M,G
CLUSTER1401	putative lipoprotein YehR	COG4808	S
CLUSTER10294	hypothetical protein	COG1580	N
CLUSTER4970	Putative L-lactate dehydrogenase operon regulatory protein	COG1802,COG1167,COG2186,	K
CLUSTER9672	Sensor protein EvgS	COG4565,COG5809,COG4192,	,M,K,T,N,E
CLUSTER8444	Dihydrofolate synthase/folylpolyglutamate synthase	COG0770,COG0285,COG0771,	H,M
CLUSTER4804	Glycine betaine uptake system permease protein YehW	COG0600,COG1174,COG1177,	P,E
CLUSTER10551	Very short patch repair protein	COG3727,COG2852	L,S
CLUSTER9059	hypothetical protein	COG3738	S
CLUSTER1771	Der GTPase-activating protein YihI	COG3078	S
CLUSTER11081	FAD:protein FMN transferase	COG1477	H
CLUSTER9015	hypothetical protein	#	#
CLUSTER10195	Uroporphyrinogen-III synthase	COG1587	H
CLUSTER9134	hypothetical protein	COG4946,COG2319,COG0823	S,U,R
CLUSTER10521	Outer membrane protein assembly factor BamD	COG4105,COG2913,COG5633,	R,J,S
CLUSTER5099	Lactate utilization protein A	COG0247	C
CLUSTER9780	Glutathione reductase	COG0492,COG1251,COG0446,	S,O,C,R,E,P
CLUSTER10070	hypothetical protein	#	#
CLUSTER4749	Hydroxyacylglutathione hydrolase GloB	COG0491	R
CLUSTER2693	Mannitol-1-phosphate 5-dehydrogenase	COG0345,COG0246	E,G
CLUSTER5413	Nitrate reductase molybdenum cofactor assembly chaperone NarJ	COG2180,COG3381	R,C
CLUSTER5713	hypothetical protein	#	#
CLUSTER1029	Ribonuclease HI	COG0328	L
CLUSTER2779	hypothetical protein	#	#
CLUSTER4519	Inner membrane protein YcdZ	#	#
CLUSTER4627	hypothetical protein	#	#
CLUSTER10770	Leucine efflux protein	COG1280,COG1279	R,E
CLUSTER1365	DNA-binding protein H-NS	COG2916	R
CLUSTER4653	Thiazole synthase	COG0352,COG2022	H
CLUSTER6794	Lipopolysaccharide export system permease protein LptF	COG0795	R
CLUSTER4424	hypothetical protein	#	#
CLUSTER4558	hypothetical protein	#	#
CLUSTER9036	Transcriptional repressor PaaX	COG3327	K
CLUSTER5954	Transcriptional repressor FrmR	COG1937	S
CLUSTER4724	Elongation factor P hydroxylase	COG3101	S
CLUSTER4341	Cell division protein FtsN	COG3087,COG3147	S,D
CLUSTER4555	Sensor histidine kinase YpdA	COG3275,COG4720,COG0643,	S,T,N,
CLUSTER4946	Thioredoxin 1	COG0695,COG0526,COG3118,	O
CLUSTER9555	tRNA adenine37-N6-methyltransferase	COG1720	S
CLUSTER10031	Phenylacetaldehyde dehydrogenase	COG1012,COG4230	C
CLUSTER4394	Acetolactate synthase isozyme 1 small subunit	COG0440,COG3978	E,S
CLUSTER6207	D-serine dehydratase	COG1171,COG0498,COG3048	E
CLUSTER9370	Proline-specific permease ProY	COG0531,COG0833,COG1113	E
CLUSTER2273	D-galactose-binding periplasmic protein	COG1609,COG4213,COG1879	G,K
CLUSTER1100	putative protein YdcY	#	#
CLUSTER1235	putative HTH-type transcriptional regulator YbdO	COG0583	K
CLUSTER4036	Thiamine import ATP-binding protein ThiQ	COG1136,COG2274,COG1131,	C,L,U,R,P,H,O,F,D,Q,E,V,G,N
CLUSTER1091	FeS cluster assembly protein SufD	COG0719	O
CLUSTER1313	Glutaredoxin 3	COG0695,COG0625	O
CLUSTER4480	Putative multidrug resistance protein MdtD	COG2814,COG2211,COG0738,	G,P
CLUSTER10032	hypothetical protein	COG5383	S
CLUSTER5462	ATP-dependent dethiobiotin synthetase BioD 1	COG0132,COG0857,COG4028	H,R
CLUSTER10596	putative isomerase YddE	COG0384	R
CLUSTER4669	Peptide chain release factor 2	COG1186,COG0216	J
CLUSTER2543	Thiamine-monophosphate kinase	COG0309,COG0611,COG2144,	F,O,R,E,H
CLUSTER2149	Lipid A palmitoyltransferase PagP	#	#
CLUSTER5592	Isoaspartyl peptidase	COG1446	E
CLUSTER1216	hypothetical protein	COG4177,COG0559,COG1172	G,E
CLUSTER4678	Alkyl hydroperoxide reductase C	COG1999,COG0450,COG1225	R,O
CLUSTER4134	Beta sliding clamp	COG0592	L
CLUSTER8399	Ribosomal RNA large subunit methyltransferase E	COG0144,COG2933,COG4798,	J,R,M,H
CLUSTER2306	4-hydroxybenzoate octaprenyltransferase	COG0382,COG1575	H
CLUSTER2587	Glucose-6-phosphate 1-dehydrogenase	COG0364	G
CLUSTER0319	Proline/betaine transporter	COG2211,COG0738,COG2814,	G,P
CLUSTER1657	Cold shock-like protein CspD	COG0557,COG1278	K
CLUSTER1623	Glutathione S-transferase YfcF	COG0625	O
CLUSTER4503	3-3-hydroxy-phenylpropionate transporter	COG0477,COG2271,COG2814,	P,G,E
CLUSTER2099	putative autotransporter	#	#
CLUSTER2713	Transcription antitermination protein NusB	COG0781	K
CLUSTER2413	putative protein YjiK	COG4222,COG3204	S
CLUSTER2642	D-alanyl-D-alanine carboxypeptidase DacB	COG2027,COG2367	V,M
CLUSTER4851	hypothetical protein	COG2363	S
CLUSTER8006	DNA-binding transcriptional activator EvgA	COG3706,COG4567,COG5905,	,K,T
CLUSTER4605	hypothetical protein	COG2879	S
CLUSTER4672	Riboflavin biosynthesis protein RibD	COG0117,COG2131,COG1985,	H,F
CLUSTER2682	Ribosome hibernation promoting factor	COG1544	J
CLUSTER6645	Anaerobic glycerol-3-phosphate dehydrogenase subunit B	COG3075	E
CLUSTER4507	Protein QmcA	COG0711,COG2268,COG0330	C,O,S
CLUSTER1558	N-acetylmannosamine kinase	COG2971,COG0837,COG1940	G,K
CLUSTER1627	hypothetical protein	COG3539	N
CLUSTER4821	hypothetical protein	COG3151	S
CLUSTER10966	30S ribosomal protein S7	COG0049	J
CLUSTER11319	Fatty acid oxidation complex subunit alpha	COG1024,COG1250	I
CLUSTER4979	putative [Fe-S]-dependent transcriptional repressor FeoC	#	#
CLUSTER4830	hypothetical protein	COG0412,COG0596,COG3089,	S,I,E,R,Q
CLUSTER4577	Ribosomal RNA small subunit methyltransferase I	COG0313	R
CLUSTER2685	50S ribosomal protein L16	COG0197	J
CLUSTER4211	Molybdate-binding protein ModA	COG2182,COG1840,COG0725	G,P
CLUSTER2666	HTH-type transcriptional regulator DmlR	COG1846,COG1321,COG0583	K
CLUSTER2688	sn-glycerol-3-phosphate-binding periplasmic protein UgpB	COG1653,COG0687,COG2182,	E,P,G
CLUSTER2189	hypothetical protein	#	#
CLUSTER10634	hypothetical protein	COG3030	R
CLUSTER1552	Orotate phosphoribosyltransferase	COG0461,COG0503	F
CLUSTER9776	hypothetical protein	COG3189	S
CLUSTER10757	Stringent starvation protein A	COG0625	O
CLUSTER10771	Chitooligosaccharide deacetylase ChbG	COG3394	S
CLUSTER2441	Ecotin	COG3187,COG4574	R,O
CLUSTER8049	Hca operon transcriptional activator HcaR	COG0583,COG1846	K
CLUSTER1317	hypothetical protein	#	#
CLUSTER10163	2345-tetrahydropyridine-26-dicarboxylate N-acetyltransferase	COG1207,COG0110,COG0663,	M,R,E
CLUSTER1874	Succinate dehydrogenase iron-sulfur subunit	COG0479,COG1150,COG0247	C
CLUSTER4146	HTH-type transcriptional repressor NanR	COG1321,COG1802,COG1167,	K
CLUSTER1839	putative membrane transporter protein YfcA	COG0730	R
CLUSTER6481	Outer membrane protein A	COG3637,COG1360,COG2885	N,M
CLUSTER1970	HTH-type transcriptional regulator YdeO	COG2169,COG2207,COG4977	F,K
CLUSTER4701	putative HTH-type transcriptional regulator YddM	COG1396,COG3093	R,K
CLUSTER1298	[Ribosomal protein S18]-alanine N-acetyltransferase	COG0454,COG0456,COG1444,	J,E,R,M,K
CLUSTER2700	Sulfur carrier protein ThiS adenylyltransferase	COG0476,COG1179	H
CLUSTER4401	putative membrane protein YhdT	COG3924	S
CLUSTER9381	30S ribosomal protein S12	COG0048	J
CLUSTER9454	hypothetical protein	COG5645	R
CLUSTER9117	Nitrate/nitrite response regulator protein NarL	COG2771,COG3707,COG4189,	S,,K,T
CLUSTER5548	Ribosomal RNA small subunit methyltransferase H	COG2226,COG0275	M,H
CLUSTER4944	Tryptophanase	COG3033	E
CLUSTER4553	Dihydroneopterin triphosphate 2-epimerase	COG1539	H
CLUSTER5712	50S ribosomal protein L13	COG0102	J
CLUSTER2974	14-dihydroxy-2-naphthoate octaprenyltransferase	COG1575	H
CLUSTER1404	Outer membrane porin protein OmpD	COG3203	M
CLUSTER2800	Lipopolysaccharide export system protein LptA	COG1934,COG1452	S,M
CLUSTER9426	Hexitol phosphatase B	COG0546,COG1011,COG0637	R
CLUSTER10509	50S ribosomal protein L27	COG0211	J
CLUSTER1677	Putative NADPH nitroreductase YdjA	COG0778	C
CLUSTER2695	Purine ribonucleoside efflux pump NepI	COG2223,COG2211,COG2270,	P,G,R
CLUSTER1774	Benzylsuccinate synthase activating enzyme	COG0641,COG0602,COG1180	O,R
CLUSTER5718	Serine acetyltransferase	COG1207,COG0110,COG1044,	M,E,R
CLUSTER4652	Choline trimethylamine-lyase	COG1882	C
CLUSTER2870	Phosphoethanolamine transferase EptA	COG3083,COG3119,COG2194,	M,P,R
CLUSTER4871	23S rRNA 5-hydroxycytidine synthase	COG0826	O
CLUSTER0746	5-amino-6-5-phospho-D-ribitylaminouracil phosphatase YbjI	COG3769,COG0561,COG0560,	E,R
CLUSTER4840	Protein CbrA	COG0644,COG0579,COG0654,	C,R,E,H
CLUSTER8400	hypothetical protein	COG0635,COG1242,COG1032,	J,R,C,K,H
CLUSTER4929	HTH-type transcriptional regulator UlaR	COG1321,COG2378,COG3177,	S,K
CLUSTER1320	Aminodeoxychorismate synthase component 2	COG2071,COG0505,COG0518,	F,E,R
CLUSTER1017	N-acetylmuramoyl-L-alanine amidase AmiB	COG0860,COG1360	N,M
CLUSTER9350	3-phenylpropionate/cinnamic acid dioxygenase subunit beta	COG5517	Q
CLUSTER2763	Thymidine phosphorylase	COG0213	F
CLUSTER4430	hypothetical protein	COG1671	S
CLUSTER2304	putative transcriptional regulator PhnF	COG1167,COG2186,COG4742,	K
CLUSTER9799	L-galactonate-5-dehydrogenase	COG1063,COG1062,COG0604,	C,E,R
CLUSTER11186	Outer membrane protein W	COG3047	M
CLUSTER7817	Protein FixB	COG2025,COG0028	C,E
CLUSTER2817	tRNA cytidine/uridine-2-O--methyltransferase TrmJ	COG0565,COG0219,COG0566	J
CLUSTER5894	LexA repressor	COG2932,COG1321,COG2771,	T,K,L
CLUSTER4721	Transcriptional regulatory protein RcsB	COG1961,COG3437,COG4565,	K,,T,L
CLUSTER6467	Putative undecaprenyl-diphosphatase YbjG	COG0841,COG0671	V,I
CLUSTER2374	Aromatic amino acid exporter YddG	COG0697	G
CLUSTER8666	Formate acetyltransferase 1	COG1882	C
CLUSTER3428	IS3 family transposase IS3	COG3316,COG2801	L
CLUSTER4297	hypothetical protein	#	#
CLUSTER5496	HTH-type transcriptional regulator SutR	COG1917,COG0662,COG2378,	R,S,K,G
CLUSTER10197	Phosphocarrier protein NPr	COG1925	G
CLUSTER10587	Divalent metal cation transporter MntH	COG1914	P
CLUSTER1991	hypothetical protein	COG3021,COG3568	R,S
CLUSTER4936	hypothetical protein	COG4972	N
CLUSTER1950	Lysine/arginine/ornithine-binding periplasmic protein	COG4623,COG0715,COG2358,	R,E,P,M
CLUSTER9320	8-oxo-dGTP diphosphatase	COG2816,COG1443,COG0494,	L,F,I
CLUSTER4196	Thymidine kinase	COG1435	F
CLUSTER2926	Putative monooxygenase YdhR	#	#
CLUSTER2006	Sodium/pantothenate symporter	COG4147,COG0591,COG4145,	R,E,H,P
CLUSTER0827	Heme exporter protein C	COG0755	O
CLUSTER5611	Regulator of ribonuclease activity A	COG0684	H
CLUSTER1163	putative lipoprotein YgdR	COG2913,COG4105,COG5510,	S,O,J,R,P,M
CLUSTER10235	Acyl-CoA thioester hydrolase YbgC	COG0824	R
CLUSTER4490	putative protein YbjN	#	#
CLUSTER8099	23S rRNA guanine745-N1-methyltransferase	COG0500,COG4627,COG4976,	Q,J,R,S,M,H
CLUSTER1673	Inner membrane protein YdgC	COG3136	R
CLUSTER10978	Protein HemX	COG2959,COG4942	D,H
CLUSTER1578	hypothetical protein	#	#
CLUSTER2881	Cellulose biosynthesis protein BcsQ	COG4963,COG0003,COG3640,	D,U,P
CLUSTER4880	Inner membrane ABC transporter permease protein YnjC	COG1177,COG1178,COG4135	P,E,R
CLUSTER10618	Biodegradative arginine decarboxylase	COG1982	E
CLUSTER1575	Antitoxin MazE	COG4456,COG2336	T,S
CLUSTER4144	hypothetical protein	COG3166	N
CLUSTER1013	E3 ubiquitin-protein ligase SopA	COG1357	S
CLUSTER4622	Pyridoxal phosphate homeostasis protein	COG0787,COG0325,COG3616	M,R,E
CLUSTER10050	HTH-type transcriptional regulator YofA	COG0583	K
CLUSTER10209	Hca operon transcriptional activator HcaR	COG0583	K
CLUSTER5321	Heat shock protein HslJ	COG3187	O
CLUSTER1367	Cell division topological specificity factor	COG0851	D
CLUSTER10020	Protein UshA	COG0737	F

## Sheet: 4C_Dispensary_gene
Cluster	Found in N strains	Function	COG	COG categories
CLUSTER4214	6	Chaperone protein HscC	COG1077,COG0443,COG1070	G,D,O
CLUSTER2733	5	Membrane-associated protein UidC	#	#
CLUSTER8396	4	Energy-coupling factor transporter ATP-binding protein EcfA1	COG1123,COG4604,COG5265,	P,H,C,R,L,G,S,O,E,V,Q,D
CLUSTER4654	4	hypothetical protein	COG4185,COG4639	R,S
CLUSTER10144	7	Fimbria adhesin EcpD	#	#
CLUSTER5703	7	Ribonucleoside-diphosphate reductase 2 subunit beta	COG0208	F
CLUSTER2072	7	Aldehyde oxidoreductase iron-sulfur-binding subunit PaoA	COG4630,COG2871,COG0479,	C,F
CLUSTER11520	6	hypothetical protein	#	#
CLUSTER10531	6	High-affinity gluconate transporter	COG2610,COG0471,COG1757,	G,P,C
CLUSTER9488	6	Hemolysin E chromosomal	#	#
CLUSTER6524	6	hypothetical protein	COG1896	R
CLUSTER5435	6	hypothetical protein	COG5445,COG2385	S,D
CLUSTER5309	6	hypothetical protein	COG4453	S
CLUSTER4758	6	hypothetical protein	#	#
CLUSTER3226	6	hypothetical protein	#	#
CLUSTER2909	6	hypothetical protein	#	#
CLUSTER2889	6	hypothetical protein	#	#
CLUSTER2690	6	hypothetical protein	#	#
CLUSTER2603	6	hypothetical protein	COG1670,COG3393,COG1247,	K,M,E,R,J
CLUSTER2599	6	hypothetical protein	#	#
CLUSTER2074	6	Crossover junction endodeoxyribonuclease RusA	COG4570	L
CLUSTER1713	6	hypothetical protein	COG1989,COG4960	O,N
CLUSTER0315	6	putative oxidoreductase YgfF	COG3347,COG0451,COG0300,	R,I,S,M
CLUSTER5583	6	hypothetical protein	COG5301	R
CLUSTER10169	7	putative sugar kinase YdjH	COG0524,COG2240,COG1105	H,G
CLUSTER8169	7	Prophage tail fiber assembly protein TfaE	#	#
CLUSTER5576	7	putative protein YdjI	COG0191,COG2070	R,G
CLUSTER10680	5	hypothetical protein	COG5532	S
CLUSTER10189	5	hypothetical protein	#	#
CLUSTER4696	7	hypothetical protein	COG2852,COG3727	S,L
CLUSTER0007	5	hypothetical protein	COG5511	R
CLUSTER11786	6	hypothetical protein	COG5492	N
CLUSTER10781	6	hypothetical protein	#	#
CLUSTER10667	6	hypothetical protein	#	#
CLUSTER9095	6	hypothetical protein	#	#
CLUSTER8812	6	hypothetical protein	COG0616,COG0740,COG1030	O
CLUSTER8698	6	hypothetical protein	#	#
CLUSTER8402	6	hypothetical protein	COG5525	R
CLUSTER6182	6	hypothetical protein	#	#
CLUSTER4676	6	hypothetical protein	COG1196,COG5280,COG4372,	S,D
CLUSTER4034	6	hypothetical protein	COG4723,COG1977	S,H
CLUSTER1378	6	hypothetical protein	COG4718	S
CLUSTER0921	6	hypothetical protein	#	#
CLUSTER0635	6	hypothetical protein	#	#
CLUSTER5743	5	hypothetical protein	#	#
CLUSTER5094	5	hypothetical protein	#	#
CLUSTER1089	5	D-arabitol-phosphate dehydrogenase	COG1063,COG1062,COG0604,	E,R,C
CLUSTER10658	4	hypothetical protein	COG1361,COG4932,COG2373,	U,R,S,M
CLUSTER10539	4	Actin cross-linking toxin VgrG1	COG3500,COG4253,COG3501	R,S
CLUSTER10137	4	hypothetical protein	#	#
CLUSTER9807	4	Mannosyl-D-glycerate transport/metabolism system repressor MngR	COG1802,COG3177,COG1725,	S,K
CLUSTER9412	4	putative protein YfcO	#	#
CLUSTER9115	4	putative fimbrial-like protein YfcP	COG3539	N
CLUSTER8988	4	hypothetical protein	COG3501	S
CLUSTER8734	4	hypothetical protein	#	#
CLUSTER8705	4	hypothetical protein	#	#
CLUSTER8696	4	hypothetical protein	COG3710	K
CLUSTER8412	4	hypothetical protein	#	#
CLUSTER6773	4	hypothetical protein	COG2913,COG5567,COG4594,	J,M,P,N
CLUSTER6465	4	hypothetical protein	#	#
CLUSTER4805	4	putative fimbrial-like protein YfcQ	COG3539	N
CLUSTER2761	4	Protein YtiC	#	#
CLUSTER2702	4	hypothetical protein	#	#
CLUSTER1908	4	putative fimbrial-like protein YfcR	COG3539	N
CLUSTER0370	4	hypothetical protein	#	#
CLUSTER0360	4	Tyrosine recombinase XerC	COG4973,COG4974,COG0582	L
CLUSTER10223	6	hypothetical protein	#	#
CLUSTER5529	5	hypothetical protein	COG1357	S
CLUSTER11079	5	Catabolite repressor/activator	COG1609,COG1879	G,K
CLUSTER10784	5	hypothetical protein	COG5571,COG3210,COG3468,	N,M,S,U
CLUSTER10564	5	hypothetical protein	#	#
CLUSTER9387	5	hypothetical protein	#	#
CLUSTER6560	5	Ribose import binding protein RbsB	COG1879,COG1744	G,R
CLUSTER4815	5	Ribose import permease protein RbsC	COG1172,COG0559,COG4158,	R,E,G
CLUSTER1917	5	Ribose import ATP-binding protein RbsA	COG0488,COG4148,COG1120,	G,O,V,E,Q,D,P,H,C,R,L
CLUSTER10571	4	hypothetical protein	COG5301	R
CLUSTER9012	4	hypothetical protein	#	#
CLUSTER7936	4	Ribulokinase	COG2971,COG1069,COG1070,	K,G,C
CLUSTER2717	4	hypothetical protein	#	#
CLUSTER2309	4	hypothetical protein	#	#
CLUSTER0928	4	hypothetical protein	#	#
CLUSTER1872	6	Cold shock protein YdfK	#	#
CLUSTER9762	5	hypothetical protein	#	#
CLUSTER9068	7	putative L-galactonate transporter	COG2211,COG2223,COG0477,	P,G
CLUSTER2164	7	hypothetical protein	#	#
CLUSTER5344	6	CFA/I fimbrial subunit B	#	#
CLUSTER4662	6	hypothetical protein	#	#
CLUSTER4584	6	hypothetical protein	#	#
CLUSTER2648	6	hypothetical protein	COG0658,COG0226	R,P
CLUSTER1716	6	hypothetical protein	#	#
CLUSTER10663	5	IS3 family transposase ISCfr6	COG3316,COG2801	L
CLUSTER10049	5	hypothetical protein	#	#
CLUSTER9411	5	hypothetical protein	#	#
CLUSTER9089	5	hypothetical protein	COG2433,COG2963	S,L
CLUSTER4782	5	ISAs1 family transposase ISEc5	#	#
CLUSTER4759	5	Tn3 family transposase ISYps3	COG1961,COG2826	L
CLUSTER2619	5	hypothetical protein	#	#
CLUSTER10577	4	Multidrug transporter EmrE	COG0697,COG2076	G,P
CLUSTER10072	4	hypothetical protein	COG1881	R
CLUSTER5639	4	hypothetical protein	#	#
CLUSTER5466	4	HTH-type transcriptional activator RhaS	COG4977,COG2207,COG2169	F,K
CLUSTER1892	4	ISAs1 family transposase ISEc1	COG5433	L
CLUSTER1059	4	hypothetical protein	#	#
CLUSTER2019	5	hypothetical protein	#	#
CLUSTER10972	4	hypothetical protein	#	#
CLUSTER10650	4	hypothetical protein	#	#
CLUSTER10642	4	hypothetical protein	#	#
CLUSTER10151	4	hypothetical protein	#	#
CLUSTER10147	4	hypothetical protein	#	#
CLUSTER9810	4	D-inositol-3-phosphate glycosyltransferase	COG0438	M
CLUSTER9808	4	hypothetical protein	COG5511	R
CLUSTER9477	4	ATP-dependent Clp protease proteolytic subunit	COG3904,COG1030,COG0740,	O,S
CLUSTER9466	4	hypothetical protein	#	#
CLUSTER9080	4	hypothetical protein	COG5471	S
CLUSTER9070	4	hypothetical protein	#	#
CLUSTER8732	4	hypothetical protein	COG2813,COG4106,COG0500,	M,H,S,Q,J,R
CLUSTER8438	4	D-inositol-3-phosphate glycosyltransferase	COG0438,COG4641	M,S
CLUSTER8126	4	D-inositol-3-phosphate glycosyltransferase	COG0438,COG0297,COG4641	S,M,G
CLUSTER5561	4	hypothetical protein	#	#
CLUSTER5560	4	Aryl-phospho-beta-D-glucosidase BglA	COG2723	G
CLUSTER5459	4	hypothetical protein	#	#
CLUSTER4812	4	Antitoxin HigA	COG3093,COG1396,COG5499	K,R
CLUSTER4704	4	hypothetical protein	#	#
CLUSTER4675	4	putative HTH-type transcriptional regulator	COG3620,COG1974,COG1813,	K
CLUSTER4547	4	Mannose-1-phosphate guanylyltransferase 1	COG1211,COG0836,COG2140,	S,I,R,G,M
CLUSTER2924	4	hypothetical protein	COG5492	N
CLUSTER2885	4	hypothetical protein	#	#
CLUSTER2780	4	hypothetical protein	#	#
CLUSTER2731	4	hypothetical protein	#	#
CLUSTER2617	4	Type-1 fimbrial protein A chain	COG3539	N
CLUSTER2095	4	hypothetical protein	#	#
CLUSTER1914	4	hypothetical protein	#	#
CLUSTER1817	4	hypothetical protein	COG5525	R
CLUSTER1644	4	hypothetical protein	COG4197	S
CLUSTER1058	4	hypothetical protein	#	#
CLUSTER0670	4	Phosphomannomutase/phosphoglucomutase	COG1109	G
CLUSTER0359	4	hypothetical protein	COG0842,COG1682	G,V
CLUSTER0329	4	hypothetical protein	COG4913,COG4717,COG4942,	S,D,M
CLUSTER0047	4	Vitamin B12 import ATP-binding protein BtuD	COG4618,COG1122,COG1137,	R,C,H,P,V,E,Q,D,O,G
CLUSTER0014	4	hypothetical protein	COG4718	S
CLUSTER11733	5	hypothetical protein	COG3541	R
CLUSTER11004	5	hypothetical protein	#	#
CLUSTER10686	5	putative outer membrane usher protein ElfC	COG3188	N
CLUSTER10643	5	hypothetical protein	COG4226	S
CLUSTER10633	5	Carboxylesterase NlhH	COG1506,COG0400,COG0596,	I,E,R
CLUSTER10525	5	putative fimbrial-like protein ElfG	COG3539	N
CLUSTER10488	5	Autoinducer 2 import system permease protein LsrD	COG1172,COG0559,COG4603,	E,R,G
CLUSTER10196	5	Chaperone protein FocC	COG3121	N
CLUSTER10152	5	hypothetical protein	COG5018,COG2176,COG0847	L,R
CLUSTER10054	5	Inner membrane protein YagU	COG3477	S
CLUSTER10022	5	hypothetical protein	COG2186,COG2188,COG1802,	K
CLUSTER10009	5	hypothetical protein	#	#
CLUSTER9826	5	Phenolic acid decarboxylase	COG0043	H
CLUSTER9823	5	hypothetical protein	#	#
CLUSTER9818	5	Hemolysin E chromosomal	#	#
CLUSTER9791	5	hypothetical protein	#	#
CLUSTER9760	5	hypothetical protein	COG3468,COG4625,COG5571	S,M,N
CLUSTER9755	5	hypothetical protein	COG0619	P
CLUSTER9497	5	hypothetical protein	#	#
CLUSTER9468	5	hypothetical protein	COG3523,COG1100,COG0630,	N,R,E,S
CLUSTER9457	5	hypothetical protein	COG1396,COG1476,COG1426,	S,R,K
CLUSTER9397	5	hypothetical protein	#	#
CLUSTER9388	5	hypothetical protein	#	#
CLUSTER9113	5	Transcriptional regulator HosA	COG2512,COG1695,COG1321,	S,K
CLUSTER9100	5	Inner membrane protein YmfA	#	#
CLUSTER9073	5	hypothetical protein	#	#
CLUSTER9058	5	Toxin HigB-2	COG4737	S
CLUSTER8723	5	hypothetical protein	COG2268,COG0330	O,S
CLUSTER8722	5	hypothetical protein	#	#
CLUSTER8695	5	hypothetical protein	#	#
CLUSTER8442	5	2-keto-3-deoxy-L-rhamnonate aldolase	COG0469,COG3836,COG2301	G
CLUSTER8120	5	hypothetical protein	#	#
CLUSTER8085	5	Energy-coupling factor transporter ATP-binding protein EcfA1	COG2874,COG1127,COG4152,	V,E,D,Q,S,O,N,G,R,U,L,C,H,P
CLUSTER7695	5	putative UbiX-like flavin prenyltransferase	COG0163	H
CLUSTER6772	5	hypothetical protein	COG3209,COG3188	M,N
CLUSTER6770	5	Protein ClpV1	COG0542,COG3267,COG1223,	O,V,U,R
CLUSTER6486	5	hypothetical protein	COG0791	M
CLUSTER6447	5	RNA-splicing ligase RtcB	COG1690	S
CLUSTER6177	5	CRISPR-associated endonuclease/helicase Cas3	COG1203,COG1061	R,K
CLUSTER5973	5	Protein VdcD	COG4332	S
CLUSTER5953	5	Ribose import permease protein RbsC	COG0559,COG1172,COG4158,	E,R,G
CLUSTER5616	5	Type-1 fimbrial protein A chain	COG3539	N
CLUSTER5580	5	Cryptic outer membrane porin BglH	COG4372,COG4580,COG3883	S,G
CLUSTER5537	5	hypothetical protein	COG0474	P
CLUSTER5322	5	Glyceraldehyde-3-phosphate dehydrogenase	COG0057	G
CLUSTER5307	5	Fructose import ATP-binding protein FruK	COG1135,COG1129,COG0410,	G,O,D,Q,E,V,P,H,C,L,R
CLUSTER5306	5	hypothetical protein	#	#
CLUSTER4612	5	hypothetical protein	#	#
CLUSTER4537	5	IS110 family transposase IS621	COG3547,COG1555	L
CLUSTER4531	5	Outer membrane usher protein FimD	COG3188	N
CLUSTER4512	5	hypothetical protein	#	#
CLUSTER2958	5	hypothetical protein	COG2804,COG1215	N,M
CLUSTER2940	5	PTS system NN-diacetylchitobiose-specific EIIA component	COG1447	G
CLUSTER2922	5	hypothetical protein	COG4886	S
CLUSTER2900	5	hypothetical protein	#	#
CLUSTER2776	5	putative autotransporter	COG4625,COG3468,COG5571	N,M,S
CLUSTER2771	5	hypothetical protein	#	#
CLUSTER2703	5	Galactose-6-phosphate isomerase subunit LacA	COG0698	G
CLUSTER2671	5	Surface presentation of antigens protein SpaO	COG1886	N
CLUSTER2658	5	putative L-galactonate transporter	COG2807,COG2223,COG2211,	P,G
CLUSTER2600	5	Autoinducer 2-binding protein LsrB	COG4213,COG1879	G
CLUSTER2191	5	hypothetical protein	#	#
CLUSTER2129	5	PTS system NN-diacetylchitobiose-specific EIIC component	COG1455	G
CLUSTER1816	5	hypothetical protein	#	#
CLUSTER1761	5	hypothetical protein	COG4226	S
CLUSTER1706	5	CFA/I fimbrial subunit E	#	#
CLUSTER1700	5	hypothetical protein	#	#
CLUSTER1671	5	Chaperone protein FocC	COG3121	N
CLUSTER1648	5	hypothetical protein	COG0790	R
CLUSTER1645	5	hypothetical protein	COG4405	S
CLUSTER1168	5	hypothetical protein	#	#
CLUSTER1160	5	hypothetical protein	COG1661	R
CLUSTER1097	5	PTS system cellobiose-specific EIIB component	COG3414,COG1440	G
CLUSTER1037	5	LexA repressor	COG1974	K
CLUSTER0916	5	CRISPR system Cascade subunit CasA	COG5942	#
CLUSTER0636	5	hypothetical protein	COG4104,COG3209	S,M
CLUSTER0630	5	hypothetical protein	COG5949	#
CLUSTER0619	5	hypothetical protein	#	#
CLUSTER0318	5	hypothetical protein	#	#
CLUSTER0314	5	CRISPR system Cascade subunit CasC	COG5934	#
CLUSTER0006	5	hypothetical protein	#	#
CLUSTER0004	5	hypothetical protein	COG1688	L
CLUSTER9390	5	hypothetical protein	#	#
CLUSTER6218	5	hypothetical protein	COG3121	N
CLUSTER9764	4	hypothetical protein	#	#
CLUSTER5531	4	Protein RhsC	COG3209	M
CLUSTER0316	4	Putative nuclease YhcG	COG4804	S
CLUSTER11735	3	hypothetical protein	#	#
CLUSTER11734	3	hypothetical protein	#	#
CLUSTER11732	3	hypothetical protein	COG3344	L
CLUSTER11264	3	Flagellum-specific ATP synthase	COG0488,COG1127,COG1157,	Q,R,G,N
CLUSTER11020	3	hypothetical protein	COG1317	N
CLUSTER10980	3	hypothetical protein	COG1261,COG3745	N,U
CLUSTER10979	3	Antitoxin ChpS	COG2336	T
CLUSTER10976	3	hypothetical protein	COG3090,COG4665	G,Q
CLUSTER10975	3	hypothetical protein	#	#
CLUSTER10655	3	Neopullulanase	COG3280,COG0366,COG0296	G
CLUSTER10644	3	hypothetical protein	COG1749,COG1256,COG4786	N
CLUSTER10639	3	putative RNA 2-phosphotransferase	COG1859	J
CLUSTER10638	3	hypothetical protein	COG4643,COG5519	L,S
CLUSTER10636	3	hypothetical protein	#	#
CLUSTER10570	3	hypothetical protein	#	#
CLUSTER10566	3	hypothetical protein	#	#
CLUSTER10553	3	hypothetical protein	COG0438	M
CLUSTER10532	3	hypothetical protein	COG2747	K
CLUSTER10523	3	Solute-binding protein	COG0834,COG1638,COG0715,	G,P,Q,E
CLUSTER10165	3	Outer membrane usher protein YehB	COG3188	N
CLUSTER10159	3	hypothetical protein	COG3618,COG2159	R
CLUSTER10143	3	hypothetical protein	COG3951	M
CLUSTER10139	3	hypothetical protein	#	#
CLUSTER10042	3	hypothetical protein	#	#
CLUSTER10023	3	hypothetical protein	COG5301	R
CLUSTER10017	3	hypothetical protein	COG3418	N
CLUSTER9995	3	hypothetical protein	#	#
CLUSTER9809	3	Cyclodextrin-binding protein	COG2182,COG4143,COG1653,	P,G,H
CLUSTER9804	3	hypothetical protein	COG0745,COG3710	K,T
CLUSTER9803	3	Flagellar biosynthetic protein FlhB	COG2257,COG1377,COG4792	U,S,N
CLUSTER9797	3	hypothetical protein	#	#
CLUSTER9787	3	hypothetical protein	#	#
CLUSTER9773	3	hypothetical protein	#	#
CLUSTER9767	3	hypothetical protein	#	#
CLUSTER9756	3	Flagellar basal-body rod protein FlgC	COG1749,COG1558,COG1256,	N
CLUSTER9482	3	Outer membrane usher protein YehB	COG3188	N
CLUSTER9479	3	hypothetical protein	COG0395,COG3833,COG0765,	E,G,P
CLUSTER9470	3	hypothetical protein	#	#
CLUSTER9463	3	hypothetical protein	#	#
CLUSTER9417	3	hypothetical protein	#	#
CLUSTER9410	3	D-inositol-3-phosphate glycosyltransferase	COG0297,COG0438	G,M
CLUSTER9404	3	hypothetical protein	#	#
CLUSTER9400	3	putative protein YcjY	COG3458,COG4188,COG0412,	E,R,Q,I
CLUSTER9392	3	Flagellar basal body rod protein FlgB	COG4786,COG1815	N
CLUSTER9391	3	Endoribonuclease toxin ChpB	COG2337	T
CLUSTER9389	3	C4-dicarboxylate TRAP transporter large permease protein DctM	COG4664,COG4666,COG1593,	Q,R,G,P
CLUSTER9082	3	Diacetylchitobiose uptake system permease protein NgcG	COG1178,COG0555,COG1177,	E,O,G,P
CLUSTER9074	3	Flagellar hook-associated protein 3	COG1344	N
CLUSTER9066	3	hypothetical protein	#	#
CLUSTER9013	3	hypothetical protein	COG2865,COG1479	S,K
CLUSTER9006	3	hypothetical protein	#	#
CLUSTER9005	3	hypothetical protein	#	#
CLUSTER8997	3	Putative teichuronic acid biosynthesis glycosyltransferase TuaG	COG1216,COG0463,COG1215	M,R
CLUSTER8986	3	hypothetical protein	COG2910,COG0451,COG0702	R,M
CLUSTER8733	3	hypothetical protein	#	#
CLUSTER8731	3	hypothetical protein	COG3015	M
CLUSTER8729	3	Flagellar secretion chaperone FliS	COG1516	N
CLUSTER8728	3	hypothetical protein	COG1987,COG4794	N,U
CLUSTER8727	3	hypothetical protein	COG0542	O
CLUSTER8724	3	hypothetical protein	COG1637	L
CLUSTER8706	3	hypothetical protein	COG1476,COG1396,COG2944,	K,S
CLUSTER8699	3	putative deoxyribonuclease RhsA	COG3209	M
CLUSTER8697	3	hypothetical protein	#	#
CLUSTER8440	3	hypothetical protein	#	#
CLUSTER8437	3	UDP-3-O-3-hydroxymyristoylglucosamine N-acyltransferase	COG2171,COG1207,COG0110,	R,E,M
CLUSTER8436	3	Flagellar hook-associated protein 2	COG3468,COG1345	M,N
CLUSTER8435	3	Flagellar biosynthetic protein FliR	COG4791,COG1684	U,N
CLUSTER8416	3	Inner membrane protein YnjI	#	#
CLUSTER8413	3	hypothetical protein	#	#
CLUSTER8401	3	hypothetical protein	COG4453	S
CLUSTER8125	3	hypothetical protein	#	#
CLUSTER8122	3	Flagellin 1	COG1344	N
CLUSTER8121	3	Flagellar biosynthetic protein FlhB	COG1377	N
CLUSTER8118	3	hypothetical protein	#	#
CLUSTER8095	3	hypothetical protein	#	#
CLUSTER8086	3	hypothetical protein	COG2153,COG1246,COG3153,	R,E,K,M
CLUSTER7463	3	hypothetical protein	#	#
CLUSTER6762	3	Flagellar motor switch protein FliG	COG1536,COG2239	N,P
CLUSTER6761	3	hypothetical protein	COG0732	V
CLUSTER6745	3	hypothetical protein	#	#
CLUSTER6488	3	Chemotaxis protein LafU	COG1360,COG2885	M,N
CLUSTER6487	3	Flagellar M-ring protein	COG4669,COG1766	N,U
CLUSTER6201	3	Chemotaxis protein LafT	COG1291	N
CLUSTER6200	3	Flagellar hook-basal body complex protein FliE	COG1677	N
CLUSTER5572	3	hypothetical protein	#	#
CLUSTER5566	3	putative protein YbbA	COG0400,COG1647,COG0627,	R,P
CLUSTER5552	3	Flagellar P-ring protein	COG1706	N
CLUSTER5545	3	hypothetical protein	#	#
CLUSTER5461	3	hypothetical protein	#	#
CLUSTER5460	3	hypothetical protein	#	#
CLUSTER5447	3	hypothetical protein	#	#
CLUSTER5402	3	hypothetical protein	#	#
CLUSTER5368	3	hypothetical protein	#	#
CLUSTER5365	3	hypothetical protein	#	#
CLUSTER4958	3	putative autotransporter	#	#
CLUSTER4799	3	Outer membrane porin N	COG3203,COG1629	P,M
CLUSTER4786	3	hypothetical protein	#	#
CLUSTER4751	3	hypothetical protein	COG1843	N
CLUSTER4718	3	hypothetical protein	#	#
CLUSTER4716	3	hypothetical protein	#	#
CLUSTER4713	3	hypothetical protein	COG1378	K
CLUSTER4683	3	hypothetical protein	#	#
CLUSTER4668	3	hypothetical protein	COG2882	N
CLUSTER2934	3	hypothetical protein	#	#
CLUSTER2929	3	hypothetical protein	#	#
CLUSTER2921	3	2345-tetrahydropyridine-26-dicarboxylate N-acetyltransferase	COG2171,COG0110,COG1207,	M,R,E
CLUSTER2907	3	Flagellar L-ring protein	COG2063	N
CLUSTER2897	3	hypothetical protein	#	#
CLUSTER2883	3	Protein RhsC	COG3209,COG4104	S,M
CLUSTER2882	3	Inner membrane protein YiaA	COG4682,COG4298	S
CLUSTER2789	3	hypothetical protein	COG1943	L
CLUSTER2766	3	hypothetical protein	#	#
CLUSTER2760	3	hypothetical protein	#	#
CLUSTER2740	3	hypothetical protein	#	#
CLUSTER2738	3	hypothetical protein	COG0383	G
CLUSTER2711	3	hypothetical protein	COG1887,COG1216,COG1215,	M,R
CLUSTER2706	3	hypothetical protein	#	#
CLUSTER2668	3	hypothetical protein	COG1512	R
CLUSTER2111	3	hypothetical protein	COG4637,COG3593,COG4938,	S,C,R,L,P
CLUSTER2105	3	hypothetical protein	COG0327	S
CLUSTER2096	3	hypothetical protein	#	#
CLUSTER2071	3	Flagellar basal-body rod protein FlgG	COG4787,COG1749,COG1558,	N
CLUSTER2059	3	hypothetical protein	#	#
CLUSTER2041	3	Inner membrane protein YiaA	COG4682,COG4298	S
CLUSTER2026	3	putative autotransporter	COG3210,COG3468,COG5295,	M,U,S
CLUSTER1910	3	NADPH-quinone oxidoreductase subunit K chloroplastic	COG3260,COG0377	C
CLUSTER1863	3	Flagellar hook protein FlgE	COG1749,COG4786,COG1256,	N
CLUSTER1853	3	Prophage integrase IntA	COG4973,COG4974,COG0582	L
CLUSTER1834	3	hypothetical protein	COG1240,COG1721,COG2425,	H,R
CLUSTER1828	3	hypothetical protein	COG5295,COG3210,COG1344	U,N
CLUSTER1826	3	hypothetical protein	COG3533	S
CLUSTER1790	3	Glycerol-3-phosphate cytidylyltransferase	COG0615,COG0669,COG1057,	M,H
CLUSTER1782	3	hypothetical protein	#	#
CLUSTER1740	3	Protein LemA	COG1704	S
CLUSTER1074	3	hypothetical protein	#	#
CLUSTER1064	3	Inner membrane protein YnjI	#	#
CLUSTER1031	3	Flagellar basal-body rod protein FlgF	COG4786,COG1749,COG4787	N
CLUSTER1019	3	hypothetical protein	COG3311	K
CLUSTER0951	3	RNA polymerase sigma factor for flagellar operon	COG1595,COG1191,COG0568	K
CLUSTER0950	3	Nitrogen fixation protein VnfA	COG3283,COG4650,COG3604,	K,T,Q
CLUSTER0929	3	hypothetical protein	COG5470,COG2350	S
CLUSTER0919	3	hypothetical protein	#	#
CLUSTER0915	3	hypothetical protein	#	#
CLUSTER0665	3	hypothetical protein	COG1580	N
CLUSTER0664	3	hypothetical protein	COG1868	N
CLUSTER0354	3	hypothetical protein	COG3144	N
CLUSTER0353	3	hypothetical protein	COG1868,COG1886	N
CLUSTER0320	3	hypothetical protein	#	#
CLUSTER0049	3	hypothetical protein	#	#
CLUSTER0048	3	hypothetical protein	COG5301	R
CLUSTER0045	3	Oligosaccharides import ATP-binding protein MsmX	COG1121,COG4988,COG3593,	L,R,C,H,P,Q,D,V,E,O,G
CLUSTER0041	3	hypothetical protein	COG5220	D
CLUSTER0040	3	Flagellar biosynthetic protein FliP	COG1338,COG4790	U,N
CLUSTER0008	3	hypothetical protein	#	#
CLUSTER8513	7	NADPH-quinone oxidoreductase subunit 2 chloroplastic	COG0474,COG1009,COG0651,	C,P
CLUSTER4129	8	hypothetical protein	COG3863	S
CLUSTER4900	7	putative protein YmdA	COG3539	N
CLUSTER2592	7	putative protein YdfO	COG5562	R
CLUSTER2036	7	ISNCY family transposase ISVsa17	COG5464	S
CLUSTER7337	9	hypothetical protein	#	#
CLUSTER2403	9	hypothetical protein	#	#
CLUSTER1632	9	hypothetical protein	#	#
CLUSTER8409	8	hypothetical protein	COG2983	S
CLUSTER4873	8	Toxin YoeB	COG3041,COG2026,COG4115	J,S
CLUSTER1856	8	hypothetical protein	COG4735	S
CLUSTER1006	8	6-phospho-alpha-glucosidase	#	#
CLUSTER9177	5	putative type I restriction enzymeP M protein	COG4123,COG0827,COG0286,	L,R,J,V
CLUSTER4444	7	hypothetical protein	COG1061,COG4889,COG0556,	S,V,R,L,K
CLUSTER10471	6	Toxic protein SymE	COG2336	T
CLUSTER8415	6	hypothetical protein	#	#
CLUSTER8431	7	hypothetical protein	COG1530	J
CLUSTER4482	7	Antitoxin YefM	COG2161,COG4118	D
CLUSTER4216	7	Enterobactin synthase component F	COG4908,COG0596,COG1021,	H,R,Q,I
CLUSTER2781	7	Trans-aconitate 2-methyltransferase	COG0500,COG2227,COG4976,	M,H,R,E,J,Q
CLUSTER1633	7	hypothetical protein	COG5484,COG3415,COG1595	K,L,S
CLUSTER10486	6	hypothetical protein	#	#
CLUSTER8060	6	hypothetical protein	COG1403,COG3440,COG3183	V
CLUSTER1743	6	Surface presentation of antigens protein SpaP	COG4790,COG1338	U,N
CLUSTER9474	6	hypothetical protein	#	#
CLUSTER5458	7	hypothetical protein	COG1943	L
CLUSTER4241	7	hypothetical protein	#	#
CLUSTER6280	7	hypothetical protein	#	#
CLUSTER1895	7	Crossover junction endodeoxyribonuclease RusA	COG4570	L
CLUSTER9777	6	Protein PrgH	#	#
CLUSTER9478	6	Protein YnfP	#	#
CLUSTER8712	6	Protease ElaD	#	#
CLUSTER4886	6	putative protein YdfB	#	#
CLUSTER10647	6	hypothetical protein	#	#
CLUSTER10565	6	Protease 7	COG4571	M
CLUSTER10146	6	hypothetical protein	#	#
CLUSTER10056	6	HTH-type transcriptional regulator AppY	COG4977,COG2207,COG2169	K,F
CLUSTER9367	6	Tyrosine recombinase XerD	COG3215,COG0582,COG4974,	N,L
CLUSTER9077	6	hypothetical protein	#	#
CLUSTER8475	6	hypothetical protein	COG0500,COG2227,COG4976,	H,R,Q
CLUSTER8056	6	hypothetical protein	#	#
CLUSTER5556	6	hypothetical protein	#	#
CLUSTER5451	6	hypothetical protein	#	#
CLUSTER4767	6	putative protein YbiI	COG1734	T
CLUSTER2773	6	hypothetical protein	#	#
CLUSTER1876	6	DNA adenine methylase	COG0338	L
CLUSTER1246	6	Protein PhoH	COG3267,COG1702,COG1875	T,U
CLUSTER11502	5	hypothetical protein	#	#
CLUSTER11247	5	hypothetical protein	#	#
CLUSTER11006	5	hypothetical protein	COG1792	M
CLUSTER10941	5	hypothetical protein	COG1479,COG3586	S
CLUSTER10648	5	Putative prophage major tail sheath protein	COG3497	R
CLUSTER10063	5	hypothetical protein	#	#
CLUSTER9078	5	hypothetical protein	COG3498	R
CLUSTER8087	5	hypothetical protein	COG5518,COG4695	R,S
CLUSTER7686	5	hypothetical protein	COG3772	R
CLUSTER6730	5	Tyrosine recombinase XerC	COG4973,COG4974,COG0582	L
CLUSTER6187	5	hypothetical protein	#	#
CLUSTER5452	5	hypothetical protein	#	#
CLUSTER4963	5	Surface presentation of antigens protein SpaS	COG4792,COG1377	U,N
CLUSTER4907	5	hypothetical protein	#	#
CLUSTER4768	5	hypothetical protein	COG3206,COG5412,COG4717,	M,S,D,R
CLUSTER4684	5	hypothetical protein	COG4540	R
CLUSTER4491	5	hypothetical protein	#	#
CLUSTER2916	5	hypothetical protein	#	#
CLUSTER2774	5	hypothetical protein	COG3501,COG3500	R,S
CLUSTER2084	5	hypothetical protein	COG4385	R
CLUSTER2083	5	hypothetical protein	COG2932,COG1974	K
CLUSTER1985	5	hypothetical protein	#	#
CLUSTER1877	5	hypothetical protein	COG3499	R
CLUSTER1799	5	hypothetical protein	COG3628	R
CLUSTER1636	5	hypothetical protein	COG1595,COG3415,COG5484	K,L,S
CLUSTER1047	5	hypothetical protein	COG3948,COG3299	S,R
CLUSTER1046	5	hypothetical protein	#	#
CLUSTER0927	5	hypothetical protein	COG5004	R
CLUSTER0642	5	hypothetical protein	#	#
CLUSTER0061	7	DNA-directed RNA polymerase subunit beta	COG0085	K
CLUSTER8994	8	Motility protein A	COG1291	N
CLUSTER5358	8	ATP-dependent DNA helicase Rep	COG0507,COG3972,COG3973,	L,R
CLUSTER4581	8	Trk system potassium uptake protein TrkA	COG0686,COG3263,COG0373,	E,R,M,H,P
CLUSTER4299	8	Undecaprenyl-phosphate 4-deoxy-4-formamido-L-arabinose transferase	COG1216,COG1215,COG0463,	R,S,M
CLUSTER2976	8	Putative transcriptional regulator of 2-aminoethylphosphonate degradation operons	COG2186,COG1725,COG2188,	K
CLUSTER1858	8	Acetolactate synthase isozyme 3 large subunit	COG0028,COG3961,COG1013	G,E,C
CLUSTER10301	7	hypothetical protein	COG4625,COG3468,COG3210	U,S,M
CLUSTER10080	7	Glycine betaine/proline betaine transport system ATP-binding protein ProV	COG1122,COG4178,COG4133,	L,R,C,H,P,D,Q,V,E,O,S,K,G,T
CLUSTER10055	7	UDP-23-diacylglucosamine hydrolase	COG2908,COG1407,COG1409,	R,L,S
CLUSTER2792	7	hypothetical protein	COG3757	M
CLUSTER2145	7	Inner membrane protein YbhI	COG0471,COG1055	P
CLUSTER1795	7	Allantoinase	COG0402,COG0044,COG1820,	G,R,Q,F
CLUSTER8089	7	Periplasmic AppA protein	#	#
CLUSTER2759	7	Inner membrane ABC transporter permease protein YtfT	COG4177,COG4603,COG0559,	G,E,R
CLUSTER10024	9	Putative aliphatic sulfonates transport permease protein SsuC	COG4986,COG0765,COG1174,	P,E
CLUSTER9727	9	PTS system trehalose-specific EIIBC component	COG1263,COG1264	G
CLUSTER8410	9	Release factor glutamine methyltransferase	COG2265,COG0030,COG4976,	R,V,J,Q,L,H,M
CLUSTER5753	9	Intermembrane transport protein PqiA	COG2995	S
CLUSTER5600	9	Ureidoglycolate lyase	COG3194	F
CLUSTER5517	9	Thiol:disulfide interchange protein DsbA	COG2761,COG1651	Q,O
CLUSTER4796	9	Holliday junction ATP-dependent DNA helicase RuvA	COG1948,COG0632,COG0353,	L
CLUSTER4550	9	Thiol:disulfide interchange protein DsbE	COG3118,COG0526,COG1225,	O
CLUSTER4459	9	2-dehydro-3-deoxyphosphooctonate aldolase	COG2876,COG2877	E,M
CLUSTER4383	9	Clamp-binding protein CrfC	COG3596	R
CLUSTER2626	9	Cytochrome c-type biogenesis protein CcmE	COG5616,COG2332	S,O
CLUSTER2591	9	Glutathione transport system permease protein GsiD	COG1178,COG0555,COG0600,	E,R,V,O,G,P
CLUSTER2429	9	Inner membrane ABC transporter permease protein YdcU	COG1178,COG0555,COG0600,	E,O,G,P
CLUSTER2177	9	High-affinity branched-chain amino acid transport ATP-binding protein LivF	COG0396,COG4172,COG1117,	R,L,C,H,P,E,V,D,Q,O,G
CLUSTER1638	9	Hydroxycarboxylate dehydrogenase B	COG2055	C
CLUSTER1146	9	Lipopolysaccharide export system ATP-binding protein LptB	COG4170,COG4987,COG2401,	C,L,R,P,H,O,Q,D,V,E,G
CLUSTER10676	8	Chromosome partition protein MukE	COG3095,COG0610	V,D
CLUSTER10489	8	hypothetical protein	COG2067	I
CLUSTER10307	8	putative fimbrial chaperone SfmC	COG3121	N
CLUSTER10038	8	Murein DD-endopeptidase MepM	COG5821,COG5833,COG4942,	,M,D
CLUSTER10004	8	HTH-type transcriptional regulator DmlR	COG1321,COG0583	K
CLUSTER9420	8	Cytochrome bd-II ubiquinol oxidase subunit 2	COG1294	C
CLUSTER9405	8	Lactoylglutathione lyase	COG0346,COG2514,COG3324,	R,E,S
CLUSTER5328	8	L-asparaginase 1	COG0252	E
CLUSTER5285	8	PTS system glucose-specific EIICB component	COG1263,COG1264	G
CLUSTER4575	8	Hexuronate transporter	COG2814,COG0738,COG2807,	P,G,R
CLUSTER4541	8	Crossover junction endodeoxyribonuclease RuvC	COG0817	L
CLUSTER4451	8	Alkanesulfonate monooxygenase	COG2141	C
CLUSTER4417	8	Agmatinase	COG0010	E
CLUSTER4156	8	RecBCD enzyme subunit RecB	COG3972,COG3973,COG1074,	R,L
CLUSTER2830	8	Arginine transport ATP-binding protein ArtM	COG1123,COG4604,COG1134,	H,C,R,N,G,S,F,O,E,P,U,L,T,V,J,Q,D
CLUSTER2819	8	hypothetical protein	#	#
CLUSTER2348	8	putative fimbrial-like protein YcbV	COG3539	N
CLUSTER2325	8	Transketolase 2	COG3959,COG0021,COG1154	H,G
CLUSTER2185	8	hypothetical protein	#	#
CLUSTER1918	8	Propionyl-CoA:succinate CoA transferase	COG0427,COG4670	C,I
CLUSTER1903	8	hypothetical protein	#	#
CLUSTER1776	8	Lysine-sensitive aspartokinase 3	COG0527,COG0528	F,E
CLUSTER1678	8	L-arabinose transport system permease protein AraH	COG0559,COG1172,COG4211,	R,E,G
CLUSTER1352	8	Arabinose import ATP-binding protein AraG	COG1127,COG4152,COG4778,	G,V,E,D,Q,O,H,P,R,L,C
CLUSTER1308	8	3-ketoacyl-CoA thiolase FadA	COG0183,COG0304	I
CLUSTER1103	8	Inosose dehydratase	COG3622,COG1082	G
CLUSTER10019	8	putative diguanylate cyclase DgcC	COG2199,COG3706,COG5001	T
CLUSTER5747	8	Mechanosensitive channel MscK	COG4942,COG4717,COG3264,	R,D,S,O,K,M
CLUSTER5097	8	Protein translocase subunit SecF	COG1033,COG0341,COG0342,	R,U
CLUSTER10670	7	hypothetical protein	COG1664	M
CLUSTER8395	7	CRISPR-associated endonuclease Cas1	COG1518	L
CLUSTER8084	7	CRISPR-associated endoribonuclease Cas2	#	#
CLUSTER10542	7	Nicotinamide-nucleotide amidohydrolase PncC	COG1546	R
CLUSTER8745	7	hypothetical protein	COG3299,COG3948	S,R
CLUSTER8453	7	hypothetical protein	COG3628	R
CLUSTER1925	7	Inner membrane amino-acid ABC transporter permease protein YhdY	COG1177,COG4597,COG1178,	P,E
CLUSTER1668	7	Pyruvate-flavodoxin oxidoreductase	COG1149,COG2221,COG1014,	C,R
CLUSTER0331	7	Putative xanthine dehydrogenase molybdenum-binding subunit XdhA	COG2080,COG4630,COG1529	C,F
CLUSTER0064	7	hypothetical protein	COG4385	R
CLUSTER10968	6	hypothetical protein	COG1396,COG1476,COG3620,	K
CLUSTER10627	6	O-antigen ligase	COG3307	M
CLUSTER10511	6	Toxin HigB-2	COG4737	S
CLUSTER9786	6	Lipopolysaccharide core heptoseII kinase RfaY	COG3642,COG0478	T
CLUSTER9452	6	General stress protein A	COG1442	M
CLUSTER9199	6	Protein RhsD	COG4104,COG3209	S,M
CLUSTER9194	6	Laminin-binding fimbrial subunit ElfA	COG3539	N
CLUSTER9072	6	hypothetical protein	COG3515	S
CLUSTER9052	6	Undecaprenyl-phosphate 4-deoxy-4-formamido-L-arabinose transferase	COG1216,COG0463,COG1215	R,M
CLUSTER8741	6	hypothetical protein	COG3628,COG3518	R,S
CLUSTER8737	6	Sucrose permease	COG2271,COG0738,COG2211,	P,G
CLUSTER8114	6	Protein YdgA	COG5339	S
CLUSTER5599	6	Bacteriophage adsorption protein A	COG4785,COG4700,COG3914,	G,N,O,S,R,U
CLUSTER5420	6	Autoinducer-2 kinase	COG1070,COG1069	G,C
CLUSTER4838	6	hypothetical protein	COG1442	M
CLUSTER4623	6	hypothetical protein	#	#
CLUSTER2880	6	hypothetical protein	COG0701	R
CLUSTER2694	6	Lipopolysaccharide core heptosyltransferase RfaQ	COG2327,COG0859	S,M
CLUSTER2110	6	hypothetical protein	COG3668	R
CLUSTER2039	6	hypothetical protein	COG0640,COG1414,COG4189,	S,K
CLUSTER1934	6	hypothetical protein	COG1442	M
CLUSTER1789	6	Major exported protein	COG3157	S
CLUSTER1738	6	hypothetical protein	#	#
CLUSTER1307	6	IS1 family transposase IS1H	COG3677	L
CLUSTER1085	6	hypothetical protein	#	#
CLUSTER1073	6	Antitoxin ParD1	COG3609	K
CLUSTER0956	6	D-serine transporter DsdX	COG2610	G
CLUSTER0679	6	hypothetical protein	COG1716,COG3456	T
CLUSTER0673	6	HTH-type transcriptional regulator DegA	COG1879,COG1609	G,K
CLUSTER0671	6	hypothetical protein	#	#
CLUSTER0663	6	hypothetical protein	COG3521	S
CLUSTER0623	6	Antitoxin VapB	COG2336,COG4456	T,S
CLUSTER0368	6	hypothetical protein	COG3520	S
CLUSTER0364	6	Sucrose-6-phosphate hydrolase	COG2152,COG3507,COG1621	G
CLUSTER0361	6	hypothetical protein	COG3831	S
CLUSTER0352	6	hypothetical protein	COG3522	S
CLUSTER0309	6	tRNAfMet-specific endonuclease VapC	COG1848,COG1487,COG3744	R,S
CLUSTER0059	6	hypothetical protein	COG3519	S
CLUSTER0053	6	Fructokinase	COG1105,COG2870,COG0524	G,M
CLUSTER0039	6	hypothetical protein	COG3455	S
CLUSTER10280	8	23-diketo-L-gulonate TRAP transporter small permease protein YiaM	COG3090,COG4665	Q,G
CLUSTER5719	8	Sialic acid TRAP transporter large permease protein SiaM	COG1055,COG0471,COG1593,	P,G,R,Q
CLUSTER4135	8	Small toxic protein TisB	#	#
CLUSTER2797	8	NADPH-dependent ferric-chelate reductase	COG2375,COG1018	P,C
CLUSTER2742	8	PTS system galactitol-specific EIIB component	COG3711,COG3414	G,K
CLUSTER2131	8	putative protein YnbD	COG0671,COG2453,COG5350,	T,S,I,R
CLUSTER1169	8	Chaperone protein ClpB	COG0470,COG3284,COG0467,	N,T,S,O,D,Q,U,R,L
CLUSTER1009	8	hypothetical protein	#	#
CLUSTER11500	9	hypothetical protein	COG3061	M
CLUSTER10559	9	Phosphocarrier protein HPr	COG1925	G
CLUSTER10087	9	tRNA 5-methylaminomethyl-2-thiouridine biosynthesis bifunctional protein MnmC	COG4121,COG0665	E,S
CLUSTER10048	9	Cysteine synthase A	COG0031,COG0498,COG1171	E
CLUSTER9885	9	Arabinose operon regulatory protein	COG3837,COG1917,COG2169,	E,F,S,K,G
CLUSTER9873	9	Bifunctional transcriptional activator/DNA repair enzyme Ada	COG4977,COG3695,COG2207,	K,F,L
CLUSTER8201	9	Ribulokinase	COG1069,COG1940,COG1070	C,K,G
CLUSTER7535	9	D-alanyl-D-alanine carboxypeptidase DacC	COG1686,COG2367	M,V
CLUSTER5033	9	putative MFS-type transporter YfcJ	COG2807,COG2223,COG2814,	G,P
CLUSTER4608	9	HTH-type transcriptional regulator SgrR	COG0747,COG4166,COG4533	E,R
CLUSTER2988	9	Phosphoglucosamine mutase	COG1109	G
CLUSTER2438	9	HTH-type transcriptional regulator AcrR	COG3226,COG1309	K,S
CLUSTER1968	9	NADP transhydrogenase subunit beta	COG1282	C
CLUSTER1296	9	L-carnitine CoA-transferase	COG1804	C
CLUSTER0439	9	Exodeoxyribonuclease 7 large subunit	COG1570,COG1196	L,D
CLUSTER0037	9	UDP-N-acetylmuramate--L-alanine ligase	COG0770,COG0769,COG0771,	H,M
CLUSTER10628	8	hypothetical protein	COG2982,COG2911	S,M
CLUSTER10546	8	hypothetical protein	#	#
CLUSTER10180	8	6-phosphogluconolactonase	COG3391,COG3386,COG2319,	G,R,S
CLUSTER9421	8	Pyrimidine monooxygenase RutA	COG2141	C
CLUSTER9406	8	Aminodeoxychorismate synthase component 1	COG0147,COG1169	E,H
CLUSTER9049	8	Melibiose operon regulatory protein	COG2169,COG2207,COG4977	F,K
CLUSTER9000	8	Phosphoenolpyruvate-protein phosphotransferase	COG0574,COG1080,COG3848,	G,T
CLUSTER8991	8	hypothetical protein	COG3140	S
CLUSTER8509	8	L-arabinose isomerase	COG2160	G
CLUSTER8443	8	NADH-quinone oxidoreductase subunit F	COG4656,COG1894	C
CLUSTER5688	8	putative LD-transpeptidase ErfK/SrfK	COG1376	S
CLUSTER5492	8	Ion-translocating oxidoreductase complex subunit C	COG0247,COG1148,COG2768,	C,S,D,R
CLUSTER5333	8	Oxidoreductase UcpA	COG3967,COG1028,COG2226,	R,I,S,H,M
CLUSTER4898	8	NADH dehydrogenase	COG1252,COG0665,COG2072,	P,R,E,C,O
CLUSTER4892	8	ATP-dependent RNA helicase DbpA	COG0553,COG1201,COG1111,	L,R,K
CLUSTER4884	8	Ion-translocating oxidoreductase complex subunit E	COG4657,COG4660,COG2209,	C
CLUSTER4521	8	Purine nucleoside phosphoramidase	COG0537	F
CLUSTER4210	8	hypothetical protein	COG4672	S
CLUSTER4163	8	Peptidase B	COG0260	E
CLUSTER4054	8	Deferrochelatase/peroxidase EfeB	COG2837	P
CLUSTER4003	8	Adenosine deaminase	COG1816	F
CLUSTER2903	8	Pyruvate dehydrogenase E1 component	COG0021,COG2609	C,G
CLUSTER2785	8	Putative transport protein YdiK	COG0628	R
CLUSTER2753	8	ATP-dependent RNA helicase SrmB	COG1061,COG1199,COG1204,	R,L,K
CLUSTER2336	8	AMP nucleosidase	COG2820,COG0775	F
CLUSTER2277	8	Flagellar regulator flk	#	#
CLUSTER1947	8	Acetyltransferase YpeA	COG2153,COG1246,COG3393,	V,E,J,R,S,K,M
CLUSTER1898	8	hypothetical protein	COG0247,COG0277	C
CLUSTER1831	8	putative diguanylate cyclase DgcE	COG3706,COG5805,COG3852,	,K,T
CLUSTER1689	8	Ribonuclease BN	COG2220,COG2333,COG1236,	T,J,R
CLUSTER1659	8	Ribosomal protein S12 methylthiotransferase accessory factor YcaO	COG1944	S
CLUSTER1347	8	DNA-3-methyladenine glycosylase 2	COG0122,COG0177	L
CLUSTER1200	8	putative oxidoreductase YdgJ	COG4091,COG0673	R,E
CLUSTER1098	8	Serine/threonine-protein kinase toxin HipA	COG3550	R
CLUSTER0622	8	hypothetical protein	COG3711,COG4977,COG2207	K
CLUSTER0349	8	DNA polymerase II	COG0417	L
CLUSTER0308	8	Oxygen-dependent coproporphyrinogen-III oxidase	COG0408	H
CLUSTER0051	8	NADH-quinone oxidoreductase subunit C/D	COG3261,COG3262,COG0649,	C
CLUSTER0036	8	RNA polymerase-associated protein RapA	COG0514,COG1061,COG0553	L,K
CLUSTER10971	7	Aldehyde dehydrogenase B	COG4230,COG1012	C
CLUSTER10752	7	Type II secretion system protein H	COG4967,COG4966,COG4795,	U,N
CLUSTER10573	7	Inner membrane transport protein YdiN	COG0477,COG2271,COG2807,	G,P
CLUSTER10554	7	D-tagatose-16-bisphosphate aldolase subunit GatY	COG0191	G
CLUSTER10493	7	putative fimbrial-like protein SfmA	COG3539	N
CLUSTER10268	7	Type II secretion system protein G	COG2165,COG4969,COG4537,	U,N
CLUSTER10047	7	hypothetical protein	COG2373	R
CLUSTER10044	7	D-tagatose-16-bisphosphate aldolase subunit GatZ	COG4573	G
CLUSTER9982	7	Inner membrane protein YiaW	#	#
CLUSTER9881	7	Putative type II secretion system protein K	COG3156	U
CLUSTER9761	7	putative protein YcjY	COG2267,COG1073,COG1506,	R,E,Q,I
CLUSTER9551	7	Type II secretion system protein J	COG4940,COG4967,COG4968,	U,N
CLUSTER9170	7	hypothetical protein	#	#
CLUSTER8744	7	Glucitol operon repressor	COG1349,COG2345,COG2378	K
CLUSTER8703	7	hypothetical protein	COG3209	M
CLUSTER8406	7	hypothetical protein	#	#
CLUSTER8196	7	hypothetical protein	COG3297	U
CLUSTER8138	7	Putative aliphatic sulfonates transport permease protein SsuC	COG1173,COG0765,COG0581,	O,E,P
CLUSTER5708	7	Type II secretion system protein F	COG1459,COG1955	N
CLUSTER5432	7	PTS system galactitol-specific EIIA component	COG4668,COG1762	G
CLUSTER5375	7	PTS system sorbose-specific EIIB component	COG3444	G
CLUSTER5354	7	Inner membrane protein YiaV	COG1196,COG0845,COG1566	M,D,V
CLUSTER4997	7	Alcohol dehydrogenase 2	COG1979,COG0371,COG1454	C
CLUSTER4824	7	N-acetylgalactosamine permease IIC component 1	COG3715	G
CLUSTER4717	7	Galactitol 1-phosphate 5-dehydrogenase	COG1063,COG3288,COG1250,	H,I,C,J,R,E
CLUSTER4119	7	hypothetical protein	#	#
CLUSTER2991	7	Inner membrane transporter YgjI	COG0531	E
CLUSTER2751	7	Hydrogenase-4 component B	COG1008,COG1007,COG0651,	P,C
CLUSTER2746	7	hypothetical protein	COG4676	S
CLUSTER2676	7	hypothetical protein	COG1506,COG2936,COG0657,	I,Q,R,E
CLUSTER2651	7	hypothetical protein	COG0583	K
CLUSTER2075	7	Outer membrane protein X	COG3637	M
CLUSTER1909	7	Ethanolamine utilization protein EutS	COG4816,COG4577,COG4810	Q,E
CLUSTER1833	7	PTS system galactitol-specific EIIC component	COG3775	G
CLUSTER1829	7	putative diguanylate cyclase DgcQ	COG2199,COG3706,COG5001	T
CLUSTER1719	7	MltA-interacting protein	COG3713	M
CLUSTER1381	7	hypothetical protein	COG2214	O
CLUSTER1227	7	hypothetical protein	COG4733,COG3401	S,R
CLUSTER1114	7	Rhomboid protease GlpG	COG0705,COG3391,COG0823,	S,R,U,V,G
CLUSTER0676	7	NADP/NAD-dependent aldehyde dehydrogenase PuuC	COG4230,COG1012	C
CLUSTER0001	7	Diguanylate cyclase DgcN	COG5001,COG3850,COG3706,	T
CLUSTER2665	7	putative fimbrial-like protein YadM	COG3539	N
CLUSTER8441	8	hypothetical protein	#	#
CLUSTER4710	8	putative zinc-type alcohol dehydrogenase-like protein YdjJ	COG1063,COG3288,COG1062,	E,R,C
CLUSTER9801	7	Outer membrane usher protein YehB	COG3188	N
CLUSTER1824	7	Inner membrane metabolite transport protein YdjE	COG2814,COG0738,COG2211,	P,G
CLUSTER9017	9	HTH-type transcriptional regulator NimR	COG2207,COG4977,COG2169,	S,F,K,G
CLUSTER6440	9	Purine nucleoside phosphorylase 2	COG0005	F
CLUSTER5952	9	Lysozyme RrrD	COG3772	R
CLUSTER2078	9	Secretory immunoglobulin A-binding protein EsiB	COG3914,COG0790,COG0457	R,O
CLUSTER1781	9	Outer membrane usher protein FimD	COG3188	N
CLUSTER1355	9	putative HTH-type transcriptional regulator YdjF	COG2378,COG3177,COG2345,	K,S
CLUSTER11019	8	putative protein YjgL	#	#
CLUSTER8205	8	D-galactonate transporter	COG0477,COG2271,COG2807,	P,G
CLUSTER7057	8	Outer membrane porin protein OmpD	COG2831,COG3203	U,M
CLUSTER6208	8	Xanthosine permease	COG2814,COG2211	G
CLUSTER6160	8	hypothetical protein	#	#
CLUSTER5422	8	hypothetical protein	#	#
CLUSTER5096	8	putative protein YbbC	#	#
CLUSTER4636	8	RNA 3-terminal phosphate cyclase	COG0430	A
CLUSTER4184	8	NADH-specific methylglyoxal reductase	COG0667,COG1453,COG0656	C,R
CLUSTER4067	8	Flagellar hook-associated protein 2	COG3210,COG1345	N,U
CLUSTER2878	8	hypothetical protein	#	#
CLUSTER2595	8	hypothetical protein	COG2214,COG0484	O
CLUSTER2590	8	Oxygen-insensitive NADPH nitroreductase	COG0778	C
CLUSTER2354	8	hypothetical protein	COG3209	M
CLUSTER2338	8	Inner membrane metabolite transport protein YdjE	COG2223,COG2211,COG0477,	P,G,R
CLUSTER1639	8	Prophage DNA-packing protein NohA	COG4220	L
CLUSTER1061	8	hypothetical protein	#	#
CLUSTER0957	8	Hca operon transcriptional activator HcaR	COG0583	K
CLUSTER0693	8	hypothetical protein	#	#
CLUSTER5474	8	Aryl-phospho-beta-D-glucosidase BglH	COG2723	G
CLUSTER8116	7	Dual-specificity RNA pseudouridine synthase RluF	COG0522,COG1187	J
CLUSTER0322	9	Lipoyl synthase	COG0502,COG2516,COG0320,	O,R,H
CLUSTER10040	8	Flagellar protein FliT	#	#
CLUSTER9522	8	325-bisphosphate nucleotidase CysQ	COG1218,COG0483	P,G
CLUSTER5960	8	Exoribonuclease 2	COG4776,COG0557	K
CLUSTER5436	8	Gamma-glutamyl phosphate reductase	COG1012	C
CLUSTER5429	8	Flagellar secretion chaperone FliS	COG1516	N
CLUSTER5378	8	Protein AaeX	#	#
CLUSTER2752	8	Outer membrane protein assembly factor BamB	COG1520	S
CLUSTER10687	9	NADPH-quinone oxidoreductase subunit I chloroplastic	COG1143,COG0348,COG1142,	R,C
CLUSTER9805	9	HTH-type transcriptional regulator EcpR	COG4566,COG2771,COG5905,	T,K,,L
CLUSTER9471	9	Common pilus major fimbrillin subunit EcpA	#	#
CLUSTER8123	9	50S ribosomal protein L36 2	COG0257	J
CLUSTER5273	9	Major exported protein	COG3157	S
CLUSTER4934	9	HTH-type transcriptional regulator DmlR	COG0583	K
CLUSTER4839	9	Sugar efflux transporter C	COG2271,COG2223,COG2807,	P,G
CLUSTER4385	9	hypothetical protein	#	#
CLUSTER4301	9	50S ribosomal protein L31 type B	COG0254	J
CLUSTER2793	9	HTH-type transcriptional regulator CynR	COG0583	K
CLUSTER2637	9	Methylmalonyl-CoA mutase	COG5012,COG1884,COG2185	R,I
CLUSTER1563	9	Acyl carrier protein	COG3433,COG0236	Q,I
CLUSTER1464	9	putative membrane protein YkgR	#	#
CLUSTER1221	9	hypothetical protein	#	#
CLUSTER0494	9	Protein YdeP	COG0243,COG3383	R,C
CLUSTER11252	8	hypothetical protein	#	#
CLUSTER8708	8	Lipoprotein PrgK	COG4669	U
CLUSTER7880	8	Transcriptional regulator HilA	COG3710,COG4785,COG0457,	R,O,K
CLUSTER6473	8	hypothetical protein	#	#
CLUSTER5263	8	hypothetical protein	#	#
CLUSTER4420	8	hypothetical protein	#	#
CLUSTER2975	8	Putative aminopeptidase YsdC	COG0624,COG2195,COG1363	G,E
CLUSTER1574	8	hypothetical protein	#	#
CLUSTER0632	8	hypothetical protein	#	#
CLUSTER10935	9	hypothetical protein	COG0849,COG4819	D,E
CLUSTER10927	9	Inner membrane protein YqiK	COG1196,COG4913,COG0330,	D,O,S
CLUSTER10922	9	Ribosomal RNA small subunit methyltransferase B	COG0144,COG2890,COG0781,	K,M,H,R,J
CLUSTER10865	9	Lipopolysaccharide core heptoseII-phosphate phosphatase	COG2062,COG0406	G,T
CLUSTER10830	9	Phosphoadenosine phosphosulfate reductase	COG0175	E
CLUSTER10664	9	3-ketoacyl-CoA thiolase FadI	COG0183,COG0304	I
CLUSTER10662	9	hypothetical protein	#	#
CLUSTER10640	9	Methyl-accepting chemotaxis protein I	COG4192,COG5000,COG0840,	N,T
CLUSTER10619	9	30S ribosomal protein S14	COG0199	J
CLUSTER10608	9	Protein translocase subunit SecY	COG0201	U
CLUSTER10607	9	DNA adenine methyltransferase YhdJ	COG2521,COG2189,COG0742,	R,V,L
CLUSTER10604	9	hypothetical protein	COG0596,COG1647,COG2267,	I,R,E
CLUSTER10584	9	Phosphoribosylformylglycinamidine cyclo-ligase	COG0046,COG0709,COG0150	F,E
CLUSTER10480	9	Maltose regulon regulatory protein MalI	COG4213,COG1396,COG1609,	K,G,R
CLUSTER10455	9	Adenine deaminase	COG1228,COG1820,COG3653,	G,R,Q,F
CLUSTER10430	9	Ureidoglycolate dehydrogenase NAD+	COG2055	C
CLUSTER10192	9	Phosphoenolpyruvate carboxylase	COG2352	C
CLUSTER10178	9	Macrodomain Ter protein	COG3120	S
CLUSTER10173	9	Inner membrane protein YnbA	COG0558	I
CLUSTER10145	9	Sugar phosphatase YbiV	COG4087,COG0561,COG0560,	E,R
CLUSTER10123	9	30S ribosomal protein S8	COG0096	J
CLUSTER10100	9	Inner membrane protein YdcO	COG3135	Q
CLUSTER10098	9	Inner membrane ABC transporter ATP-binding protein YddA	COG4152,COG1127,COG1116,	O,Q,D,E,V,G,K,C,I,R,P,H
CLUSTER10083	9	Phosphoribosylglycinamide formyltransferase	COG0788,COG0223,COG0299	F,J
CLUSTER9923	9	Cell division activator CedA	#	#
CLUSTER9814	9	NADH-quinone oxidoreductase subunit H	COG1005,COG0650	C
CLUSTER9813	9	hypothetical protein	#	#
CLUSTER9792	9	50S ribosomal protein L7/L12	COG0222	J
CLUSTER9768	9	hypothetical protein	COG3214	S
CLUSTER9752	9	hypothetical protein	#	#
CLUSTER9480	9	hypothetical protein	COG0438	M
CLUSTER9432	9	UTP--glucose-1-phosphate uridylyltransferase	COG2266,COG1213,COG1209,	H,M,I
CLUSTER9423	9	Outer-membrane lipoprotein LolB	COG3017	M
CLUSTER9398	9	PEP-dependent dihydroxyacetone kinase dihydroxyacetone-binding subunit DhaK	COG2376	G
CLUSTER9377	9	Uracil permease	COG0659,COG2233	P,F
CLUSTER9097	9	hypothetical protein	COG2912	S
CLUSTER9088	9	Protein TraR	#	#
CLUSTER9086	9	hypothetical protein	#	#
CLUSTER9041	9	50S ribosomal protein L15	COG1727,COG0200	J
CLUSTER9035	9	Arylamine N-acetyltransferase	COG2162	Q
CLUSTER9030	9	Acid shock protein	#	#
CLUSTER9024	9	ISNCY family transposase ISRor2	COG5464	S
CLUSTER8824	9	Pyruvate formate-lyase 1-activating enzyme	COG0602,COG1180,COG0524,	O,C,R,G
CLUSTER8371	9	Outer membrane protein assembly factor BamC	COG3317	M
CLUSTER8364	9	hypothetical protein	COG2982,COG3164	S,M
CLUSTER8109	9	HTH-type transcriptional regulator GntR	COG1476,COG1396,COG1609,	G,K
CLUSTER8067	9	hypothetical protein	#	#
CLUSTER8058	9	Phosphoglycerol transferase I	COG1368	M
CLUSTER8020	9	hypothetical protein	#	#
CLUSTER7929	9	Allantoate amidohydrolase	COG0624,COG1363,COG2234	E,R,G
CLUSTER6999	9	hypothetical protein	#	#
CLUSTER6750	9	hypothetical protein	#	#
CLUSTER6466	9	Guanosine-5-triphosphate3-diphosphate pyrophosphatase	COG0248	F
CLUSTER5945	9	Toluene efflux pump outer membrane protein TtgI	COG1538	M
CLUSTER5941	9	Long-chain fatty acid transport protein	COG2067	I
CLUSTER5912	9	Nicotinate dehydrogenase small FeS subunit	COG4630,COG2080	F,C
CLUSTER5857	9	3-sulfolactaldehyde reductase	COG5495,COG0345,COG0287,	P,R,E,I,S
CLUSTER5741	9	Trans-4-hydroxy-L-proline dehydratase	COG1882	C
CLUSTER5620	9	50S ribosomal protein L22	COG0091	J
CLUSTER5612	9	hypothetical protein	COG4668,COG3711,COG1762	G,K
CLUSTER5585	9	Spermidine/putrescine transport system permease protein PotB	COG3833,COG4132,COG0395,	R,E,O,P,G
CLUSTER5582	9	hypothetical protein	COG0575,COG4589	I,R
CLUSTER5573	9	putative fimbrial-like protein YehA	COG3539	N
CLUSTER5547	9	Homoprotocatechuate catabolism bifunctional isomerase/decarboxylase	COG0179,COG3971,COG0243	Q,C
CLUSTER5540	9	Protein translocase subunit SecE	COG0690	U
CLUSTER5523	9	50S ribosomal protein L6	COG0097	J
CLUSTER5478	9	Polyphosphate kinase	COG0855,COG0446,COG1502	R,I,P
CLUSTER5471	9	hypothetical protein	#	#
CLUSTER5408	9	hypothetical protein	COG2315	S
CLUSTER5380	9	30S ribosomal protein S3	COG0092	J
CLUSTER5376	9	Ribosome maturation factor RimP	COG0779	S
CLUSTER5374	9	Inner membrane protein YhaH	COG3152	S
CLUSTER5346	9	DnaA initiator-associating protein DiaA	COG0279,COG1737,COG0794,	G,M,K
CLUSTER5341	9	Hydrogenase-4 component A	COG1149,COG1245,COG2221,	C,E,R
CLUSTER5294	9	hypothetical protein	COG1309	K
CLUSTER5288	9	3-hydroxyadipyl-CoA dehydrogenase	COG0240,COG2085,COG2084,	G,R,I,C
CLUSTER5278	9	Putative transcription factor YjjQ	COG2771,COG2197	T,K
CLUSTER5271	9	3-3-hydroxy-phenylpropionate/3-hydroxycinnamic acid hydroxylase	COG0654,COG0665,COG0644,	H,P,Q,R,E,C,O
CLUSTER5262	9	Anaerobic nitric oxide reductase transcription regulator NorR	COG3284,COG2202,COG3829,	O,L,Q,R,T,K
CLUSTER5243	9	Transcription termination/antitermination protein NusG	COG0250	K
CLUSTER5171	9	Signal transduction histidine-protein kinase BarA	COG0642,COG2172,COG2770,	N,T,K,
CLUSTER5149	9	putative fimbrial chaperone YehC	COG3121	N
CLUSTER5088	9	5-3 exoribonuclease	COG1796,COG0587,COG0613,	L,R,E
CLUSTER4976	9	50S ribosomal protein L30	COG1841	J
CLUSTER4968	9	35-cyclic adenosine monophosphate phosphodiesterase CpdA	COG1409,COG2129,COG1408,	L,R
CLUSTER4961	9	L-fucose isomerase	COG2407	G
CLUSTER4909	9	PKHD-type hydroxylase	COG3128,COG3751	O,S
CLUSTER4870	9	NAD-dependent dihydropyrimidine dehydrogenase subunit PreA	COG2221,COG1149,COG0348,	R,J,C,F
CLUSTER4852	9	Autoinducer-2 kinase	COG1940,COG1924,COG1070,	K,G,D,I,C
CLUSTER4846	9	Adenine DNA glycosylase	COG2231,COG0177,COG1194,	L
CLUSTER4842	9	TDP-N-acetylfucosamine:lipid II N-acetylfucosaminyltransferase	#	#
CLUSTER4832	9	4-alpha-glucanotransferase	COG1640	G
CLUSTER4829	9	50S ribosomal protein L5	COG0094	J
CLUSTER4781	9	12-phenylacetyl-CoA epoxidase subunit C	COG3396	S
CLUSTER4777	9	UTP--glucose-1-phosphate uridylyltransferase	COG1207,COG1210,COG1211,	M,H,R,I
CLUSTER4757	9	Glutaminase 1	COG2066	E
CLUSTER4731	9	PTS system mannose-specific EIIBCA component	COG1299,COG1263	G
CLUSTER4730	9	hypothetical protein	COG1082	G
CLUSTER4720	9	Ribosomal small subunit pseudouridine synthase A	COG1187,COG1188	J
CLUSTER4719	9	hypothetical protein	COG2311	S
CLUSTER4689	9	Cytochrome c-type protein TorC	COG3005,COG3103	C,T
CLUSTER4647	9	putative ECA polymerase	#	#
CLUSTER4633	9	30S ribosomal protein S17	COG0186	J
CLUSTER4617	9	L-fuculokinase	COG0554,COG1070,COG1940	K,G,C
CLUSTER4616	9	7-carboxy-7-deazaguanine synthase	COG0535,COG1180,COG0602	R,O
CLUSTER4594	9	L-rhamnose mutarotase	COG3254	S
CLUSTER4592	9	Ketol-acid reductoisomerase NADP+	COG0287,COG0499,COG0059	H,E
CLUSTER4574	9	putative glycerol-3-phosphate acyltransferase	COG0344	S
CLUSTER4535	9	putative ferredoxin-like protein YdhX	COG2878,COG4624,COG1148,	C,R
CLUSTER4500	9	Putative allantoin permease	COG1953,COG1457	F
CLUSTER4468	9	putative dimethyl sulfoxide reductase chain YnfF	COG1029,COG0243,COG3383,	R,C
CLUSTER4448	9	hypothetical protein	#	#
CLUSTER4419	9	Acetylornithine deacetylase	COG1363,COG0624	E,G
CLUSTER4398	9	Aerobic glycerol-3-phosphate dehydrogenase	COG2072,COG0578,COG0509,	P,C,E
CLUSTER4386	9	50S ribosomal protein L10	COG0244	J
CLUSTER4370	9	Anaerobic dimethyl sulfoxide reductase chain B	COG4624,COG1146,COG0348,	C,R
CLUSTER4327	9	Glutamine transport ATP-binding protein GlnQ	COG4559,COG1132,COG3638,	G,V,E,D,Q,S,O,H,P,R,L,C
CLUSTER4316	9	Nicotinate dehydrogenase FAD-subunit	COG4630,COG1319	F,C
CLUSTER4277	9	Undecaprenyl-diphosphatase	COG1968	V
CLUSTER4265	9	30S ribosomal protein S11	COG0100	J
CLUSTER4215	9	Citrate lyase acyl carrier protein	COG3052	C
CLUSTER4208	9	Molybdopterin molybdenumtransferase	COG0303,COG0521	H
CLUSTER4207	9	23S rRNA uracil747-C5-methyltransferase RlmC	COG2227,COG2265,COG1092,	M,H,Q,J,R
CLUSTER4197	9	C4-dicarboxylic acid transporter DauA	COG0659,COG2233	P,F
CLUSTER4148	9	Lipoprotein NlpI	COG0457,COG1729,COG3063,	G,N,O,S,U,R
CLUSTER4137	9	putative protein YibN	COG0607,COG2897	P
CLUSTER4128	9	Bifunctional ligase/repressor BirA	COG1777,COG0340,COG1510,	H,K
CLUSTER2994	9	Heme chaperone HemW	COG3899,COG1243,COG1032,	C,R,K,H
CLUSTER2987	9	Biosynthetic peptidoglycan transglycosylase	COG5009,COG4953,COG0744	M
CLUSTER2985	9	30S ribosomal protein S19	COG0185	J
CLUSTER2972	9	NADH pyrophosphatase	COG2816,COG1051,COG1443,	L,F,I
CLUSTER2971	9	hypothetical protein	#	#
CLUSTER2899	9	NAD/NADP-dependent betaine aldehyde dehydrogenase	COG1012,COG4230	C
CLUSTER2888	9	ECA polysaccharide chain length modulation protein	COG3765	M
CLUSTER2874	9	50S ribosomal protein L18	COG0256	J
CLUSTER2840	9	hypothetical protein	COG3119,COG1368,COG1524,	M,P,R
CLUSTER2803	9	50S ribosomal protein L14	COG0093	J
CLUSTER2791	9	hypothetical protein	COG2327	S
CLUSTER2762	9	2-oxo-hept-4-ene-17-dioate hydratase	COG3971	Q
CLUSTER2716	9	23-bisphosphoglycerate-dependent phosphoglycerate mutase	COG0406,COG2062,COG0588	T,G
CLUSTER2698	9	Formate dehydrogenase-O iron-sulfur subunit	COG1146,COG0348,COG4624,	R,C
CLUSTER2673	9	Small-conductance mechanosensitive channel	COG0668,COG3264	M
CLUSTER2664	9	4-hydroxyphenylacetate 3-monooxygenase reductase component	COG1853	R
CLUSTER2662	9	hypothetical protein	COG3393,COG1247,COG3981,	M,K,R,J,E
CLUSTER2656	9	L-rhamnose isomerase	COG4806	G
CLUSTER2645	9	Bacterioferritin	COG2406,COG1633,COG2193,	P,R,S
CLUSTER2633	9	Flap endonuclease Xni	COG0258	L
CLUSTER2608	9	ATP-dependent Clp protease adapter protein ClpS	COG2127	S
CLUSTER2534	9	Putative carbamoyltransferase YgeW	COG0078	E
CLUSTER2520	9	HTH-type transcriptional regulator ZntR	COG0019,COG0789	K,E
CLUSTER2512	9	50S ribosomal protein L11	COG0080	J
CLUSTER2511	9	Isocitrate dehydrogenase kinase/phosphatase	COG4579	T
CLUSTER2358	9	Inhibitor of vertebrate lysozyme	#	#
CLUSTER2356	9	hypothetical protein	COG1403	V
CLUSTER2186	9	Outer membrane usher protein PapC	COG3188	N
CLUSTER2181	9	Glyoxalase ElbB	COG3155,COG0693	Q,R
CLUSTER2109	9	GDP-mannose mannosyl hydrolase	COG1051,COG0494	L,F
CLUSTER2101	9	Catalase HPII	COG0753	P
CLUSTER2093	9	Gamma-aminobutyraldehyde dehydrogenase	COG4230,COG1012	C
CLUSTER2086	9	FMN-dependent NADH-azoreductase	COG2249,COG0655,COG1182	I,R
CLUSTER2061	9	34-dihydroxyphenylacetate 23-dioxygenase	COG3384,COG3885	S
CLUSTER2051	9	Pantothenate kinase	COG0572,COG1072	F,H
CLUSTER2040	9	Cellulose synthase catalytic subunit [UDP-forming]	COG5581,COG0463,COG1215,	R,M
CLUSTER2033	9	30S ribosomal protein S5	COG0098	J
CLUSTER1993	9	HTH-type transcriptional activator RhaR	COG2207,COG4977,COG2169,	K,G,S,F
CLUSTER1959	9	Flagellar biosynthetic protein FlhB	COG2257,COG4792,COG1377	N,S,U
CLUSTER1940	9	tRNA guanine-N7--methyltransferase	COG0220,COG0500	Q,R
CLUSTER1926	9	50S ribosomal protein L24	COG0198	J
CLUSTER1916	9	Inner membrane protein YqcE	COG2807,COG2223,COG0738,	G,P
CLUSTER1907	9	D-inositol-3-phosphate glycosyltransferase	COG0438,COG0297	G,M
CLUSTER1871	9	Carbamate kinase 1	COG0527,COG0548,COG0549,	E,F
CLUSTER1870	9	Inner membrane transport protein YbaT	COG0531,COG1113	E
CLUSTER1836	9	Putative DNA repair helicase RadD	COG0514,COG4096,COG0553,	V,R,J,L,K
CLUSTER1756	9	50S ribosomal protein L29	COG0255	J
CLUSTER1722	9	Putative 23-dihydroxypropane-1-sulfonate exporter	COG2223,COG2814,COG2211	P,G
CLUSTER1685	9	Putative nucleoside transporter YegT	COG2223,COG2814,COG2211,	P,G,R
CLUSTER1621	9	Multiphosphoryl transfer protein 1	COG3848,COG4668,COG1925,	G,T
CLUSTER1587	9	2-hydroxy-6-oxononadienedioate/2-hydroxy-6- oxononatrienedioate hydrolase	COG2382,COG2021,COG1506,	I,R,E,Q,P
CLUSTER1573	9	Diaminopropionate ammonia-lyase	COG1171,COG0498,COG0031	E
CLUSTER1567	9	Succinylornithine transaminase	COG0001,COG4992,COG0160,	E,H
CLUSTER1556	9	hypothetical protein	#	#
CLUSTER1545	9	50S ribosomal protein L1	COG0081	J
CLUSTER1538	9	1-acyl-sn-glycerol-3-phosphate acyltransferase	COG0204,COG2937	I
CLUSTER1471	9	DNA gyrase subunit A	COG0188	L
CLUSTER1438	9	Dihydroneopterin aldolase	COG1539	H
CLUSTER1388	9	Lactate utilization protein C	COG1556	S
CLUSTER1339	9	Fructose-like permease IIC component 1	COG1299	G
CLUSTER1330	9	Membrane-bound lytic murein transglycosylase C	COG0741,COG4623	M
CLUSTER1319	9	Rhomboid protease GlpG	COG0705	R
CLUSTER1310	9	DNA replication and repair protein RecF	COG4938,COG3593,COG4637,	S,R,L
CLUSTER1305	9	Peptidyl-lysine N-acetyltransferase YjaB	COG0454,COG0456,COG3153,	M,K,J,E,R
CLUSTER1152	9	Aerobic respiration control sensor protein ArcB	COG1579,COG0784,COG4753,	R,D,S,K,,N,T
CLUSTER1138	9	Sec-independent protein translocase protein TatB	COG1826	U
CLUSTER1137	9	Inner membrane protein YihN	COG2271,COG2814,COG0738,	P,G
CLUSTER1131	9	HTH-type transcriptional regulator FarR	COG1846	K
CLUSTER1072	9	hypothetical protein	#	#
CLUSTER1055	9	Inner membrane ABC transporter permease protein YdcV	COG0395,COG4149,COG0600,	P,G,O,E
CLUSTER1054	9	putative protein YnbC	COG0400,COG2230,COG2226,	M,H,Q,E,R,I
CLUSTER1036	9	Protein FdrA	COG0074	C
CLUSTER1021	9	5-carboxymethyl-2-hydroxymuconate Delta-isomerase	COG3232	E
CLUSTER0926	9	Moderate conductance mechanosensitive channel YbiO	COG0668,COG3264	M
CLUSTER0924	9	Octanoyltransferase	COG0321,COG0095	H
CLUSTER0917	9	hypothetical protein	COG0716,COG0369	P,C
CLUSTER0646	9	hypothetical protein	COG4630,COG1319	F,C
CLUSTER0641	9	Glutathione S-transferase GstB	COG0625	O
CLUSTER0640	9	Ribosomal RNA large subunit methyltransferase F	COG2890,COG3129	J,R
CLUSTER0594	9	hypothetical protein	#	#
CLUSTER0323	9	PhoH-like protein	COG1875,COG1702	T
CLUSTER0276	9	Cryptic beta-glucoside bgl operon antiterminator	COG3711,COG3933,COG1221	K
CLUSTER0022	9	Inner membrane protein YpjD	COG4137	R
CLUSTER0013	9	Catecholate siderophore receptor Fiu	COG4774,COG1629,COG4771,	I,P,H
CLUSTER11488	7	hypothetical protein	#	#
CLUSTER10602	7	23-cyclic-nucleotide 2-phosphodiesterase/3-nucleotidase	COG1408,COG0737	R,F
CLUSTER10476	7	p-aminobenzoyl-glutamate hydrolase subunit A	COG1473,COG0624,COG2195	E,R
CLUSTER9753	7	Vitamin B12 transporter BtuB	COG4774,COG1629,COG4771,	P,H
CLUSTER9429	7	hypothetical protein	COG2771,COG2197,COG5905	K,,T
CLUSTER9081	7	Putative defective protein IntQ	COG4974,COG4973,COG0582	L
CLUSTER9020	7	hypothetical protein	#	#
CLUSTER6193	7	hypothetical protein	COG0741	M
CLUSTER6180	7	Chaperone protein SicA	COG1729	S
CLUSTER5921	7	hypothetical protein	#	#
CLUSTER4817	7	Surface presentation of antigens protein SpaS	COG1377	N
CLUSTER4619	7	Surface presentation of antigens protein SpaQ	COG4794,COG1987	N,U
CLUSTER4391	7	hypothetical protein	COG3692	S
CLUSTER2954	7	PTS system 2-O-alpha-mannosyl-D-glycerate-specific EIIABC component	COG1445,COG4668,COG1299,	G
CLUSTER2886	7	hypothetical protein	COG1264,COG1263	G
CLUSTER2730	7	hypothetical protein	COG3468,COG3210,COG4625,	N,M,S,U
CLUSTER2715	7	Chaperone protein PapD	COG3121	N
CLUSTER2708	7	putative fimbrial-like protein YadC	COG3539	N
CLUSTER2574	7	hypothetical protein	COG2199,COG3447,COG3706,	T
CLUSTER2029	7	Surface presentation of antigens protein SpaR	COG4791,COG1684	N,U
CLUSTER1832	7	hypothetical protein	COG5005	R
CLUSTER0958	7	hypothetical protein	COG4723	S
CLUSTER0935	7	putative response regulatory protein YgeK	COG3415,COG5905,COG3398,	L,S,,K,T
CLUSTER0647	7	hypothetical protein	#	#
CLUSTER0028	7	hypothetical protein	COG3210,COG5456,COG5295,	R,U,S,M,P
CLUSTER0018	7	Oxygen-regulated invasion protein OrgA	#	#
CLUSTER10936	8	hypothetical protein	COG0583,COG1213	M,K
CLUSTER10925	8	hypothetical protein	#	#
CLUSTER10645	8	putative outer membrane usher protein EcpC	COG3468,COG3188	N,M
CLUSTER10598	8	HTH-type transcriptional regulator TsaR	COG1321,COG1846,COG0583,	K,R
CLUSTER10460	8	putative protein YtfJ	COG3054	R
CLUSTER10033	8	hypothetical protein	#	#
CLUSTER10026	8	putative protein YmgC	#	#
CLUSTER9816	8	hypothetical protein	#	#
CLUSTER9714	8	hypothetical protein	#	#
CLUSTER9464	8	putative HTH-type transcriptional regulator LgoR	COG1167,COG1802,COG2186,	K
CLUSTER9369	8	hypothetical protein	COG2120	S
CLUSTER9346	8	hypothetical protein	COG2244,COG0534	R,V
CLUSTER9169	8	Thymidylate kinase	COG0125	F
CLUSTER9075	8	putative fimbrial chaperone EcpB	#	#
CLUSTER8422	8	Right origin-binding protein	COG2169,COG3449,COG4977,	K,F,S,L
CLUSTER8047	8	hypothetical protein	COG3640,COG0572,COG1341,	H,R,D,F
CLUSTER7918	8	hypothetical protein	#	#
CLUSTER6474	8	hypothetical protein	COG4966,COG4967,COG4970,	N,U
CLUSTER6271	8	NADPH-quinone oxidoreductase subunit 2 chloroplastic	COG0651,COG1007,COG1008,	C
CLUSTER5933	8	p-aminobenzoyl-glutamate hydrolase subunit B	COG1473,COG0624	R,E
CLUSTER5904	8	hypothetical protein	COG0795	R
CLUSTER5581	8	Protein FimF	COG3539	N
CLUSTER5559	8	Protein FimG	COG3539	N
CLUSTER5553	8	putative fimbrial chaperone EcpE	COG3121	N
CLUSTER5396	8	hypothetical protein	#	#
CLUSTER5342	8	GTPase ArgK	COG0467,COG4637,COG0218,	F,E,R,L,T,H
CLUSTER5287	8	p-aminobenzoyl-glutamate transport protein	COG2978	H
CLUSTER5252	8	Lipopolysaccharide export system permease protein LptG	COG0795	R
CLUSTER4819	8	Methylmalonyl-CoA decarboxylase	COG1024	I
CLUSTER4789	8	ATP-dependent RNA helicase SrmB	COG4581,COG3505,COG0513,	K,L,Q,R,U
CLUSTER4752	8	Molybdenum cofactor insertion chaperone PaoD	COG1975	O
CLUSTER4407	8	2-alkyl-3-oxoalkanoate reductase	COG1028,COG3320,COG1091,	M,Q,R,S,I
CLUSTER2982	8	Inner membrane lipoprotein SadB	#	#
CLUSTER2923	8	Type 1 fimbrin D-mannose specific adhesin	COG3539	N
CLUSTER2908	8	Inner membrane protein YagU	COG3477	S
CLUSTER2906	8	mRNA interferase toxin YafQ	COG3041	S
CLUSTER2526	8	8-amino-7-oxononanoate synthase	COG0520,COG1982,COG0156,	H,E
CLUSTER2174	8	Autotransporter adhesin EhaG	COG5295,COG4935,COG4625,	M,U,S,O
CLUSTER2118	8	Outer membrane usher protein PapC	COG3188	N
CLUSTER2076	8	Toxic protein HokE	#	#
CLUSTER1864	8	Aldehyde oxidoreductase molybdenum-binding subunit PaoC	COG1529	C
CLUSTER1694	8	DNA-binding transcriptional activator HyfR	COG3283,COG1221,COG1223,	Q,R,T,K
CLUSTER1672	8	hypothetical protein	#	#
CLUSTER1191	8	hypothetical protein	#	#
CLUSTER1158	8	4-hydroxyphenylalkanoate adenylyltransferase	COG1020,COG1021,COG1541,	H,I,Q
CLUSTER1132	8	hypothetical protein	#	#
CLUSTER1042	8	putative fimbrial-like protein YbgD	COG3539	N
CLUSTER1032	8	Aldehyde oxidoreductase FAD-binding subunit PaoB	COG1319,COG4630	F,C
CLUSTER11259	8	hypothetical protein	COG3517	S
CLUSTER10977	8	putative FAD-linked oxidoreductase	COG0277	C
CLUSTER10964	8	DnaA regulatory inactivator Hda	COG0593	L
CLUSTER10931	8	Putative xanthine dehydrogenase molybdenum-binding subunit XdhA	COG1529	C
CLUSTER10775	8	12-phenylacetyl-CoA epoxidase subunit A	COG3396	S
CLUSTER10675	8	Lon protease	COG0466,COG1750,COG1067	R,O
CLUSTER10674	8	Threonine-rich inner membrane protein GfcA	#	#
CLUSTER10672	8	Spermidine/putrescine-binding periplasmic protein	COG4134,COG0687,COG1653,	G,P,R,E
CLUSTER10661	8	hypothetical protein	COG3499	R
CLUSTER10660	8	hypothetical protein	COG1216,COG0463,COG1215	M,R
CLUSTER10651	8	Putative cytochrome YdhU	COG3658,COG1969,COG2864,	C
CLUSTER10630	8	Carbohydrate acetyl esterase/feruloyl esterase	COG2382,COG2819,COG1506,	I,Q,R,E,P
CLUSTER10609	8	Aspartate-semialdehyde dehydrogenase	COG0136	E
CLUSTER10595	8	hypothetical protein	COG4771,COG4773,COG4772,	P,H
CLUSTER10586	8	Putative D-alanyl-D-alanine carboxypeptidase	COG1680	V
CLUSTER10585	8	Multidrug efflux pump subunit AcrB	COG1033,COG2409,COG0841,	U,R,V,G,P
CLUSTER10567	8	hypothetical protein	COG1054,COG0607,COG2897	P,R
CLUSTER10562	8	hypothetical protein	#	#
CLUSTER10561	8	Cysteine/O-acetylserine efflux protein	COG1280	E
CLUSTER10543	8	putative protein YnfD	#	#
CLUSTER10541	8	Autoinducer 2 import ATP-binding protein LsrA	COG3839,COG4136,COG1118,	C,R,U,P,H,O,V,E,D,Q,G
CLUSTER10540	8	Peroxiredoxin OsmC	COG1764,COG1765	O
CLUSTER10519	8	hypothetical protein	#	#
CLUSTER10502	8	Nitrate/nitrite sensor protein NarQ	COG3851,COG0642,COG2172,	,N,T
CLUSTER10466	8	ECF RNA polymerase sigma-E factor	COG4941,COG1191,COG2771,	K
CLUSTER10454	8	Transcriptional activator CadC	COG2956,COG3629,COG0745,	K,G,T
CLUSTER10281	8	putative MFS-type transporter YhjX	COG2814,COG2211,COG0738,	P,G
CLUSTER10278	8	hypothetical protein	#	#
CLUSTER10205	8	hypothetical protein	#	#
CLUSTER10198	8	Putative transferase YhbX	COG1368,COG2194	R,M
CLUSTER10164	8	hypothetical protein	COG3501,COG3500	R,S
CLUSTER10154	8	putative protein YdhT	#	#
CLUSTER10153	8	Tyrosine--tRNA ligase	COG0162	J
CLUSTER10141	8	Transcriptional activator protein NhaR	COG0583	K
CLUSTER10132	8	putative glucosamine-6-phosphate deaminase 2	COG0363	G
CLUSTER10122	8	Putative amino-acid ABC transporter-binding protein YhdW	COG0715,COG4623,COG0834	E,P,M
CLUSTER10112	8	Protein YhjJ	COG0612	R
CLUSTER10104	8	Lipopolysaccharide assembly protein A	COG3771,COG5416,COG3898	S
CLUSTER10077	8	Inner membrane metabolite transport protein YgcS	COG2211,COG2223,COG0477,	R,G,P
CLUSTER10069	8	Inner membrane transport protein YdiM	COG0738,COG2814,COG2807,	R,G,P
CLUSTER10066	8	DNA topoisomerase 1	COG1110,COG1754,COG0550,	R,L
CLUSTER10064	8	Aspartate/alanine antiporter	COG3273,COG0475,COG0490,	P,R,S
CLUSTER10062	8	ATP-dependent RNA helicase RhlE	COG4581,COG1204,COG0513,	K,R,E,L
CLUSTER10043	8	hypothetical protein	#	#
CLUSTER10039	8	Chemotaxis protein CheA	COG3920,COG3852,COG4585,	,N,T
CLUSTER10035	8	Phenylalanine--tRNA ligase beta subunit	COG0072,COG0073,COG3382	R,J,S
CLUSTER10021	8	S-ureidoglycine aminohydrolase	COG3257,COG0662,COG1917,	G,S,R
CLUSTER9992	8	Ribosomal large subunit pseudouridine synthase D	COG0564,COG1187,COG1189	J
CLUSTER9987	8	Soluble pyridine nucleotide transhydrogenase	COG0654,COG1252,COG1053,	P,H,C,R,S,O,E,Q
CLUSTER9981	8	Phosphoenolpyruvate carboxykinase ATP	COG1866	C
CLUSTER9900	8	hypothetical protein	COG5518	R
CLUSTER9820	8	hypothetical protein	#	#
CLUSTER9812	8	hypothetical protein	COG3498	R
CLUSTER9811	8	Serine acetyltransferase	COG0663,COG4801,COG1044,	R,E,M
CLUSTER9802	8	Chaperone SurA	COG0544,COG0760	O
CLUSTER9793	8	Peptidase E	COG3340	E
CLUSTER9788	8	PTS system beta-glucoside-specific EIIBCA component	COG2190,COG1264,COG1263	G
CLUSTER9763	8	Autoinducer 2-binding protein LsrB	COG1653,COG1879	G
CLUSTER9726	8	HTH-type transcriptional regulator NorG	COG2188,COG2186,COG1167,	P,K,E
CLUSTER9564	8	hypothetical protein	COG0490,COG0471,COG0569,	S,R,P
CLUSTER9494	8	DNA-binding transcriptional regulator BolA	COG5007,COG0271	T,K
CLUSTER9481	8	hypothetical protein	#	#
CLUSTER9476	8	NADPH-dependent curcumin reductase	COG2130,COG0604,COG1063	C,E,R
CLUSTER9450	8	Nickel-binding periplasmic protein	COG3889,COG0747,COG4533,	E,R
CLUSTER9439	8	30S ribosomal protein S9	COG0103	J
CLUSTER9416	8	hypothetical protein	#	#
CLUSTER9403	8	Autoinducer 2 import system permease protein LsrD	COG4177,COG1172,COG0559	E,G
CLUSTER9356	8	hypothetical protein	COG5457	S
CLUSTER9352	8	Ethanolamine ammonia-lyase heavy chain	COG4303	E
CLUSTER9344	8	HTH-type transcriptional regulator TsaR	COG0834,COG1321,COG2005,	K,R,E
CLUSTER9190	8	Flagellar transcriptional regulator FlhC	#	#
CLUSTER9116	8	Isochorismate synthase MenF	COG1169,COG0147	E,H
CLUSTER9108	8	2-methylcitrate synthase	COG0372	C
CLUSTER9087	8	hypothetical protein	COG4913,COG1566,COG4717,	S,R,V,D
CLUSTER9085	8	Imidazole glycerol phosphate synthase subunit HisF	COG0107,COG0106,COG0042,	E,R,J,C
CLUSTER9060	8	Methionine synthase	COG5012,COG0646,COG2040,	E,R,I
CLUSTER9055	8	Cryptic outer membrane porin BglH	COG4580	G
CLUSTER9042	8	hypothetical protein	COG2095	U
CLUSTER9027	8	Exodeoxyribonuclease I	COG2925,COG0847	L
CLUSTER8989	8	Putative dimethyl sulfoxide reductase chain YnfE	COG1034,COG5013,COG0243,	C,R
CLUSTER8807	8	UDP-4-amino-4-deoxy-L-arabinose--oxoglutarate aminotransferase	COG1104,COG0156,COG0520,	H,M,K,E
CLUSTER8506	8	Periplasmic serine endoprotease DegP	COG3975,COG0265,COG3591,	O,U,R,E,T,M
CLUSTER8211	8	Bifunctional polymyxin resistance protein ArnA	COG0299,COG1091,COG0223,	M,J,Q,F
CLUSTER8206	8	hypothetical protein	#	#
CLUSTER8142	8	Cation efflux system protein CusC	COG1538	M
CLUSTER8140	8	hypothetical protein	COG3517	S
CLUSTER8129	8	hypothetical protein	#	#
CLUSTER8128	8	Putative prophage major tail sheath protein	COG3497	R
CLUSTER8127	8	hypothetical protein	COG1216,COG0463,COG1215	R,M
CLUSTER8111	8	DNA polymerase I	COG0349,COG0749,COG0258	L,J
CLUSTER8107	8	Cell division protein ZapE	COG0593,COG1485	R,L
CLUSTER8091	8	N-methyl-L-tryptophan oxidase	COG0492,COG1232,COG0579,	H,R,E,C,O
CLUSTER8059	8	ISNCY family transposase ISRor2	COG5464	S
CLUSTER6744	8	hypothetical protein	COG3608,COG1975	R,O
CLUSTER6743	8	hypothetical protein	COG4936	T
CLUSTER6472	8	Molybdenum cofactor cytidylyltransferase	COG1208,COG0746,COG2068,	H,M,R
CLUSTER6464	8	Carbamate kinase 1	COG0549,COG0548	E
CLUSTER6205	8	hypothetical protein	COG4540	R
CLUSTER6192	8	Putative oxidoreductase YgfK	COG0493,COG1146,COG4656,	E,R,O,C,P
CLUSTER6181	8	D-phenylhydantoinase	COG0044,COG3653,COG1229,	C,F,Q,R,G
CLUSTER6179	8	RecBCD enzyme subunit RecC	COG1330,COG3857	L
CLUSTER6168	8	Hydroxycarboxylate dehydrogenase A	COG1454,COG0371,COG0337	C,E
CLUSTER6161	8	putative multidrug resistance protein EmrK	COG1566,COG0845	V,M
CLUSTER5969	8	Ferredoxin--NADP reductase	COG1146,COG1063,COG2907,	R,C,I,M,H,P,Q,E,O,S
CLUSTER5964	8	Putative anti-FlhC2FlhD4 factor YdiV	COG2200	T
CLUSTER5958	8	Bifunctional protein FolD protein	COG0190	H
CLUSTER5942	8	hypothetical protein	COG0471,COG1288	P,S
CLUSTER5930	8	Lipid II flippase MurJ	COG0728,COG2244	R
CLUSTER5928	8	D-serine/D-alanine/glycine transporter	COG0531,COG0833,COG1113	E
CLUSTER5917	8	DNA-binding transcriptional activator DecR	COG1522,COG1654	K
CLUSTER5915	8	CTP synthase	COG0504,COG0518,COG2071,	E,R,F
CLUSTER5895	8	Hexose-6-phosphate:phosphate antiporter	COG2223,COG2814,COG2211,	P,G,R
CLUSTER5746	8	Outer membrane usher protein SfmD	COG3188	N
CLUSTER5720	8	hypothetical protein	COG5571	N
CLUSTER5591	8	ABC transporter arginine-binding protein 1	COG0715,COG4623,COG3221,	P,M,E,R
CLUSTER5571	8	hypothetical protein	#	#
CLUSTER5569	8	Histidine biosynthesis bifunctional protein HisB	COG0241,COG0131,COG0546,	E,R
CLUSTER5567	8	tRNA U34 carboxymethyltransferase	COG2226,COG2230,COG2264,	R,J,Q,H,M
CLUSTER5563	8	hypothetical protein	COG4529,COG1232	S,H
CLUSTER5522	8	hypothetical protein	COG5633,COG3133,COG3107,	M,R
CLUSTER5512	8	2-dehydro-3-deoxygluconokinase	COG0524,COG1105	G
CLUSTER5509	8	Putative membrane protein IgaA	#	#
CLUSTER5506	8	Fumarate reductase iron-sulfur subunit	COG4656,COG1143,COG0479,	C
CLUSTER5500	8	Lipopolysaccharide assembly protein B	COG4235,COG5010,COG2956,	R,U,O,S,H,G,N
CLUSTER5499	8	hypothetical protein	COG1840,COG0687,COG1653,	G,P,E
CLUSTER5486	8	Methionine--tRNA ligase	COG0495,COG0525,COG0215,	R,J
CLUSTER5483	8	NADH-quinone oxidoreductase subunit M	COG1009,COG1007,COG1008,	C
CLUSTER5481	8	putative cyclic di-GMP phosphodiesterase PdeA	COG4943,COG2199,COG3434,	T
CLUSTER5475	8	Glycine betaine/proline betaine transport system permease protein ProW	COG3127,COG0395,COG3639,	G,P,O,Q,E
CLUSTER5472	8	hypothetical protein	COG0277	C
CLUSTER5467	8	Transcriptional regulatory protein HprR	COG3710,COG4753,COG0784,	K,T
CLUSTER5454	8	Aldehyde-alcohol dehydrogenase	COG1454,COG0371,COG0337,	E,C
CLUSTER5446	8	N5-carboxyaminoimidazole ribonucleotide mutase	COG0041	F
CLUSTER5431	8	hypothetical protein	#	#
CLUSTER5428	8	Chemotaxis protein CheW	COG0835,COG0643	N
CLUSTER5425	8	putative ATP-dependent DNA helicase YoaA	COG1203,COG4096,COG1061,	K,V,R,L
CLUSTER5423	8	N-succinylglutamate 5-semialdehyde dehydrogenase	COG4230,COG1012	C
CLUSTER5421	8	Diguanylate cyclase DgcZ	COG2199,COG5001,COG3706	T
CLUSTER5410	8	Outer membrane usher protein PapC	COG3188	N
CLUSTER5406	8	Glycerate 3-kinase	COG1929	G
CLUSTER5391	8	Formate dehydrogenase-O major subunit	COG0243,COG1153,COG3383,	M,R,C
CLUSTER5389	8	5-methyltetrahydropteroyltriglutamate-- homocysteine methyltransferase	COG0620	E
CLUSTER5387	8	Phosphate transport system permease protein PstC	COG1177,COG0600,COG0555,	E,R,O,P
CLUSTER5381	8	Ribosome-associated ATPase	COG1511,COG4559,COG1132,	P,H,C,R,L,G,S,O,E,V,D,Q
CLUSTER5369	8	Fructose-bisphosphate aldolase class 2	COG0191	G
CLUSTER5360	8	Rhamnulokinase	COG0554,COG1070	C,G
CLUSTER5330	8	hypothetical protein	COG2327,COG0859	M,S
CLUSTER5323	8	HTH-type transcriptional regulator McbR	COG2186,COG2188,COG1167,	K
CLUSTER5295	8	p-hydroxybenzoic acid efflux pump subunit AaeA	COG0845,COG0511,COG3883,	M,V,C,I,S
CLUSTER5292	8	hypothetical protein	#	#
CLUSTER5290	8	ISAs1 family transposase ISEc26	COG5433	L
CLUSTER5255	8	TVP38/TMEM64 family inner membrane protein YdjZ	COG0398,COG0586	S
CLUSTER5090	8	hypothetical protein	COG5004	R
CLUSTER5054	8	tRNA guanosine18-2-O-methyltransferase	COG0565,COG0566,COG0219	J
CLUSTER4959	8	Hydrogenase 3 maturation protease	COG0680	C
CLUSTER4935	8	DNA-directed RNA polymerase subunit alpha	COG0202	K
CLUSTER4933	8	Transcriptional regulatory protein QseB	COG3279,COG4566,COG3706,	K,T
CLUSTER4913	8	Putative purine permease YbbY	COG2233,COG0659	P,F
CLUSTER4904	8	hypothetical protein	#	#
CLUSTER4877	8	KHG/KDPG aldolase	COG0800	G
CLUSTER4860	8	tRNAMet cytidine acetyltransferase TmcA	COG0507,COG0456,COG1444,	L,R,E
CLUSTER4855	8	Inner membrane protein YgaZ	COG1296	E
CLUSTER4828	8	hypothetical protein	COG4597,COG1178,COG0601,	E,P
CLUSTER4818	8	Ferredoxin--NADP reductase	COG1250,COG1146,COG1063,	R,C,I,M,H,P,Q,E,O,S
CLUSTER4802	8	hypothetical protein	#	#
CLUSTER4784	8	3-hydroxy-5-phosphonooxypentane-24-dione thiolase	COG1830	G
CLUSTER4760	8	Ferrienterobactin receptor	COG4206,COG4772,COG4773,	P,H
CLUSTER4755	8	tRNA sulfurtransferase	COG0301,COG0607,COG1818	H,P,R
CLUSTER4750	8	Acyl-coenzyme A dehydrogenase	COG1960	I
CLUSTER4741	8	Putative tartrate transporter	COG2807,COG2223,COG2814,	G,P
CLUSTER4726	8	hypothetical protein	COG3192	E
CLUSTER4715	8	UDP-glucose 6-dehydrogenase	COG0039,COG1004,COG0677,	C,M,H
CLUSTER4711	8	Long-chain-fatty-acid--CoA ligase	COG1020,COG1021,COG0365,	H,Q,I
CLUSTER4708	8	Vitamin B12 import ATP-binding protein BtuD	COG4161,COG3593,COG4615,	C,L,R,P,H,O,D,Q,E,V,G
CLUSTER4706	8	Mannose-6-phosphate isomerase	COG1482	G
CLUSTER4702	8	Antitoxin HipB	COG1475,COG5606,COG3655,	K,S,R
CLUSTER4700	8	Metal-pseudopaline receptor CntO	COG1629,COG4774,COG4772,	H,P
CLUSTER4699	8	hypothetical protein	#	#
CLUSTER4694	8	Endo-type membrane-bound lytic murein transglycosylase A	COG3953,COG4623,COG0741	R,M
CLUSTER4688	8	DNA helicase IV	COG0507,COG1074,COG0210,	L,R
CLUSTER4685	8	hypothetical protein	COG0393	S
CLUSTER4667	8	hypothetical protein	COG3516	S
CLUSTER4664	8	Pantothenate synthetase	COG0414	H
CLUSTER4655	8	Alanine racemase biosynthetic	COG0787,COG3616	E,M
CLUSTER4628	8	N-acetylgalactosamine-6-phosphate deacetylase	COG0402,COG1001,COG1820,	F,R,Q,G
CLUSTER4624	8	Hydrogenase-2 small chain	COG1740,COG3211,COG1941	R,C
CLUSTER4597	8	Endonuclease V	COG1515	L
CLUSTER4571	8	Type II secretion system protein C 2	COG0265,COG0750,COG3031	M,U,O
CLUSTER4569	8	Xanthine permease XanQ	COG2233	F
CLUSTER4557	8	Transaldolase	COG0176	G
CLUSTER4534	8	Pyridoxine/pyridoxamine 5-phosphate oxidase	COG3467,COG3871,COG0259	H,R
CLUSTER4528	8	hypothetical protein	COG1643,COG1061,COG1204,	K,N,R,U,L
CLUSTER4523	8	Alanine racemase catabolic	COG0787	M
CLUSTER4516	8	Inner membrane protein YbjM	#	#
CLUSTER4508	8	Peptidyl-prolyl cis-trans isomerase B	COG0652	O
CLUSTER4499	8	Enterochelin esterase	COG2382,COG1506,COG2819,	E,R,P
CLUSTER4488	8	hypothetical protein	#	#
CLUSTER4485	8	Chemotaxis protein methyltransferase	COG2230,COG2227,COG4976,	R,Q,N,H,M
CLUSTER4467	8	hypothetical protein	COG3781	S
CLUSTER4435	8	hypothetical protein	#	#
CLUSTER4413	8	Glyceraldehyde-3-phosphate dehydrogenase A	COG0673,COG0057	G,R
CLUSTER4397	8	Leu/Ile/Val-binding protein	COG0683	E
CLUSTER4389	8	IMPACT family member YigZ	COG1739	S
CLUSTER4388	8	Sulfofructosephosphate aldolase	COG3684	G
CLUSTER4384	8	hypothetical protein	COG4235,COG2956,COG4783,	O,R,G
CLUSTER4206	8	Replication-associated recombination protein A	COG1223,COG0645,COG0606,	L,R,U,T,K,O,S,V
CLUSTER4201	8	Lipid A biosynthesis lauroyltransferase	COG1560	M
CLUSTER4192	8	Periplasmic murein peptide-binding protein	COG3889,COG0747,COG4166	R,E
CLUSTER4189	8	Starvation-sensing protein RspB	COG0604,COG1064,COG1063,	E,R,C
CLUSTER4186	8	Fumarase D	#	#
CLUSTER4169	8	2-succinyl-5-enolpyruvyl-6-hydroxy-3- cyclohexene-1-carboxylate synthase	COG1165,COG0028	E,H
CLUSTER4161	8	Alpha-ketoglutarate permease	COG2223,COG2807,COG2814,	G,P
CLUSTER4153	8	Nucleoside permease NupG	COG2271,COG0738,COG2211,	G,P
CLUSTER2995	8	Arabinose-proton symporter	COG2807,COG0738,COG2814,	R,G,P
CLUSTER2966	8	Penicillin-binding protein 1B	COG0744,COG0768,COG4953,	M
CLUSTER2953	8	N-glycosidase YbiA	COG3236	S
CLUSTER2950	8	Dimethyl sulfoxide reductase DmsA	COG1153,COG3383,COG1029,	C,R
CLUSTER2935	8	Nickel/cobalt homeostasis protein RcnB	COG5455	S
CLUSTER2872	8	Serine endoprotease DegS	COG0793,COG3031,COG0750,	M,O,E,U,R
CLUSTER2863	8	Multidrug resistance protein MdtL	COG0477,COG2271,COG2223,	G,P
CLUSTER2855	8	Ribonuclease toxin YhaV	#	#
CLUSTER2852	8	Fumarate reductase flavoprotein subunit	COG0029,COG1053,COG0578,	H,R,C
CLUSTER2850	8	4-hydroxyphenylacetate 3-monooxygenase oxygenase component	COG2368	Q
CLUSTER2849	8	Outer membrane usher protein HtrE	COG3188	N
CLUSTER2841	8	Respiratory nitrate reductase 2 beta chain	COG2768,COG1148,COG2878,	R,C
CLUSTER2829	8	HTH-type transcriptional regulator YhaJ	COG0583	K
CLUSTER2818	8	Exopolyphosphatase	COG0248	F
CLUSTER2804	8	Phosphoribulokinase plasmid	COG0002,COG3954,COG0572	C,F,E
CLUSTER2783	8	Voltage-gated ClC-type chloride channel ClcB	COG0038	P
CLUSTER2770	8	N5-carboxyaminoimidazole ribonucleotide synthase	COG0189,COG1181,COG0027,	M,H,F
CLUSTER2757	8	Oligoribonuclease	COG2925,COG0847,COG2176,	A,L,R
CLUSTER2741	8	hypothetical protein	#	#
CLUSTER2734	8	Superoxide dismutase [Cu-Zn]	COG2032	P
CLUSTER2728	8	L-asparagine permease 2	COG1113,COG0833,COG0531	E
CLUSTER2727	8	Methyl-accepting chemotaxis protein III	COG4192,COG2972,COG5000,	T,N
CLUSTER2644	8	Alternative ribosome-rescue factor A	COG3036	S
CLUSTER2622	8	Chain length determinant protein	COG3765,COG3944,COG3206	M
CLUSTER2610	8	hypothetical protein	COG2323	S
CLUSTER2605	8	putative iron export permease protein FetB	COG0390	R
CLUSTER2589	8	Translation initiation factor IF-1	COG0361	J
CLUSTER2583	8	putative fimbrial-like protein YehD	COG3539	N
CLUSTER2581	8	Polyol:NADP oxidoreductase	COG0246	G
CLUSTER2572	8	hypothetical protein	#	#
CLUSTER2565	8	hypothetical protein	COG3132	S
CLUSTER2553	8	Non-specific ribonucleoside hydrolase RihC	COG1957	F
CLUSTER2549	8	Iron3+-hydroxamate-binding protein FhuD	COG4607,COG4594,COG0614	P
CLUSTER2545	8	23-dihydroxyphenylpropionate/2 3-dihydroxicinnamic acid 12-dioxygenase	COG1355,COG3384	R,S
CLUSTER2516	8	Peptidyl-lysine N-acetyltransferase YiaC	COG0454,COG0456,COG3153,	K,M,J,E,R
CLUSTER2350	8	hypothetical protein	#	#
CLUSTER2349	8	30S ribosomal protein S1	COG1098,COG2183,COG1185,	K,L,J
CLUSTER2343	8	putative protein YciO	COG0009	J
CLUSTER2313	8	ATP synthase subunit beta	COG1157,COG0055	C,N
CLUSTER2312	8	HTH-type transcriptional regulator GltC	COG1846,COG1321,COG4742,	K
CLUSTER2179	8	hypothetical protein	COG0758	L
CLUSTER2172	8	Dihydroxy-acid dehydratase	COG0129	E
CLUSTER2171	8	Iron-sulfur cluster assembly protein CyaY	COG1965	P
CLUSTER2166	8	Translocation and assembly module subunit TamA	COG4775,COG0729,COG2831	M,U
CLUSTER2161	8	Ferrichrome outer membrane transporter/phage receptor	COG4774,COG1629,COG4771,	P,H
CLUSTER2127	8	Spermidine N1-acetyltransferase	COG1670,COG3393,COG1247,	E,J,R,M,K
CLUSTER2126	8	Oxidoreductase YdhF	COG4989,COG0667,COG0656,	R,C
CLUSTER2124	8	Vitamin B12 import system permease protein BtuC	COG1108,COG4139,COG4779,	P,H
CLUSTER2122	8	Flagellum-specific ATP synthase	COG1157,COG0055	N,C
CLUSTER2113	8	PTS system fructose-specific EIIBBC component	COG3925,COG1299,COG1445	G
CLUSTER2102	8	DNA topoisomerase 3	COG0550,COG1110	L
CLUSTER2090	8	K+/H+ antiporter NhaP2	COG2985,COG0490,COG0025,	P,S,R
CLUSTER2080	8	Citrate synthase	COG0372	C
CLUSTER2073	8	hypothetical protein	#	#
CLUSTER2056	8	DNA mismatch repair protein MutL	COG0323,COG5000,COG3290,	L,T
CLUSTER2052	8	Malate synthase A	COG2225	C
CLUSTER2050	8	Sensor histidine kinase CpxA	COG5809,COG4191,COG2205,	N,T,
CLUSTER2037	8	hypothetical protein	COG1403,COG3157	V,S
CLUSTER2035	8	putative protein YhfX	COG3457,COG3616	E
CLUSTER2032	8	Multidrug export protein AcrF	COG4258,COG0342,COG1033,	P,U,V,R
CLUSTER2010	8	hypothetical protein	COG2911,COG2982	M,S
CLUSTER2000	8	L+-tartrate dehydratase subunit alpha	COG1951	C
CLUSTER1995	8	Inner membrane protein YjgN	COG4269	S
CLUSTER1982	8	hypothetical protein	#	#
CLUSTER1981	8	putative fimbrial-like protein ElfG	COG3539	N
CLUSTER1963	8	Protein YnjB	COG4134	R
CLUSTER1962	8	putative diguanylate cyclase DgcJ	COG3706,COG5001,COG2199	T
CLUSTER1946	8	Cyclic di-GMP phosphodiesterase PdeF	COG4943,COG2200,COG2199,	T
CLUSTER1935	8	putative inner membrane transporter YicL	COG2211,COG0697,COG5006	R,G
CLUSTER1928	8	DNA adenine methylase	COG0338	L
CLUSTER1913	8	putative transporter	COG0738,COG2211,COG2814,	G,P
CLUSTER1905	8	Protein/nucleic acid deglycase 1	COG0693	R
CLUSTER1893	8	4S-4-hydroxy-5-phosphonooxypentane-23-dione isomerase	COG1359	S
CLUSTER1889	8	HTH-type transcriptional regulator PuuR	COG3620,COG1426,COG1395,	S,R,G,K
CLUSTER1884	8	Flagellar hook-associated protein 3	COG1344	N
CLUSTER1875	8	Fructose-6-phosphate aldolase 1	COG0176	G
CLUSTER1854	8	4-hydroxy-2-oxo-heptane-17-dioate aldolase	COG2301,COG3836	G
CLUSTER1837	8	Sensor histidine kinase RcsC	COG4567,COG3920,COG5808,	K,,N,T
CLUSTER1827	8	Methyl-accepting chemotaxis protein IV	COG0840,COG5000,COG2770,	N,T
CLUSTER1821	8	putative LD-transpeptidase YnhG	COG1376,COG2989	S
CLUSTER1819	8	Protein YdgA	COG5339	S
CLUSTER1815	8	Alcohol dehydrogenase propanol-preferring	COG1064,COG0604,COG1062,	E,R,C
CLUSTER1814	8	putative protein YncE	COG3391,COG2319,COG3386,	V,R,S,G
CLUSTER1813	8	hypothetical protein	#	#
CLUSTER1808	8	Respiratory nitrate reductase 1 alpha chain	COG0243,COG3383,COG5013	C,R
CLUSTER1807	8	Flagellar brake protein YcgR	COG5581	M
CLUSTER1802	8	Trimethylamine-N-oxide reductase 1	COG1034,COG5013,COG3383,	C,R
CLUSTER1796	8	hypothetical protein	COG3539	N
CLUSTER1758	8	Shikimate kinase 1	COG0283,COG4185,COG0529,	E,O,F,S,G,U,R,P
CLUSTER1754	8	p-hydroxybenzoic acid efflux pump subunit AaeB	COG4129,COG1289	S
CLUSTER1752	8	Translation initiation factor IF-2	COG5256,COG3064,COG0050,	M,T,D,J,R,C,S
CLUSTER1751	8	Putative D-galactosamine-6-phosphate deaminase AgaS	COG2222	M
CLUSTER1733	8	Carnitinyl-CoA dehydratase	COG1024	I
CLUSTER1712	8	Large-conductance mechanosensitive channel	COG1970	M
CLUSTER1701	8	Guanine deaminase	COG1001,COG1574,COG1228,	G,F,Q,R
CLUSTER1686	8	Glycine betaine uptake system ATP-binding protein YehX	COG4138,COG2884,COG1126,	O,E,V,Q,D,G,T,K,C,R,L,P,H
CLUSTER1679	8	Flagellar motor switch protein FliG	COG1536,COG2239	P,N
CLUSTER1675	8	putative protein YdhW	#	#
CLUSTER1663	8	Isocitrate dehydrogenase [NADP]	COG0473,COG0538	C
CLUSTER1660	8	Glucose-1-phosphatase	#	#
CLUSTER1637	8	putative cyclic di-GMP phosphodiesterase PdeI	COG4943,COG2200,COG3434,	T
CLUSTER1631	8	Protein-glutamate methylesterase/protein-glutamine glutaminase	COG0745,COG4565,COG3707,	T,N,,K
CLUSTER1628	8	Multidrug resistance protein MdtC	COG0342,COG4258,COG3696,	P,R,U,V
CLUSTER1618	8	Glucuronide carrier protein	COG2271,COG2223,COG2814,	G,P
CLUSTER1617	8	Altronate oxidoreductase	COG0246	G
CLUSTER1614	8	Fumarate and nitrate reduction regulatory protein	COG0664,COG1846	T,K
CLUSTER1606	8	Glyoxylate/hydroxypyruvate reductase A	COG1052,COG0111,COG2084	H,C,I
CLUSTER1577	8	Glutarate 2-hydroxylase	#	#
CLUSTER1543	8	Proton/glutamate-aspartate symporter	COG1301,COG1823	C,R
CLUSTER1384	8	Inner membrane protein YbaN	COG2839,COG2832	S
CLUSTER1376	8	Molybdopterin-synthase adenylyltransferase	COG0476,COG1748,COG1179	E,H
CLUSTER1374	8	Outer-membrane lipoprotein carrier protein	COG2834	M
CLUSTER1373	8	hypothetical protein	COG4678	G
CLUSTER1345	8	Tagatose-6-phosphate kinase	COG2240,COG0351,COG1105,	H,G
CLUSTER1333	8	S-ribosylhomocysteine lyase	COG1854	T
CLUSTER1167	8	Fructose-1-phosphate phosphatase YqaB	COG0637,COG0546,COG1011	R
CLUSTER1159	8	L-asparaginase 2	COG0252	E
CLUSTER1156	8	Glucosidase YgjK	COG1626,COG3408	G
CLUSTER1135	8	D-xylose-proton symporter	COG2223,COG2807,COG2211,	G,P
CLUSTER1127	8	Iron3+-hydroxamate import ATP-binding protein FhuC	COG1122,COG4178,COG3950,	L,R,C,H,P,D,Q,E,V,O,S,G
CLUSTER1111	8	putative protein YbiB	COG0547	E
CLUSTER1094	8	hypothetical protein	#	#
CLUSTER1092	8	hypothetical protein	COG3313	R
CLUSTER1077	8	Pseudouridine kinase	COG0351,COG2240,COG1105,	H,M,G
CLUSTER1050	8	Periplasmic protein TorT	COG1879	G
CLUSTER1048	8	N-acetylmuramoyl-L-alanine amidase AmiD	COG5632,COG3023	V,M
CLUSTER0955	8	putative ABC transporter ATP-binding protein YejF	COG4136,COG0178,COG3839,	G,S,O,V,E,Q,D,P,H,C,R,L
CLUSTER0937	8	putative protein YqcC	COG3098	S
CLUSTER0934	8	Putative aminohydrolase SsnA	COG1574,COG1228,COG1001,	Q,R,F
CLUSTER0672	8	Inner membrane ABC transporter permease protein YejE	COG4239,COG0601,COG1173	E,R
CLUSTER0652	8	putative HTH-type transcriptional regulator YgaV	COG4189,COG0640,COG2345,	K,S
CLUSTER0650	8	Toxic protein HokE	#	#
CLUSTER0643	8	DNA translocase FtsK	COG3451,COG1674,COG3505,	P,N,D,R,U,S
CLUSTER0639	8	8-amino-7-oxononanoate synthase	COG0156	H
CLUSTER0608	8	hypothetical protein	COG0385,COG0798	P,R
CLUSTER0371	8	hypothetical protein	#	#
CLUSTER0363	8	tRNA pseudouridine synthase A	COG0101	J
CLUSTER0351	8	Hypoxanthine phosphoribosyltransferase	COG0634,COG2236	F,R
CLUSTER0344	8	6-phospho-beta-glucosidase BglB	COG1874,COG2723,COG3664	G
CLUSTER0328	8	Aminodeoxychorismate lyase	COG0115	E
CLUSTER0326	8	putative protein McbA	#	#
CLUSTER0324	8	ISAs1 family transposase ISEc1	#	#
CLUSTER0313	8	PTS system glucitol/sorbitol-specific EIIB component	COG0471,COG3732	P,G
CLUSTER0020	8	Pyrimidine/purine nucleotide 5-monophosphate nucleosidase	COG1611	R
CLUSTER0002	8	HTH-type transcriptional repressor GlaR	COG2186,COG2188,COG1802	K
CLUSTER11493	9	Arginine transport ATP-binding protein ArtP	COG4138,COG1126,COG4717,	V,E,D,Q,S,O,G,R,L,C,H,P
CLUSTER11032	9	ISNCY family transposase ISRor2	COG5464	S
CLUSTER11005	9	Cation efflux system protein CusC	COG1566,COG1538,COG4942	M,V,D
CLUSTER10987	9	Chitoporin	#	#
CLUSTER10974	9	2-isopropylmalate synthase	COG0119	E
CLUSTER10973	9	Protein FixA	COG2086	C
CLUSTER10963	9	PTS system N-acetylmuramic acid-specific EIIBC component	COG1264,COG1263	G
CLUSTER10960	9	Enoyl-[acyl-carrier-protein] reductase [NADH] FabI	COG0300,COG0623,COG4221,	I,R
CLUSTER10957	9	Cytochrome bo3 ubiquinol oxidase subunit 3	COG1845	C
CLUSTER10955	9	Aldehyde reductase YahK	COG1062,COG2227,COG1063,	H,C,R,E
CLUSTER10953	9	Lipid A biosynthesis palmitoleoyltransferase	COG1560	M
CLUSTER10950	9	PTS system maltose-specific EIICB component	COG1263,COG1264,COG1299	G
CLUSTER10948	9	HTH-type transcriptional regulator GltR	COG0583,COG4190	K
CLUSTER10947	9	Phenylacetate-coenzyme A ligase	COG1020,COG1541,COG0318	H,I,Q
CLUSTER10946	9	Phosphatase NudJ	COG2816,COG4119,COG0494,	L,F,I
CLUSTER10944	9	Ribonuclease R	COG4776,COG2345,COG0557,	K,J
CLUSTER10942	9	N-acetylneuraminate epimerase	COG3055	S
CLUSTER10940	9	Isoleucine--tRNA ligase	COG0143,COG0060,COG0215,	J
CLUSTER10933	9	Anti-sigma-E factor RseA	COG3073	T
CLUSTER10929	9	Constitutive ornithine decarboxylase	COG1982	E
CLUSTER10924	9	UTP pyrophosphatase	COG1451	R
CLUSTER10780	9	Glucans biosynthesis protein C	COG3936,COG1835,COG3274,	G,I,S
CLUSTER10779	9	Flagellar P-ring protein	COG1706	N
CLUSTER10778	9	putative LD-transpeptidase YcfS	COG1388,COG1376,COG2989	M,S
CLUSTER10774	9	Actin cross-linking toxin VgrG1	COG3501,COG3500,COG4540,	S,R
CLUSTER10772	9	Dipeptidyl carboxypeptidase	COG0339,COG1164	E
CLUSTER10769	9	Flagellar transcriptional regulator FlhD	#	#
CLUSTER10762	9	Lipopolysaccharide assembly protein B	COG3899,COG4785,COG3914,	S,O,U,R,N,G
CLUSTER10760	9	L-lactate dehydrogenase	COG2070,COG1304,COG0516,	R,E,C,F
CLUSTER10720	9	Adenosylmethionine-8-amino-7-oxononanoate aminotransferase	COG0160,COG0079,COG0161,	H,E
CLUSTER10719	9	Tol-Pal system protein TolQ	COG0811	U
CLUSTER10718	9	5-oxoprolinase subunit C	COG1984	E
CLUSTER10716	9	Iron-sulfur cluster insertion protein ErpA	COG0316	S
CLUSTER10707	9	Ribose import ATP-binding protein RbsA	COG4778,COG4608,COG3842,	G,V,E,Q,D,O,H,P,R,C
CLUSTER10698	9	Electron transfer flavoprotein-ubiquinone oxidoreductase	COG0644,COG0665,COG1233	C,Q,E
CLUSTER10696	9	Cysteine desulfurase CsdA	COG0436,COG0520,COG1104,	E
CLUSTER10694	9	hypothetical protein	COG3079	S
CLUSTER10690	9	Pseudouridine kinase	COG3888,COG1654,COG1321,	G,K,M,S
CLUSTER10688	9	Protein ElaB	COG4575	S
CLUSTER10685	9	Competence protein ComM	COG2255,COG3284,COG0467,	L,R,H,O,Q,V,T,K
CLUSTER10678	9	2-methylcitrate dehydratase	COG2079	R
CLUSTER10673	9	3-oxoacyl-[acyl-carrier-protein] synthase 3	COG0304,COG3425,COG0332,	I,Q
CLUSTER10669	9	Spermidine/putrescine import ATP-binding protein PotA	COG3638,COG4559,COG1132,	O,F,V,E,D,Q,G,C,R,P,H
CLUSTER10659	9	1-5-phosphoribosyl-5-[5- phosphoribosylaminomethylideneamino] imidazole-4-carboxamide isomerase	COG1646,COG0107,COG0106,	R,E,F
CLUSTER10657	9	Tyrosine-specific transport protein	COG0531,COG0814	E
CLUSTER10656	9	Cytochrome c-type protein TorY	COG3005	C
CLUSTER10654	9	Protease HtpX	COG4784,COG0501,COG3864,	K,R,S,O
CLUSTER10649	9	NADH oxidoreductase HCR	COG1018,COG2871,COG4097,	C,R,P,H
CLUSTER10641	9	Phosphoserine phosphatase	COG1778,COG3769,COG0560,	R,E
CLUSTER10637	9	Anaerobic ribonucleoside-triphosphate reductase	COG1328	F
CLUSTER10632	9	dTDP-glucose 46-dehydratase 2	COG0702,COG1090,COG1088,	R,Q,M
CLUSTER10631	9	Low affinity potassium transport system protein kup	COG3158	P
CLUSTER10626	9	Xylose isomerase	COG2115	G
CLUSTER10625	9	HTH-type transcriptional regulator DctR	COG2197,COG2771,COG4566	K,T
CLUSTER10624	9	Putative transport protein YhhT	COG0840,COG0628	R,N
CLUSTER10623	9	Glutathione hydrolase proenzyme	COG0405	E
CLUSTER10620	9	putative ABC transporter ATP-binding protein YheS	COG3096,COG1135,COG0410,	H,P,R,L,C,N,G,E,J,V,Q,D,S,O
CLUSTER10615	9	Threonine efflux protein	COG1280	E
CLUSTER10613	9	Glycine--tRNA ligase beta subunit	COG0751	J
CLUSTER10612	9	Aerobic C4-dicarboxylate transport protein	COG1301	C
CLUSTER10610	9	hypothetical protein	#	#
CLUSTER10605	9	30S ribosomal protein S21	COG0828	J
CLUSTER10599	9	Phosphatidylglycerophosphatase B	COG0671	I
CLUSTER10594	9	hypothetical protein	COG2095	U
CLUSTER10592	9	Arginine--tRNA ligase	COG0018	J
CLUSTER10591	9	Response regulator UvrY	COG2197,COG2204,COG3279,	,K,T
CLUSTER10589	9	Putative sulfur carrier protein YeeD	COG0425	O
CLUSTER10582	9	Ribosome association toxin RatA	COG2867	I
CLUSTER10581	9	HTH-type transcriptional regulator AscG	COG1879,COG1414,COG3620,	K,G
CLUSTER10578	9	Protein-methionine-sulfoxide reductase catalytic subunit MsrP	COG2041	R
CLUSTER10576	9	hypothetical protein	COG2707	S
CLUSTER10575	9	Thiosulfate sulfurtransferase YnjE	COG2897,COG0607	P
CLUSTER10572	9	putative protein YnhF	#	#
CLUSTER10563	9	hypothetical protein	COG1357	S
CLUSTER10560	9	Galactose/methyl galactoside import ATP-binding protein MglA	COG1245,COG1136,COG2274,	P,H,C,R,G,O,E,V,Q,D
CLUSTER10557	9	Inner membrane protein YejM	COG3083,COG1524,COG1368,	P,M,R
CLUSTER10556	9	HTH-type transcriptional regulator CysL	COG0226,COG0583	P,K
CLUSTER10555	9	Transcriptional regulatory protein BtsR	COG2197,COG2204,COG4567,	,K,T
CLUSTER10552	9	DNA gyrase inhibitor	COG3449,COG3708,COG4978	K,L,S
CLUSTER10550	9	Cytoplasmic alpha-amylase	COG0366	G
CLUSTER10549	9	Motility protein B	COG2885,COG1360	N,M
CLUSTER10547	9	DNA polymerase III subunit theta	#	#
CLUSTER10545	9	Phenylalanine--tRNA ligase alpha subunit	COG0016,COG0072	J
CLUSTER10544	9	HTH-type transcriptional repressor NemR	COG1309	K
CLUSTER10538	9	Primary amine oxidase	COG3733	Q
CLUSTER10536	9	HTH-type transcriptional repressor ComR	COG1309	K
CLUSTER10535	9	Flagellar basal-body rod protein FlgG	COG4787,COG1558,COG1256,	N
CLUSTER10534	9	O-acetyl-ADP-ribose deacetylase	COG2110	R
CLUSTER10528	9	Sensory histidine kinase/phosphatase NtrB	COG3852,COG5808,COG3920,	T,,K,L
CLUSTER10527	9	Protein HemY	COG3071,COG4783,COG3063,	N,G,H,S,O,R,U
CLUSTER10526	9	hypothetical protein	COG3085	S
CLUSTER10522	9	Adenylyl-sulfate kinase	COG0489,COG4639,COG0645,	F,U,R,D,P,G
CLUSTER10520	9	Membrane-bound lytic murein transglycosylase D	COG0741,COG3061,COG4623,	S,M
CLUSTER10518	9	DNA polymerase III subunit chi	COG2927	L
CLUSTER10513	9	HTH-type transcriptional activator RhaR	COG4977,COG2207,COG2169	K,F
CLUSTER10512	9	Oligopeptidase A	COG0339,COG1164	E
CLUSTER10501	9	N-acetylmuramic acid 6-phosphate etherase	COG1737,COG2222,COG0794,	K,M,R
CLUSTER10497	9	HTH-type transcriptional repressor PurR	COG3093,COG2825,COG3620,	R,G,K,M
CLUSTER10496	9	hypothetical protein	COG4950,COG2128	S
CLUSTER10495	9	Protein YciE	COG3685	S
CLUSTER10492	9	Multidrug efflux pump subunit AcrB	COG0342,COG4258,COG0841,	U,V,R,P
CLUSTER10491	9	Cytochrome bo3 ubiquinol oxidase subunit 4	COG3125	C
CLUSTER10483	9	hypothetical protein	COG3691	S
CLUSTER10482	9	Glutamate-pyruvate aminotransferase AlaC	COG1167,COG0436,COG0079,	K,E
CLUSTER10478	9	Succinate semialdehyde dehydrogenase [NADP+] Sad	COG1012,COG4230,COG3263	P,C
CLUSTER10475	9	GTP cyclohydrolase-2	COG0807	H
CLUSTER10474	9	tRNA-specific 2-thiouridylase MnmA	COG0482,COG0037,COG1365,	J,R,D,H
CLUSTER10470	9	Right origin-binding protein	COG4977,COG2207,COG3708,	S,F,K
CLUSTER10469	9	Lipoprotein signal peptidase	COG0597	M
CLUSTER10467	9	hypothetical protein	COG4717,COG3096,COG4913,	S,U,D,M
CLUSTER10465	9	tRNA-modifying protein YgfZ	COG0354,COG0404	R,E
CLUSTER10464	9	hypothetical protein	COG1811	R
CLUSTER10456	9	hypothetical protein	COG2003	L
CLUSTER10308	9	HTH-type transcriptional regulator CynR	COG0583	K
CLUSTER10304	9	Glucans biosynthesis protein G	COG3131	P
CLUSTER10303	9	Peptidoglycan hydrolase FlgJ	COG1705,COG2992,COG4193,	N,G,M,R
CLUSTER10300	9	hypothetical protein	COG0653,COG3012,COG3318	R,U,S
CLUSTER10297	9	NADP-dependent 3-hydroxy acid dehydrogenase YdfG	COG0451,COG4221,COG0623,	S,I,R,M
CLUSTER10296	9	HTH-type transcriptional regulator DmlR	COG0583	K
CLUSTER10291	9	hypothetical protein	COG3164,COG2911,COG2982	M,S
CLUSTER10287	9	Nucleoside diphosphate kinase	COG0105	F
CLUSTER10286	9	Sulfate adenylyltransferase subunit 1	COG1217,COG0480,COG0481,	T,P,M,J,R
CLUSTER10284	9	Bifunctional glutathionylspermidine synthetase/amidase	COG0754	E
CLUSTER10277	9	Sensor protein ZraS	COG0643,COG5806,COG0642,	,N,T
CLUSTER10275	9	Cytosol aminopeptidase	COG0260	E
CLUSTER10264	9	RNA polymerase sigma factor RpoS	COG1595,COG0568,COG1191	K
CLUSTER10259	9	Inner membrane protein YijD	#	#
CLUSTER10258	9	HTH-type transcriptional regulator MurR	COG0794,COG2222,COG1737	M,K
CLUSTER10257	9	hypothetical protein	#	#
CLUSTER10256	9	hypothetical protein	#	#
CLUSTER10252	9	Nicotinate-nucleotide--dimethylbenzimidazole phosphoribosyltransferase	COG2038	H
CLUSTER10250	9	Tail-specific protease	COG0793,COG0750,COG0265	O,M
CLUSTER10245	9	Thiosulfate sulfurtransferase PspE	COG2897,COG0607	P
CLUSTER10242	9	Large ribosomal RNA subunit accumulation protein YceD	COG1399	R
CLUSTER10237	9	Macrolide export protein MacA	COG1196,COG1579,COG0845,	S,R,V,D,M
CLUSTER10234	9	5-oxoprolinase subunit B	COG2049	E
CLUSTER10232	9	H+/Cl- exchange transporter ClcA	COG0038	P
CLUSTER10211	9	Cell division protein ZapA	COG3027	S
CLUSTER10203	9	hypothetical protein	COG0277	C
CLUSTER10201	9	34-dihydroxy-2-butanone 4-phosphate synthase	COG0807,COG0108	H
CLUSTER10200	9	Evolved beta-galactosidase subunit alpha	COG3250	G
CLUSTER10187	9	Acetyl-coenzyme A synthetase	COG1541,COG0365,COG1022,	Q,I,H
CLUSTER10186	9	ATP-dependent Clp protease ATP-binding subunit ClpX	COG0324,COG0606,COG0464,	T,K,O,F,J,E,H,R,L
CLUSTER10183	9	Sensor histidine kinase DpiB	COG4251,COG5000,COG4192,	Q,T,K,
CLUSTER10182	9	Potassium-transporting ATPase KdpC subunit	COG2156	P
CLUSTER10181	9	Succinate--CoA ligase [ADP-forming] subunit alpha	COG0074	C
CLUSTER10179	9	Chromosome partition protein MukB	COG1196,COG3914,COG1579,	M,R,V,L,D,S,O
CLUSTER10177	9	Cold shock-like protein CspG	COG0557,COG1278	K
CLUSTER10176	9	Malonyl CoA-acyl carrier protein transacylase	COG0331,COG3321	I,Q
CLUSTER10166	9	Sugar efflux transporter B	COG2807,COG2814,COG0738,	R,G,P
CLUSTER10162	9	Imidazole glycerol phosphate synthase subunit HisH	COG0118,COG2071,COG3442,	F,R,E
CLUSTER10161	9	hypothetical protein	#	#
CLUSTER10160	9	Trimethylamine-N-oxide reductase 2	COG3383,COG0243,COG1034	C,R
CLUSTER10158	9	Riboflavin transporter RibZ	COG2814,COG2211,COG0738,	G,P
CLUSTER10156	9	Protease 4	COG1030,COG0616,COG0740	O
CLUSTER10155	9	Medium-chain fatty-acid--CoA ligase	COG1020,COG1021,COG1541,	Q,I,H
CLUSTER10150	9	Beta-phosphoglucomutase	COG0637,COG0546,COG1011	R
CLUSTER10148	9	Pyruvate dehydrogenase [ubiquinone]	COG3962,COG0028,COG3961	G,E
CLUSTER10142	9	hypothetical protein	COG3863,COG0791	S,M
CLUSTER10140	9	hypothetical protein	#	#
CLUSTER10138	9	Anaerobic ribonucleoside-triphosphate reductase-activating protein	COG1180,COG0535	O,R
CLUSTER10136	9	GTPase HflX	COG0486,COG1163,COG2262,	J,R,P
CLUSTER10133	9	ATPase RavA	COG0714,COG0606	R,O
CLUSTER10131	9	Aspartate/alanine antiporter	COG3273,COG0475,COG2985,	S,R,P
CLUSTER10130	9	Xanthine permease XanP	COG2233	F
CLUSTER10129	9	Lipopolysaccharide heptosyltransferase 1	COG0859	M
CLUSTER10128	9	Xylulose kinase	COG1940,COG0554,COG1070	G,K,C
CLUSTER10126	9	hypothetical protein	#	#
CLUSTER10124	9	Tryptophan--tRNA ligase	COG0180	J
CLUSTER10118	9	CDP-diacylglycerol pyrophosphatase	COG2134	I
CLUSTER10115	9	ATP-dependent DNA helicase RecQ	COG1202,COG0514,COG0553,	K,R,J,L
CLUSTER10113	9	Bifunctional pppGpp synthase/hydrolase SpoT	COG0441,COG0317,COG2357	J,S,T
CLUSTER10110	9	14-alpha-glucan branching enzyme GlgB	COG0296,COG0366,COG1523	G
CLUSTER10109	9	Putative cryptic C4-dicarboxylate transporter DcuD	COG1757,COG3069	C
CLUSTER10108	9	tRNA N6-adenosine threonylcarbamoyltransferase	COG2192,COG0533,COG1214,	O
CLUSTER10103	9	Glucosylglycerate phosphorylase	COG0366	G
CLUSTER10102	9	putative DNA endonuclease SmrA	COG1193,COG2840	S,L
CLUSTER10099	9	Respiratory nitrate reductase 2 gamma chain	COG2181	C
CLUSTER10096	9	Ion-translocating oxidoreductase complex subunit B	COG1148,COG2768,COG0247,	R,C,S
CLUSTER10095	9	HTH-type transcriptional repressor PurR	COG1609,COG1879	G,K
CLUSTER10091	9	hypothetical protein	#	#
CLUSTER10085	9	Dye-decolorizing peroxidase YfeX	COG2837	P
CLUSTER10084	9	Protein YffB	COG1393,COG0695	P,O
CLUSTER10082	9	Cysteine desulfurase IscS	COG0076,COG0626,COG0520,	E
CLUSTER10081	9	Ferredoxin YfhL	COG1142,COG0348,COG1146,	R,C
CLUSTER10079	9	PTS system beta-glucoside-specific EIIBCA component	COG1264,COG1263	G
CLUSTER10078	9	Serine/threonine-protein phosphatase 2	COG2129,COG1409,COG0622	R
CLUSTER10073	9	5-hydroxyisourate hydrolase	COG2351,COG2373,COG5266,	M,P,R
CLUSTER10071	9	Fe3+ ions import ATP-binding protein FbpC 2	COG1118,COG3845,COG4181,	O,Q,D,V,E,G,C,L,R,P,H
CLUSTER10068	9	Inner membrane transport protein YdhP	COG2223,COG2807,COG0738,	P,G
CLUSTER10067	9	Protein mlc	COG1321,COG1940	K
CLUSTER10065	9	hypothetical protein	COG2095	U
CLUSTER10061	9	Succinate--CoA ligase [ADP-forming] subunit beta	COG0045,COG0439,COG0151	F,C,I
CLUSTER10060	9	Sensor protein KdpD	COG3851,COG3275,COG0642,	T,
CLUSTER10059	9	Pyrimidine-specific ribonucleoside hydrolase RihA	COG1957	F
CLUSTER10058	9	[Citrate [pro-3S]-lyase] ligase	COG1246,COG1056,COG3053	H,E,C
CLUSTER10057	9	Ferric enterobactin transport protein FepE	COG3765,COG3206	M
CLUSTER10053	9	Sodium potassium lithium and rubidium/H+ antiporter	COG1842,COG0025,COG1196,	D,K,P
CLUSTER10052	9	Maltoporin	COG4580	G
CLUSTER10051	9	hypothetical protein	#	#
CLUSTER10046	9	hypothetical protein	COG3082	S
CLUSTER10045	9	Lysine-specific permease	COG0833,COG1113,COG0531	E
CLUSTER10041	9	Inner membrane protein YeeA	COG4129,COG1289	S
CLUSTER10037	9	Protein YobA	COG2372	R
CLUSTER10034	9	Protein YgiW	COG3111	S
CLUSTER10030	9	L-Ala-D/L-Glu epimerase	COG4948	M
CLUSTER10029	9	Bifunctional protein TrpGD	COG0547,COG0505,COG0512,	E,F
CLUSTER10027	9	Periplasmic trehalase	COG1626,COG3408	G
CLUSTER10025	9	hypothetical protein	COG4520,COG3134,COG3133	S,M
CLUSTER10018	9	Lactose operon repressor	COG1609,COG1879	G,K
CLUSTER10015	9	hypothetical protein	COG0432	S
CLUSTER10012	9	Glycerol kinase	COG0554,COG1070,COG1069	C,G
CLUSTER10011	9	DNA-binding transcriptional regulator NtrC	COG5801,COG3437,COG0745,	T,K,,Q
CLUSTER10008	9	HTH-type transcriptional regulator HdfR	COG0583	K
CLUSTER10006	9	Phosphopantetheine adenylyltransferase	COG0615,COG0669,COG1057	H,M
CLUSTER10001	9	N-acetylgalactosamine permease IIC component 1	COG3715	G
CLUSTER9998	9	Protein YqiD	#	#
CLUSTER9996	9	Lactate utilization protein A	COG0247,COG1145,COG2768,	R,C
CLUSTER9993	9	Inner membrane protein YgbE	#	#
CLUSTER9991	9	putative methyltransferase YcgJ	COG4106,COG0357,COG2230,	S,Q,L,R,M,H
CLUSTER9990	9	Molybdopterin adenylyltransferase	COG0303,COG0521	H
CLUSTER9989	9	Putative glycyl-radical enzyme activating enzyme YjjW	COG4624,COG1180,COG1148,	O,C,R
CLUSTER9988	9	Gamma-glutamylcyclotransferase family protein YtfP	COG2105	S
CLUSTER9986	9	putative protein YihR	COG2017	G
CLUSTER9985	9	ATP synthase protein I	COG3312	C
CLUSTER9984	9	putative symporter YidK	COG0591,COG4146	R,E
CLUSTER9894	9	Tyrosine-protein kinase wzc	COG3206,COG4913,COG3524,	M,S
CLUSTER9888	9	hypothetical protein	COG4991,COG3103,COG3807	T,S
CLUSTER9887	9	Protein RhsC	COG3209,COG4104	M,S
CLUSTER9857	9	Tol-Pal system protein TolB	COG0823,COG3391,COG4946,	S,R,U
CLUSTER9853	9	tRNAIle-lysidine synthase	COG0037,COG1606	R,D
CLUSTER9852	9	5-methylthioadenosine/S-adenosylhomocysteine nucleosidase	COG2820,COG0775,COG0813	F
CLUSTER9845	9	Cyclic di-GMP-binding protein	#	#
CLUSTER9833	9	2-octaprenylphenol hydroxylase	COG1231,COG1249,COG2072,	C,R,P,M,H,S,E,Q
CLUSTER9832	9	Biosynthetic arginine decarboxylase	COG1166,COG0019	E
CLUSTER9821	9	Propionate catabolism operon regulatory protein	COG3283,COG1221,COG3604,	Q,L,T,K
CLUSTER9800	9	Energy-dependent translational throttle protein EttA	COG4555,COG0396,COG1117,	G,O,S,Q,D,E,V,P,H,C,L,R
CLUSTER9795	9	60 kDa chaperonin	COG0459	O
CLUSTER9789	9	dTDP-4-amino-46-dideoxygalactose transaminase	COG0520,COG0626,COG0436,	M,E
CLUSTER9785	9	Nickel transport system permease protein NikB	COG0601,COG4168,COG4174,	E,R,V
CLUSTER9782	9	hypothetical protein	COG3209	M
CLUSTER9774	9	Acetate CoA-transferase YdiF	COG2057,COG1788,COG4670	I
CLUSTER9771	9	HTH-type transcriptional regulator RutR	COG1309,COG3226	K,S
CLUSTER9770	9	Putative cytochrome bd-II ubiquinol oxidase subunit AppX	#	#
CLUSTER9769	9	putative protein YcbX	COG0479,COG3217,COG3894,	S,C,R
CLUSTER9766	9	Inner membrane protein YedR	#	#
CLUSTER9765	9	hypothetical protein	#	#
CLUSTER9759	9	Exodeoxyribonuclease 7 small subunit	COG1722	L
CLUSTER9757	9	hypothetical protein	#	#
CLUSTER9754	9	Regulatory protein RecX	COG2137	R
CLUSTER9751	9	Transcriptional regulatory protein OmpR	COG3279,COG5803,COG4566,	T,K,
CLUSTER9750	9	putative fructoselysine utilization operon transcriptional repressor	COG2188,COG1349,COG2186,	K
CLUSTER9749	9	Protein TusB	COG2168	P
CLUSTER9742	9	putative fimbrial-like protein SfmH	COG3539	N
CLUSTER9741	9	Cytochrome bo3 ubiquinol oxidase subunit 2	COG1622	C
CLUSTER9739	9	Taurine-binding periplasmic protein	COG0834,COG4521,COG2113,	P,M,R,E
CLUSTER9738	9	Threonine efflux protein	COG1279,COG1280	E,R
CLUSTER9730	9	hypothetical protein	#	#
CLUSTER9725	9	30S ribosomal protein S20	COG0268	J
CLUSTER9724	9	Co-chaperone protein DjlA	COG2214,COG5407,COG3531,	P,S,O,U
CLUSTER9716	9	Protein RseC	COG3086	T
CLUSTER9715	9	Bifunctional glutamine synthetase adenylyltransferase/adenylyl-removing enzyme	COG1391	O
CLUSTER9712	9	L-threonine dehydratase catabolic TdcB	COG0498,COG0031,COG1171	E
CLUSTER9571	9	Alpha-ketoglutarate-dependent taurine dioxygenase	COG2175	Q
CLUSTER9570	9	Acyl carrier protein phosphodiesterase	COG3124	S
CLUSTER9569	9	putative DD-dipeptide transport system permease protein DdpC	COG3639,COG0601,COG4239,	P,R,V,E,O
CLUSTER9567	9	Low molecular weight protein-tyrosine-phosphatase Wzb	COG0394	T
CLUSTER9558	9	Putative membrane-bound redox modulator Alx	COG0861	P
CLUSTER9556	9	Inner membrane protein YabI	COG0586,COG0398	S
CLUSTER9542	9	4-hydroxy-tetrahydrodipicolinate synthase	COG0329	E
CLUSTER9527	9	Endonuclease 8	COG0266	L
CLUSTER9507	9	2-octaprenyl-6-methoxyphenol hydroxylase	COG1251,COG2303,COG4529,	H,E,S,C
CLUSTER9500	9	Xylose transport system permease protein XylH	COG4158,COG4211,COG1172,	R,E,G
CLUSTER9491	9	hypothetical protein	#	#
CLUSTER9489	9	Inner membrane protein YcfZ	COG1512	R
CLUSTER9485	9	Putative sulfur carrier protein YedF	COG0425	O
CLUSTER9484	9	Amidophosphoribosyltransferase	COG0449,COG2236,COG1040,	M,F,O,R,E
CLUSTER9475	9	Lysine exporter LysO	COG2431	S
CLUSTER9469	9	Flagellar biosynthesis protein FlhA	COG1298,COG4789	N,U
CLUSTER9467	9	4-hydroxythreonine-4-phosphate dehydrogenase	COG1995	H
CLUSTER9465	9	Trifunctional NAD biosynthesis/regulator protein NadR	COG1056,COG3620,COG1341,	M,H,K,F,R
CLUSTER9459	9	hypothetical protein	COG1283	P
CLUSTER9458	9	Glycerol dehydrogenase	COG0371,COG1454	C
CLUSTER9455	9	dTDP-fucosamine acetyltransferase	COG0454,COG0456,COG3153,	J,E,R,M,K
CLUSTER9453	9	Inner membrane symporter YicJ	COG2271,COG2223,COG2211,	G,P
CLUSTER9451	9	Xylose import ATP-binding protein XylG	COG3839,COG3910,COG4136,	P,H,C,R,L,G,S,O,V,E,D,Q
CLUSTER9449	9	Alpha-galactosidase	COG1486	G
CLUSTER9444	9	Protein YibA	COG5064,COG1413,COG5116	U,C,O
CLUSTER9442	9	Cellulose synthase operon protein C	COG3063,COG3071,COG3206,	G,N,O,S,M,H,R,U
CLUSTER9440	9	HTH-type transcriptional regulator AcrR	COG1309,COG3226	S,K
CLUSTER9435	9	putative Nudix hydrolase NudL	#	#
CLUSTER9434	9	Protease 2	COG1505,COG1770,COG1073,	E,R
CLUSTER9430	9	Outer membrane protein assembly factor BamE	COG2913	J
CLUSTER9425	9	3-dehydroquinate dehydratase	COG0710,COG0826	O,E
CLUSTER9424	9	Periplasmic oligopeptide-binding protein	COG0747,COG4166,COG3889	R,E
CLUSTER9419	9	Cell division protein ZapC	#	#
CLUSTER9414	9	hypothetical protein	COG4812	E
CLUSTER9413	9	PTS system glucose-specific EIIA component	COG2190	G
CLUSTER9408	9	hypothetical protein	#	#
CLUSTER9407	9	Exodeoxyribonuclease 10	COG0847,COG2176	L
CLUSTER9402	9	putative DD-dipeptide transport ATP-binding protein DdpD	COG1122,COG4618,COG4178,	O,V,E,Q,D,G,C,R,L,P,H
CLUSTER9401	9	Protein RhsD	COG4104,COG3209	S,M
CLUSTER9395	9	Farnesyl diphosphate synthase	COG0142	H
CLUSTER9394	9	Shikimate kinase 2	COG1373,COG0464,COG0466,	F,O,R,E,L,G,H
CLUSTER9393	9	Gamma-glutamyl phosphate reductase	COG0014,COG1012	E,C
CLUSTER9386	9	Alanine--tRNA ligase	COG0441,COG2872,COG0013	R,J
CLUSTER9385	9	hypothetical protein	COG3698,COG4632	S,G
CLUSTER9384	9	tRNA guanosine18-2-O-methyltransferase	COG0565,COG0566,COG0219	J
CLUSTER9383	9	Osmolarity sensor protein EnvZ	COG0642,COG2172,COG2770,	,T,N
CLUSTER9382	9	Fructoselysine 6-kinase	COG1105,COG2870,COG0524,	C,M,G
CLUSTER9373	9	2-iminobutanoate/2-iminopropanoate deaminase	COG0251	J
CLUSTER9371	9	Cytochrome bo3 ubiquinol oxidase subunit 1	COG0843	C
CLUSTER9368	9	hypothetical protein	#	#
CLUSTER9361	9	hypothetical protein	#	#
CLUSTER9360	9	HTH-type transcriptional repressor NsrR	COG1959	K
CLUSTER9355	9	Bifunctional riboflavin kinase/FMN adenylyltransferase	COG0196	H
CLUSTER9349	9	Sigma-E factor regulatory protein RseB	COG3026	T
CLUSTER9348	9	Bifunctional protein HldE	COG0414,COG0615,COG1105,	H,M,G
CLUSTER9345	9	Ribosomal RNA large subunit methyltransferase G	COG4123,COG2890,COG2226,	H,Q,J,R
CLUSTER9342	9	Rod shape-determining protein MreD	COG2891	M
CLUSTER9341	9	Methionyl-tRNA formyltransferase	COG0223,COG0299	F,J
CLUSTER9340	9	Porin OmpL	#	#
CLUSTER9198	9	Delta-aminolevulinic acid dehydratase	COG0113	H
CLUSTER9197	9	S-adenosylmethionine:tRNA ribosyltransferase-isomerase	COG0809	J
CLUSTER9185	9	putative 4-amino-4-deoxy-L-arabinose-phosphoundecaprenol flippase subunit ArnE	COG0697,COG2076,COG2510	P,G,S
CLUSTER9183	9	Uracil-DNA glycosylase	COG0692	L
CLUSTER9179	9	Putative L-lactate dehydrogenase operon regulatory protein	COG1802,COG1167,COG1725,	K
CLUSTER9178	9	Acetolactate synthase isozyme 2 large subunit	COG3961,COG0028	G,E
CLUSTER9176	9	2345-tetrahydropyridine-26-dicarboxylate N-succinyltransferase	COG2171,COG1044,COG1045,	M,R,E
CLUSTER9149	9	Phosphate acyltransferase	COG0416	I
CLUSTER9148	9	Biofilm regulator BssS	#	#
CLUSTER9143	9	Tol-Pal system protein TolR	COG0848	U
CLUSTER9142	9	5-oxoprolinase subunit A	COG1540	R
CLUSTER9141	9	Constitutive lysine decarboxylase	COG1982	E
CLUSTER9140	9	hypothetical protein	COG2860	S
CLUSTER9124	9	Xaa-Pro aminopeptidase	COG5406,COG0006,COG0024	K,E,J
CLUSTER9123	9	S-adenosylmethionine synthase	COG0192	H
CLUSTER9119	9	HTH-type transcriptional regulator MlrA	COG0789	K
CLUSTER9114	9	Ethanolamine utilization protein EutQ	COG4766,COG0662,COG1917,	G,S,R,E
CLUSTER9107	9	IS481 family transposase ISErsp1	COG3415	L
CLUSTER9104	9	3-hydroxydecanoyl-[acyl-carrier-protein] dehydratase	COG0764,COG4706	I
CLUSTER9103	9	putative lipoprotein GfcB	#	#
CLUSTER9101	9	Cytochrome b561	COG3038	C
CLUSTER9098	9	Protein UmuD	COG2932,COG1974	K
CLUSTER9096	9	Bifunctional polyhydroxybutyrate synthase / ABC transporter periplasmic binding protein	COG1653,COG0687,COG2182,	E,P,G
CLUSTER9091	9	Phosphoribosylformylglycinamidine synthase	COG0047,COG0046	F
CLUSTER9090	9	Glucokinase	COG1940,COG0837	K,G
CLUSTER9084	9	hypothetical protein	COG0653,COG3012,COG3079,	R,U,S
CLUSTER9083	9	Copper homeostasis protein CutC	COG3142	P
CLUSTER9079	9	Formate dehydrogenase nitrate-inducible major subunit	COG3383,COG0243	C,R
CLUSTER9071	9	Ribosomal RNA small subunit methyltransferase A	COG0030	J
CLUSTER9069	9	DNA repair protein RadA	COG3598,COG0467,COG1066,	L,U,O,T,N
CLUSTER9067	9	hypothetical protein	COG2271,COG2211,COG0738,	P,G,O
CLUSTER9065	9	Trehalose-6-phosphate hydrolase	COG1523,COG0366,COG3280,	G
CLUSTER9063	9	Modulator of FtsH protease HflC	COG2268,COG0330	O,S
CLUSTER9057	9	Glucose-1-phosphate thymidylyltransferase 2	COG1208,COG2266,COG1213,	G,H,M,I,R
CLUSTER9053	9	Alpha-xylosidase	COG1501	G
CLUSTER9051	9	D-xylose-binding periplasmic protein	COG0683,COG1879,COG1609,	K,G,E
CLUSTER9050	9	hypothetical protein	COG2091	H
CLUSTER9045	9	Glycine--tRNA ligase alpha subunit	COG0013,COG0752	J
CLUSTER9044	9	putative cyclic di-GMP phosphodiesterase PdeK	COG5001,COG2972,COG4943,	T
CLUSTER9040	9	hypothetical protein	#	#
CLUSTER9039	9	Toxin-antitoxin biofilm protein TabA	COG2731	G
CLUSTER9034	9	hypothetical protein	COG0612,COG1025	O,R
CLUSTER9033	9	Sugar efflux transporter	COG2807,COG2223,COG2814,	G,P
CLUSTER9028	9	UvrABC system protein C	COG0556,COG1948,COG3880,	L,S
CLUSTER9010	9	hypothetical protein	#	#
CLUSTER9008	9	hypothetical protein	#	#
CLUSTER9007	9	Peroxyureidoacrylate/ureidoacrylate amidohydrolase RutB	COG1535,COG1335	Q
CLUSTER9004	9	Cation/acetate symporter ActP	COG4147,COG0591	R,E
CLUSTER9003	9	Autonomous glycyl radical cofactor	COG1882,COG3445,COG3740	R,C
CLUSTER9002	9	ABC transporter periplasmic-binding protein YphF	COG4213,COG2984,COG1609,	R,K,G
CLUSTER9001	9	Ethanolamine utilization protein EutD	COG0280	C
CLUSTER8999	9	hypothetical protein	COG2855	S
CLUSTER8998	9	Sensor histidine kinase BtsS	COG5002,COG2972,COG3290,	T
CLUSTER8996	9	D-alanyl-D-alanine carboxypeptidase DacD	COG1686,COG2367	M,V
CLUSTER8995	9	hypothetical protein	#	#
CLUSTER8992	9	hypothetical protein	COG0388	R
CLUSTER8990	9	N-ethylmaleimide reductase	COG1902	C
CLUSTER8987	9	Bifunctional protein PaaZ	COG2030,COG1012,COG4230	C,I
CLUSTER8985	9	Multiple stress resistance protein BhsA	#	#
CLUSTER8984	9	Flagellar L-ring protein	COG2063	N
CLUSTER8983	9	Cardiolipin synthase C	COG1502	I
CLUSTER8982	9	hypothetical protein	COG3735	S
CLUSTER8981	9	1-deoxy-D-xylulose-5-phosphate synthase	COG1154,COG3958,COG1071	C,G,H
CLUSTER8978	9	FKBP-type peptidyl-prolyl cis-trans isomerase FkpA	COG1047,COG0545	O
CLUSTER8811	9	Phosphoethanolamine transferase OpgE	COG1368,COG2194	R,M
CLUSTER8806	9	hypothetical protein	#	#
CLUSTER8799	9	Cell division protein FtsA	COG0248,COG0443,COG4972,	O,F,E,D,N
CLUSTER8798	9	Inner membrane transport permease YadH	COG1682,COG0842	V,G
CLUSTER8790	9	hypothetical protein	COG3133,COG3134	M,S
CLUSTER8775	9	hypothetical protein	COG1434	S
CLUSTER8771	9	UvrABC system protein B	COG0556,COG1205,COG1198,	K,S,L,R,V
CLUSTER8770	9	Quinolinate synthase A	COG0379	H
CLUSTER8767	9	putative protein YaeQ	COG4681	S
CLUSTER8736	9	Acetyl-coenzyme A carboxylase carboxyl transferase subunit beta	COG0777,COG4799	I
CLUSTER8726	9	Blue copper oxidase CueO	COG2132	Q
CLUSTER8719	9	putative oxidoreductase YhhX	COG0673,COG3804	S,R
CLUSTER8709	9	L-alanine exporter AlaE	#	#
CLUSTER8704	9	hypothetical protein	COG1881	R
CLUSTER8700	9	Enterobactin synthase component E	COG1021,COG1020,COG0365,	I,Q,H
CLUSTER8692	9	GABA permease	COG0531,COG0833,COG1113	E
CLUSTER8690	9	hypothetical protein	#	#
CLUSTER8689	9	Transcriptional regulator DauR	COG3415,COG2964	L,S
CLUSTER8683	9	Nicotinamide riboside transporter PnuC	COG3201	H
CLUSTER8676	9	Flagellar hook protein FlgE	COG4787,COG1749,COG1558,	N
CLUSTER8517	9	putative autotransporter	COG5571,COG3468,COG4625	N,M,S
CLUSTER8516	9	HTH-type transcriptional regulator HdfR	COG0583	K
CLUSTER8508	9	Cell division protein FtsZ	COG0206	D
CLUSTER8507	9	hypothetical protein	COG2893	G
CLUSTER8498	9	Ribonuclease 3	COG0571	K
CLUSTER8483	9	Glutaredoxin 2	COG2999,COG0695,COG0625	O
CLUSTER8479	9	ATP-dependent dethiobiotin synthetase BioD 1	COG0857,COG0132,COG0489	D,R,H
CLUSTER8452	9	tRNA-dihydrouridine20/20a synthase	COG0042,COG0167	F,J
CLUSTER8451	9	Formate dehydrogenase H	COG1034,COG0243,COG1029,	R,C
CLUSTER8448	9	Low molecular weight protein-tyrosine-phosphatase Etp	COG0394	T
CLUSTER8447	9	Ferrous iron permease EfeU	COG0672	P
CLUSTER8433	9	R-phenyllactyl-CoA dehydratase beta subunit	COG1775	E
CLUSTER8432	9	Formate dehydrogenase H	COG1034,COG5013,COG0846,	K,R,C
CLUSTER8423	9	hypothetical protein	#	#
CLUSTER8414	9	HTH-type transcriptional activator RhaS	COG2207,COG4977,COG3837,	F,S,K,G
CLUSTER8408	9	Sodium/proline symporter	COG4147,COG0591,COG4145,	R,E,H
CLUSTER8407	9	Tyrosine-protein kinase etk	COG0489,COG3206,COG1192,	P,M,S,D,U
CLUSTER8405	9	Apolipoprotein N-acyltransferase	COG0815	M
CLUSTER8398	9	putative fimbrial-like protein YraK	COG3539	N
CLUSTER8394	9	4-aminobutyrate aminotransferase GabT	COG4992,COG0001,COG0436,	H,E
CLUSTER8391	9	hypothetical protein	#	#
CLUSTER8390	9	Sulfurtransferase TusD	COG2923,COG1553	P
CLUSTER8381	9	Sulfate transporter CysZ	COG2981	E
CLUSTER8372	9	Ethanolamine utilization protein EutK	COG4577	Q
CLUSTER8370	9	GMP synthase [glutamine-hydrolyzing]	COG0482,COG0037,COG0175,	F,J,R,E,D,H
CLUSTER8369	9	putative 3-phenylpropionic acid transporter	COG2814	G
CLUSTER8368	9	Signal peptidase I	COG0681,COG2932,COG4959	U,O,K
CLUSTER8366	9	24-dienoyl-CoA reductase	COG1251,COG1233,COG2907,	P,H,M,I,C,R,S,O,E,Q
CLUSTER8365	9	Propionate kinase	COG0282	C
CLUSTER8212	9	Histidine biosynthesis bifunctional protein HisIE	COG0140,COG0139	E
CLUSTER8210	9	Glutamate-pyruvate aminotransferase AlaA	COG1003,COG1167,COG0520,	K,M,E
CLUSTER8207	9	hypothetical protein	COG1434,COG2949	S
CLUSTER8200	9	Carbohydrate diacid regulator	COG3835	K
CLUSTER8179	9	putative lipoprotein YceB	#	#
CLUSTER8173	9	Malonyl-[acyl-carrier protein] O-methyltransferase	COG4106,COG2813,COG5459,	H,M,Q,J,R
CLUSTER8172	9	Peptidoglycan-associated lipoprotein	COG2885,COG1360	M,N
CLUSTER8167	9	Protein rof	COG4568	K
CLUSTER8166	9	Deoxyguanosinetriphosphate triphosphohydrolase	COG3294,COG1418,COG0232	S,F,R
CLUSTER8153	9	Endonuclease III	COG0177,COG2231,COG1194,	L
CLUSTER8148	9	Aminomethyltransferase	COG0404	E
CLUSTER8137	9	hypothetical protein	#	#
CLUSTER8136	9	hypothetical protein	COG1596	M
CLUSTER8135	9	Iron uptake system component EfeO	COG2822	P
CLUSTER8131	9	NADH-quinone oxidoreductase subunit G	COG0243,COG1153,COG3383,	E,R,C
CLUSTER8119	9	LPS-assembly protein LptD	COG1934,COG1452	M,S
CLUSTER8113	9	Lipid III flippase	COG2244,COG0534	V,R
CLUSTER8096	9	Crotonobetainyl-CoA reductase	COG1960	I
CLUSTER8092	9	putative protein YcgM	COG0179,COG3971	Q
CLUSTER8090	9	Bifunctional protein PutA	COG4710,COG4230,COG3905,	K,C,R,E
CLUSTER8088	9	Ribosomal RNA large subunit methyltransferase K/L	COG0742,COG2813,COG2521,	H,M,Q,L,J,R,V
CLUSTER8082	9	Succinate-semialdehyde dehydrogenase [NADP+] GabD	COG1012,COG4230	C
CLUSTER8081	9	hypothetical protein	COG3398,COG1846,COG0640,	S,K
CLUSTER8080	9	Transcription elongation factor GreB	COG0782	K
CLUSTER8079	9	putative protein YhfS	COG0626,COG0520	E
CLUSTER8078	9	Protein TusC	COG1553,COG2923	P
CLUSTER8077	9	hypothetical protein	COG2827	L
CLUSTER8071	9	Taurine import ATP-binding protein TauB	COG3638,COG1132,COG4618,	C,R,U,L,P,H,O,F,V,E,Q,D,N,G
CLUSTER8057	9	Soluble lytic murein transglycosylase	COG4623,COG0741	M
CLUSTER8051	9	Ethanolamine utilization protein EutL	COG4816	E
CLUSTER8048	9	Inorganic triphosphatase	COG3025	S
CLUSTER8046	9	Antitoxin HigA	COG5499,COG1396,COG1476,	K,R
CLUSTER8045	9	Threonine/serine transporter TdcC	COG0814	E
CLUSTER7507	9	Inner membrane protein YccS	COG4129,COG1289	S
CLUSTER7476	9	hypothetical protein	#	#
CLUSTER6988	9	ATP synthase gamma chain	COG0224	C
CLUSTER6734	9	putative lipoprotein YbjP	#	#
CLUSTER6499	9	DNA mismatch repair protein MutS	COG0249,COG1193	L
CLUSTER6463	9	hypothetical protein	COG4726,COG3156,COG2165,	U,N
CLUSTER6441	9	putative multidrug resistance protein EmrY	COG2814,COG0738,COG2807,	G,P,R
CLUSTER6292	9	Sensor histidine kinase CusS	COG5806,COG0643,COG2172,	N,T,
CLUSTER6288	9	FhuE receptor	COG4773,COG3713,COG4206,	H,M,P
CLUSTER6243	9	Multidrug resistance protein MdtM	COG0477,COG2271,COG2270,	G,P,R
CLUSTER6194	9	hypothetical protein	COG4967,COG4968,COG4970,	S,U,N
CLUSTER6178	9	tRNA pseudouridine synthase C	COG0564	J
CLUSTER6167	9	D-alanyl-D-alanine carboxypeptidase DacA	COG2367,COG1686	M,V
CLUSTER6165	9	Tol-Pal system protein TolA	COG4717,COG4913,COG2882,	S,D,N
CLUSTER5980	9	putative fructoselysine/psicoselysine transporter FrlA	COG1113,COG0833,COG0531	E
CLUSTER5974	9	L-fuculose phosphate aldolase	COG0235	G
CLUSTER5972	9	Hydrogenase-4 component A	COG1149,COG1245,COG2221,	C,R
CLUSTER5970	9	Beta-barrel assembly-enhancing protease	COG4219,COG2976,COG0501,	G,N,K,O,S,U,R
CLUSTER5968	9	HTH-type transcriptional regulator MurR	COG1737,COG0794,COG2222,	G,K,M,R
CLUSTER5963	9	DNA replication terminus site-binding protein	#	#
CLUSTER5962	9	D-lactate dehydrogenase	COG1052,COG1064,COG0287,	C,E,R,H
CLUSTER5961	9	Outer membrane porin G	COG3137	M
CLUSTER5956	9	Protoheme IX farnesyltransferase	COG0109,COG1575,COG0382	O,H
CLUSTER5944	9	hypothetical protein	#	#
CLUSTER5943	9	Anaerobic glycerol-3-phosphate dehydrogenase subunit A	COG1233,COG0579,COG0578,	P,Q,E,R,C
CLUSTER5940	9	Pyridoxine/pyridoxal/pyridoxamine kinase	COG1105,COG2240,COG0351,	G,H
CLUSTER5936	9	Glutaminase 2	COG2066	E
CLUSTER5932	9	Aconitate hydratase A	COG0065,COG1048,COG0066	C,E
CLUSTER5931	9	High frequency lysogenization protein HflD	COG2915	R
CLUSTER5924	9	FKBP-type 16 kDa peptidyl-prolyl cis-trans isomerase	COG1047,COG0545,COG0544	O
CLUSTER5922	9	UDP-N-acetylmuramoyl-tripeptide--D-alanyl-D- alanine ligase	COG1044,COG0770,COG0773,	M
CLUSTER5918	9	hypothetical protein	COG1846,COG1414,COG2345,	K
CLUSTER5913	9	hypothetical protein	#	#
CLUSTER5911	9	hypothetical protein	COG1272	R
CLUSTER5908	9	hypothetical protein	#	#
CLUSTER5906	9	Surface composition regulator	#	#
CLUSTER5903	9	scyllo-inositol 2-dehydrogenase NADP+ IolU	COG0673	R
CLUSTER5901	9	Protein/nucleic acid deglycase 2	COG0518,COG2071,COG0693,	R,E,F
CLUSTER5896	9	Coenzyme A biosynthesis bifunctional protein CoaBC	COG0452	H
CLUSTER5748	9	Protein translocase subunit SecD	COG0342,COG2409,COG0341,	R,U
CLUSTER5742	9	Inner membrane protein YbhQ	#	#
CLUSTER5740	9	Anthranilate synthase component 1	COG0147,COG1169	H,E
CLUSTER5739	9	Putrescine export system permease protein SapB	COG0600,COG0601,COG4168,	P,E,V
CLUSTER5737	9	Murein peptide amidase A	COG2866,COG2047,COG3608	E,R
CLUSTER5736	9	HTH-type transcriptional repressor RspR	COG2188,COG2186,COG1802,	K
CLUSTER5734	9	Phosphoenolpyruvate synthase	COG3848,COG0574,COG1080	G,T
CLUSTER5733	9	D-malate dehydrogenase [decarboxylating]	COG0473,COG0538	C
CLUSTER5731	9	Flagellar motor switch protein FliM	COG1776,COG1868	N
CLUSTER5729	9	dCTP deaminase	COG0717	F
CLUSTER5728	9	Pseudouridine-5-phosphate glycosidase	COG2313	Q
CLUSTER5722	9	Sulfate adenylyltransferase subunit 2	COG0175	E
CLUSTER5716	9	Bifunctional protein GlmU	COG0746,COG0448,COG2068,	I,E,R,G,M,H
CLUSTER5715	9	Transcriptional regulatory protein ZraR	COG0745,COG4565,COG3437,	Q,T,K,
CLUSTER5714	9	Bifunctional NADPH-hydrate repair enzyme Nnr	COG0062,COG0063	G,S
CLUSTER5705	9	Inner membrane protein YqiJ	#	#
CLUSTER5700	9	HTH-type transcriptional activator RhaS	COG0662,COG2169,COG1917,	G,K,F,S
CLUSTER5698	9	tRNA/tmRNA uracil-C5-methyltransferase	COG4106,COG2813,COG2518,	Q,R,J,O,H,M
CLUSTER5697	9	Phosphatidylglycerophosphatase C	COG0560	E
CLUSTER5695	9	Phosphoribosylaminoimidazole-succinocarboxamide synthase	COG0152	F
CLUSTER5694	9	Protein YfdX	#	#
CLUSTER5691	9	Hexitol phosphatase A	COG0560,COG0637,COG1011,	G,E,R
CLUSTER5685	9	RNA chaperone ProQ	COG3109	T
CLUSTER5683	9	Flagellar protein FliO	COG3190	N
CLUSTER5678	9	Phage shock protein D	#	#
CLUSTER5676	9	Invasin	#	#
CLUSTER5674	9	putative protein YceO	#	#
CLUSTER5667	9	GTP cyclohydrolase 1 type 2	COG0327	S
CLUSTER5666	9	PTS system N-acetylglucosamine-specific EIICBA component	COG2190,COG1264,COG1263	G
CLUSTER5665	9	Inner membrane protein YbcI	COG1988	R
CLUSTER5659	9	50S ribosomal protein L4	COG0088	J
CLUSTER5656	9	Acid stress chaperone HdeB	#	#
CLUSTER5655	9	Cyclic di-GMP binding protein BcsE	#	#
CLUSTER5646	9	Ion-translocating oxidoreductase complex subunit A	COG4660,COG2209,COG4657	C
CLUSTER5642	9	putative protein YgcP	COG1954	K
CLUSTER5640	9	5-formyltetrahydrofolate cyclo-ligase	COG0212	H
CLUSTER5636	9	ATP-dependent Clp protease proteolytic subunit	COG0740,COG1030,COG3904	S,O
CLUSTER5631	9	Protein kinase YegI	COG0515,COG1200,COG4248,	R,L
CLUSTER5625	9	Glucosamine-6-phosphate deaminase 1	COG0363	G
CLUSTER5621	9	DNA topoisomerase 1	COG0551,COG1754	L,R
CLUSTER5619	9	Periplasmic dipeptide transport protein	COG4533,COG4166,COG0747,	E,R
CLUSTER5617	9	Formamidopyrimidine-DNA glycosylase	COG0266	L
CLUSTER5615	9	Acetolactate synthase isozyme 2 small subunit	COG3978	S
CLUSTER5614	9	Porphobilinogen deaminase	COG0181	H
CLUSTER5608	9	Dihydrolipoyl dehydrogenase	COG2072,COG1231,COG0493,	E,Q,S,O,H,P,R,C
CLUSTER5607	9	ATP-dependent RNA helicase HrpB	COG1061,COG1643,COG3321	Q,L,K
CLUSTER5603	9	Cytosine permease	COG1953,COG1457	F
CLUSTER5602	9	Lon protease	COG1067,COG3480,COG1419,	L,E,R,O,T,N
CLUSTER5598	9	Ferric enterobactin transport system permease protein FepG	COG4139,COG0609,COG4605,	H,P
CLUSTER5597	9	Transcriptional regulatory protein DpiA	COG4566,COG3279,COG3706,	K,T
CLUSTER5595	9	Potassium-transporting ATPase ATP-binding subunit	COG2216,COG0474,COG0560,	R,E,P
CLUSTER5594	9	Mannosyl-D-glycerate transport/metabolism system repressor MngR	COG2186,COG1349,COG1725,	S,K
CLUSTER5593	9	Hydrogen peroxide-inducible genes activator	COG1522,COG0583,COG1846,	K
CLUSTER5590	9	Serine--tRNA ligase	COG1196,COG3883,COG1579,	S,D,R,J
CLUSTER5589	9	putative LD-transpeptidase YcbB	COG1376,COG3409,COG2989	M,S
CLUSTER5588	9	Protein GnsA	#	#
CLUSTER5586	9	3-oxoacyl-[acyl-carrier-protein] reductase FabG	COG0702,COG0300,COG2910,	R,C,S,I,M
CLUSTER5568	9	Bacterial non-heme ferritin	COG2193,COG1528	P
CLUSTER5565	9	Transcriptional regulator KdgR	COG1846,COG1414	K
CLUSTER5564	9	Ferredoxin-like protein FixX	COG2440	C
CLUSTER5562	9	Pyridoxal kinase PdxY	COG2240,COG0351,COG1105,	H,G
CLUSTER5558	9	Kojibiose phosphorylase	COG1554	G
CLUSTER5557	9	Low specificity L-threonine aldolase	COG2008,COG0076	E
CLUSTER5554	9	hypothetical protein	COG0708,COG3021,COG2374,	S,L,R
CLUSTER5551	9	Antitoxin DinJ	COG3077	L
CLUSTER5550	9	RNA 23-cyclic phosphodiesterase	COG1514	J
CLUSTER5549	9	Dihydrolipoyllysine-residue acetyltransferase component of pyruvate dehydrogenase complex	COG1566,COG4845,COG1038,	M,I,C,V,E
CLUSTER5546	9	Inner membrane protein YjiG	COG3366,COG0700,COG3314	S
CLUSTER5544	9	Soluble cytochrome b562	COG3783	C
CLUSTER5543	9	RNA-binding protein Hfq	COG1923	R
CLUSTER5542	9	Anaerobic C4-dicarboxylate transporter DcuA	COG0471,COG1055,COG2704	P,R
CLUSTER5538	9	Molybdopterin-guanine dinucleotide biosynthesis adapter protein	COG1763	H
CLUSTER5535	9	Protein ViaA	COG1721,COG1240,COG2425	H,R
CLUSTER5533	9	Mannosyl-D-glycerate transport/metabolism system repressor MngR	COG1349,COG2186,COG2188,	K
CLUSTER5532	9	Sodium/glutamate symporter	COG0786	E
CLUSTER5528	9	hypothetical protein	COG5435	S
CLUSTER5527	9	hypothetical protein	#	#
CLUSTER5524	9	Glutathione-regulated potassium-efflux system protein KefC	COG0025,COG0569,COG1226,	P
CLUSTER5516	9	Phospholipase A1	COG2829	M
CLUSTER5514	9	DNA-directed RNA polymerase subunit omega	COG1758	K
CLUSTER5508	9	Intermembrane phospholipid transport system permease protein MlaE	COG0767	Q
CLUSTER5505	9	putative protein YtfJ	COG3054	R
CLUSTER5498	9	Diguanylate cyclase DgcM	COG5001,COG5809,COG2199,	T,,K
CLUSTER5497	9	Pyridoxine 4-dehydrogenase	COG0656,COG1453,COG0667	C,R
CLUSTER5495	9	putative nitrate reductase molybdenum cofactor assembly chaperone NarW	COG3381,COG2180	R,C
CLUSTER5493	9	Spermidine export protein MdtJ	COG2076	P
CLUSTER5491	9	putative HTH-type transcriptional regulator YahB	COG0583	K
CLUSTER5490	9	Flagellar protein FlhE	#	#
CLUSTER5489	9	Regulatory protein SdiA	COG2771,COG4566,COG5905,	K,,T
CLUSTER5485	9	hypothetical protein	COG1434,COG2949	S
CLUSTER5480	9	putative protein YfeY	COG3018	S
CLUSTER5479	9	Succinyl-diaminopimelate desuccinylase	COG1473,COG0624,COG4187	R,E
CLUSTER5476	9	Holo-[acyl-carrier-protein] synthase	COG2091,COG0736	H,I
CLUSTER5473	9	HTH-type transcriptional repressor GlcR	COG3711,COG1321,COG2378,	L,K
CLUSTER5468	9	Signal transduction histidine-protein kinase BaeS	COG3852,COG5807,COG3850,	,T,N
CLUSTER5465	9	hypothetical protein	#	#
CLUSTER5464	9	hypothetical protein	#	#
CLUSTER5463	9	Superoxide dismutase [Fe]	COG0605	P
CLUSTER5457	9	hypothetical protein	#	#
CLUSTER5456	9	Gamma-glutamylputrescine oxidoreductase	COG1232,COG0492,COG0579,	Q,E,O,S,H,P,R,C
CLUSTER5453	9	Lipoprotein-releasing system transmembrane protein LolE	COG3127,COG0577,COG4591,	V,Q,D,M
CLUSTER5450	9	HTH-type transcriptional dual regulator CecR	COG1309,COG3226	S,K
CLUSTER5449	9	Vitamin B12 import ATP-binding protein BtuD	COG4987,COG4170,COG4138,	R,L,C,H,P,V,E,D,Q,O,G,T
CLUSTER5448	9	Dihydrolipoyllysine-residue succinyltransferase component of 2-oxoglutarate dehydrogenase complex	COG0511,COG0508	C,I
CLUSTER5444	9	putative protein YbaA	COG5507	S
CLUSTER5443	9	hypothetical protein	COG1666	S
CLUSTER5440	9	Epoxyqueuosine reductase	COG2878,COG2768,COG1143,	C,R
CLUSTER5439	9	Inducible lysine decarboxylase	COG1982	E
CLUSTER5438	9	Maltose/maltodextrin import ATP-binding protein MalK	COG1121,COG4988,COG3593,	H,P,L,R,U,C,G,D,Q,E,V,O,F
CLUSTER5437	9	Zinc resistance-associated protein	COG3678,COG3524	M,U
CLUSTER5434	9	Nucleoid-associated protein YejK	COG3081	R
CLUSTER5433	9	Colicin I receptor	COG4773,COG4772,COG4206,	P,H
CLUSTER5430	9	hypothetical protein	COG2926	S
CLUSTER5426	9	Inner membrane protein YebZ	COG5615,COG1276	P,S
[truncated: 2,096 more rows]

## Sheet: 4D_gene cluster_across_10 genom
ClusterID	MTR_EC05	MTR_EC02	MTR_ES05	MTR_ET09	MTR_ET11	MTR_ET06	MTR_ET08	MTR_EC03	MTR_ET01	MTR_ET12
4214	-	KCPOJPHA_02462	-	-	-	COIEBGCM_02517	MGDMPNOE_01240	ECKNLKAI_04042	GMHAHMFI_00440	ICLFANJC_01438
2733	-	-	-	-	-	COIEBGCM_03488	MGDMPNOE_02211	ECKNLKAI_03028	GMHAHMFI_01415	ICLFANJC_00423
8396	-	-	-	-	-	COIEBGCM_00345	MGDMPNOE_03545	-	GMHAHMFI_02801	ICLFANJC_03630
4654	-	-	-	-	-	COIEBGCM_01463	MGDMPNOE_00186	-	GMHAHMFI_03937	ICLFANJC_02514
10144	-	KCPOJPHA_00047	ACFNPPKM_02130	-	BEDJGMCE_02154	COIEBGCM_02134	MGDMPNOE_00857	-	GMHAHMFI_00100	ICLFANJC_01770
5703	-	KCPOJPHA_04575	-	FLPJHFPO_00472	BEDJGMCE_00062	COIEBGCM_00061	MGDMPNOE_03263	-	GMHAHMFI_02523	ICLFANJC_03913
2072	-	KCPOJPHA_00044	-	FLPJHFPO_02971	BEDJGMCE_02151	COIEBGCM_02131	MGDMPNOE_00854	-	GMHAHMFI_00097	ICLFANJC_01773
11520	-	KCPOJPHA_01009	-	-	BEDJGMCE_01254	COIEBGCM_01244	MGDMPNOE_04442	-	GMHAHMFI_03712	ICLFANJC_02736
10531	-	KCPOJPHA_01954	-	-	BEDJGMCE_01748	COIEBGCM_01729	MGDMPNOE_00452	-	GMHAHMFI_04211	ICLFANJC_02250
9488	-	KCPOJPHA_03055	-	-	BEDJGMCE_03089	COIEBGCM_03055	MGDMPNOE_01778	-	GMHAHMFI_00980	ICLFANJC_00878
6524	-	KCPOJPHA_02008	-	-	BEDJGMCE_02398	COIEBGCM_02373	MGDMPNOE_01096	-	GMHAHMFI_00038	ICLFANJC_01856
5435	-	KCPOJPHA_04007	-	-	BEDJGMCE_04192	COIEBGCM_04140	MGDMPNOE_02863	-	GMHAHMFI_02051	ICLFANJC_04307
5309	-	KCPOJPHA_00189	-	-	BEDJGMCE_02286	COIEBGCM_02264	MGDMPNOE_00987	-	GMHAHMFI_00237	ICLFANJC_01640
4758	-	KCPOJPHA_02023	-	-	BEDJGMCE_02411	COIEBGCM_02386	MGDMPNOE_01109	-	GMHAHMFI_00051	ICLFANJC_01842
3226	-	KCPOJPHA_02017	-	-	BEDJGMCE_02407	COIEBGCM_02382	MGDMPNOE_01105	-	GMHAHMFI_00046	ICLFANJC_01846
2909	-	KCPOJPHA_02022	-	-	BEDJGMCE_02410	COIEBGCM_02385	MGDMPNOE_01108	-	GMHAHMFI_00050	ICLFANJC_01843
2889	-	KCPOJPHA_01006	-	-	BEDJGMCE_01255	COIEBGCM_01245	MGDMPNOE_04443	-	GMHAHMFI_03713	ICLFANJC_02735
2690	-	KCPOJPHA_01399	-	-	BEDJGMCE_00935	COIEBGCM_00924	MGDMPNOE_04124	-	GMHAHMFI_03396	ICLFANJC_03051
2603	-	KCPOJPHA_00188	-	-	BEDJGMCE_02285	COIEBGCM_02263	MGDMPNOE_00986	-	GMHAHMFI_00236	ICLFANJC_01641
2599	-	KCPOJPHA_02013	-	-	BEDJGMCE_02404	COIEBGCM_02379	MGDMPNOE_01102	-	GMHAHMFI_00043	ICLFANJC_01849
2074	-	KCPOJPHA_02021	-	-	BEDJGMCE_02409	COIEBGCM_02384	MGDMPNOE_01107	-	GMHAHMFI_00049	ICLFANJC_01844
1713	-	KCPOJPHA_01595	-	-	BEDJGMCE_00749	COIEBGCM_00741	MGDMPNOE_03941	-	GMHAHMFI_03212	ICLFANJC_03235
315	-	KCPOJPHA_00464	-	-	BEDJGMCE_00317	COIEBGCM_00316	MGDMPNOE_03516	-	GMHAHMFI_02772	ICLFANJC_03659
5583	KOENHIII_01575	KCPOJPHA_02057	-	-	BEDJGMCE_02442	COIEBGCM_02416	MGDMPNOE_01139	-	-	ICLFANJC_00906
10169	KOENHIII_00881	KCPOJPHA_03665	-	-	BEDJGMCE_03690	COIEBGCM_03646	MGDMPNOE_02369	ECKNLKAI_02868	-	ICLFANJC_00263
8169	KOENHIII_00578,KOENHIII_01574	KCPOJPHA_00375,KCPOJPHA_02058,KCPOJPHA_02360	-	-	BEDJGMCE_02443,BEDJGMCE_03441	COIEBGCM_02417,COIEBGCM_03401	MGDMPNOE_01140,MGDMPNOE_02124	ECKNLKAI_03861	-	ICLFANJC_00905
5576	KOENHIII_00879	KCPOJPHA_03664	-	-	BEDJGMCE_03691	COIEBGCM_03647	MGDMPNOE_02370	ECKNLKAI_02867	-	ICLFANJC_00262
10680	-	KCPOJPHA_02009	-	-	BEDJGMCE_02399	COIEBGCM_02374	MGDMPNOE_01097	-	-	ICLFANJC_01855
10189	-	KCPOJPHA_02010	-	-	BEDJGMCE_02400	COIEBGCM_02375	MGDMPNOE_01098	-	-	ICLFANJC_01854
4696	-	KCPOJPHA_03186	ACFNPPKM_03133	-	BEDJGMCE_03202	COIEBGCM_03164	MGDMPNOE_01887	ECKNLKAI_03327	-	ICLFANJC_00766
7	-	KCPOJPHA_02037	-	-	-	COIEBGCM_02398	MGDMPNOE_01121	ECKNLKAI_03881	-	ICLFANJC_00498,ICLFANJC_00924
11786	-	KCPOJPHA_02045	-	-	BEDJGMCE_02432	COIEBGCM_02406	MGDMPNOE_01129	ECKNLKAI_03873	-	ICLFANJC_00525,ICLFANJC_00916
10781	-	KCPOJPHA_02044	-	-	BEDJGMCE_02431	COIEBGCM_02405	MGDMPNOE_01128	ECKNLKAI_03874	-	ICLFANJC_00524,ICLFANJC_00917
10667	-	KCPOJPHA_02042	-	-	BEDJGMCE_02429	COIEBGCM_02403	MGDMPNOE_01126	ECKNLKAI_03876	-	ICLFANJC_00522,ICLFANJC_00919
9095	-	KCPOJPHA_02043	-	-	BEDJGMCE_02430	COIEBGCM_02404	MGDMPNOE_01127	ECKNLKAI_03875	-	ICLFANJC_00523,ICLFANJC_00918
8812	-	KCPOJPHA_02038	-	-	BEDJGMCE_02425	COIEBGCM_02399	MGDMPNOE_01122	ECKNLKAI_03880	-	ICLFANJC_00499,ICLFANJC_00923
8698	-	KCPOJPHA_02036	-	-	BEDJGMCE_02422	COIEBGCM_02397	MGDMPNOE_01120	ECKNLKAI_03882	-	ICLFANJC_00497,ICLFANJC_00925
8402	-	KCPOJPHA_02035	-	-	BEDJGMCE_02421	COIEBGCM_02396	MGDMPNOE_01119	ECKNLKAI_03883	-	ICLFANJC_00496,ICLFANJC_00926
6182	-	KCPOJPHA_02041	-	-	BEDJGMCE_02428	COIEBGCM_02402	MGDMPNOE_01125	ECKNLKAI_03877	-	ICLFANJC_00521,ICLFANJC_00920
4676	-	KCPOJPHA_02050	-	-	BEDJGMCE_02435	COIEBGCM_02409	MGDMPNOE_01132	ECKNLKAI_03870	-	ICLFANJC_00528,ICLFANJC_00913
4034	-	KCPOJPHA_02054	-	-	BEDJGMCE_02439	COIEBGCM_02413	MGDMPNOE_01136	ECKNLKAI_03866	-	ICLFANJC_00909
1378	-	KCPOJPHA_02051	-	-	BEDJGMCE_02436	COIEBGCM_02410	MGDMPNOE_01133	ECKNLKAI_03869	-	ICLFANJC_00529,ICLFANJC_00912
921	-	KCPOJPHA_02040	-	-	BEDJGMCE_02427	COIEBGCM_02401	MGDMPNOE_01124	ECKNLKAI_03878	-	ICLFANJC_00921
635	-	KCPOJPHA_02039	-	-	BEDJGMCE_02426	COIEBGCM_02400	MGDMPNOE_01123	ECKNLKAI_03879	-	ICLFANJC_00500,ICLFANJC_00922
5743	-	-	-	-	BEDJGMCE_02433	COIEBGCM_02407	MGDMPNOE_01130	ECKNLKAI_03872	-	ICLFANJC_00526,ICLFANJC_00915
5094	-	-	-	-	BEDJGMCE_02434	COIEBGCM_02408	MGDMPNOE_01131	ECKNLKAI_03871	-	ICLFANJC_00527,ICLFANJC_00914
1089	-	-	-	-	BEDJGMCE_03694	COIEBGCM_03650	MGDMPNOE_02373	ECKNLKAI_02864	-	ICLFANJC_00259
10658	-	-	-	-	BEDJGMCE_03913	COIEBGCM_03865	MGDMPNOE_02588	-	-	ICLFANJC_00061
10539	-	-	-	-	BEDJGMCE_03337	COIEBGCM_03297	MGDMPNOE_02020	-	-	ICLFANJC_00635
10137	-	-	-	-	BEDJGMCE_01662	COIEBGCM_01646	MGDMPNOE_00369	-	-	ICLFANJC_02327
9807	-	-	-	-	BEDJGMCE_03427	COIEBGCM_03387	MGDMPNOE_02110	-	-	ICLFANJC_00548
9412	-	-	-	-	BEDJGMCE_04292	COIEBGCM_04240	MGDMPNOE_02963	-	-	ICLFANJC_04208
9115	-	-	-	-	BEDJGMCE_04293	COIEBGCM_04241	MGDMPNOE_02964	-	-	ICLFANJC_04207
8988	-	-	-	-	BEDJGMCE_03338	COIEBGCM_03298	MGDMPNOE_02021	-	-	ICLFANJC_00634
8734	-	-	-	-	BEDJGMCE_04050	COIEBGCM_04002	MGDMPNOE_02725	-	-	ICLFANJC_04442
8705	-	-	-	-	BEDJGMCE_03416	COIEBGCM_03376	MGDMPNOE_02099	-	-	ICLFANJC_00560
8696	-	-	-	-	BEDJGMCE_00250	COIEBGCM_00249	MGDMPNOE_03449	-	-	ICLFANJC_03726
8412	-	-	-	-	BEDJGMCE_03415	COIEBGCM_03375	MGDMPNOE_02098	-	-	ICLFANJC_00561
6773	-	-	-	-	BEDJGMCE_00358	COIEBGCM_00355	MGDMPNOE_03555	-	-	ICLFANJC_03620
6465	-	-	-	-	BEDJGMCE_00982	COIEBGCM_00972	MGDMPNOE_04171	-	-	ICLFANJC_03000
4805	-	-	-	-	BEDJGMCE_04294	COIEBGCM_04242	MGDMPNOE_02965	-	-	ICLFANJC_04206
2761	-	-	-	-	BEDJGMCE_01754	COIEBGCM_01735	MGDMPNOE_00458	-	-	ICLFANJC_02244
2702	-	-	-	-	BEDJGMCE_01511	COIEBGCM_01497	MGDMPNOE_00220	-	-	ICLFANJC_02478
1908	-	-	-	-	BEDJGMCE_04295	COIEBGCM_04243	MGDMPNOE_02966	-	-	ICLFANJC_04205
370	-	-	-	-	BEDJGMCE_00263	COIEBGCM_00262	MGDMPNOE_03462	-	-	ICLFANJC_03712
360	-	-	-	-	BEDJGMCE_04052	COIEBGCM_04004	MGDMPNOE_02727	-	-	ICLFANJC_04440
10223	-	KCPOJPHA_01310	-	-	BEDJGMCE_01014	COIEBGCM_01004	MGDMPNOE_04203	ECKNLKAI_01026	GMHAHMFI_03473	-
5529	-	-	-	-	BEDJGMCE_00924	COIEBGCM_00913	MGDMPNOE_04113	ECKNLKAI_01114	GMHAHMFI_03385	-
11079	-	KCPOJPHA_00543	-	-	BEDJGMCE_00197	COIEBGCM_00197	MGDMPNOE_03397	ECKNLKAI_01805	-	-
10784	-	KCPOJPHA_00130	-	-	BEDJGMCE_02231	COIEBGCM_02209	MGDMPNOE_00932	ECKNLKAI_04305	-	-
10564	-	KCPOJPHA_02031,KCPOJPHA_02354	-	-	BEDJGMCE_02416	COIEBGCM_02391	MGDMPNOE_01114	ECKNLKAI_02245,ECKNLKAI_03889	-	-
9387	-	KCPOJPHA_00482	-	-	BEDJGMCE_00278	COIEBGCM_00277	MGDMPNOE_03477	ECKNLKAI_01751	-	-
6560	-	KCPOJPHA_00540	-	-	BEDJGMCE_00199	COIEBGCM_00199	MGDMPNOE_03399	ECKNLKAI_01803	-	-
4815	-	KCPOJPHA_00539	-	-	BEDJGMCE_00200	COIEBGCM_00200	MGDMPNOE_03400	ECKNLKAI_01802	-	-
1917	-	KCPOJPHA_00538	-	-	BEDJGMCE_00201	COIEBGCM_00201	MGDMPNOE_03401	ECKNLKAI_01801	-	-
10571	-	-	-	-	BEDJGMCE_03442	COIEBGCM_03402	MGDMPNOE_02125	ECKNLKAI_03862	-	-
9012	-	-	-	-	BEDJGMCE_03443	COIEBGCM_03403	MGDMPNOE_02126	ECKNLKAI_03863	-	-
7936	-	-	-	-	BEDJGMCE_00198	COIEBGCM_00198	MGDMPNOE_03398	ECKNLKAI_01804	-	-
2717	-	-	-	-	BEDJGMCE_02677	COIEBGCM_02649	MGDMPNOE_01372	ECKNLKAI_03845	-	-
2309	-	-	-	-	BEDJGMCE_01383	COIEBGCM_01372	MGDMPNOE_00095	ECKNLKAI_00667	-	-
928	-	-	-	-	BEDJGMCE_02962	COIEBGCM_02929	MGDMPNOE_01652	ECKNLKAI_03567	-	-
1872	KOENHIII_00576	KCPOJPHA_00377	-	-	BEDJGMCE_02445	COIEBGCM_02419	MGDMPNOE_01142	-	GMHAHMFI_01326	-
9762	KOENHIII_00654	-	-	-	BEDJGMCE_03340	COIEBGCM_03300	MGDMPNOE_02023	-	GMHAHMFI_01226	-
9068	KOENHIII_04344	KCPOJPHA_01982	-	-	BEDJGMCE_01793	COIEBGCM_01774	MGDMPNOE_00497	-	GMHAHMFI_04251	ICLFANJC_02211
2164	KOENHIII_00594	KCPOJPHA_00358,KCPOJPHA_03397	-	-	BEDJGMCE_01856,BEDJGMCE_03476	COIEBGCM_01837,COIEBGCM_03436	MGDMPNOE_00560,MGDMPNOE_02159	-	GMHAHMFI_01362	ICLFANJC_00477,ICLFANJC_02147
5344	KOENHIII_05183	-	-	-	BEDJGMCE_00526	COIEBGCM_00521	MGDMPNOE_03721	-	GMHAHMFI_02981	ICLFANJC_03457
4662	KOENHIII_01111	-	-	-	BEDJGMCE_01874	COIEBGCM_01855	MGDMPNOE_00578	-	GMHAHMFI_04334	ICLFANJC_02131
4584	KOENHIII_00345	-	-	-	BEDJGMCE_00842	COIEBGCM_00834	MGDMPNOE_04034	-	GMHAHMFI_03307	ICLFANJC_03141
2648	KOENHIII_00347	-	-	-	BEDJGMCE_00844	COIEBGCM_00836	MGDMPNOE_04036	-	GMHAHMFI_03309	ICLFANJC_03139
1716	KOENHIII_00346	-	-	-	BEDJGMCE_00843	COIEBGCM_00835	MGDMPNOE_04035	-	GMHAHMFI_03308	ICLFANJC_03140
10663	-	KCPOJPHA_01219	-	-	BEDJGMCE_04076	COIEBGCM_04027	MGDMPNOE_02750	-	GMHAHMFI_02498	-
10049	-	KCPOJPHA_04291	-	-	BEDJGMCE_04425	COIEBGCM_04372	MGDMPNOE_03095	-	GMHAHMFI_02344	-
9411	-	KCPOJPHA_03828,KCPOJPHA_03829,KCPOJPHA_03830	-	-	BEDJGMCE_03999	COIEBGCM_03951	MGDMPNOE_02674	-	GMHAHMFI_01908	-
9089	-	KCPOJPHA_01218	-	-	BEDJGMCE_04077	COIEBGCM_04028	MGDMPNOE_02751	-	GMHAHMFI_02497	-
4782	-	KCPOJPHA_01433	-	-	BEDJGMCE_03341	COIEBGCM_03301	MGDMPNOE_02024	-	GMHAHMFI_04536	-
4759	-	KCPOJPHA_00376	-	-	BEDJGMCE_02444	COIEBGCM_02418	MGDMPNOE_01141	-	GMHAHMFI_01327	-
2619	-	KCPOJPHA_03383	-	-	BEDJGMCE_03488	COIEBGCM_03448	MGDMPNOE_02171	-	GMHAHMFI_01376	-
10577	-	KCPOJPHA_02337,KCPOJPHA_03483	-	-	BEDJGMCE_03873	COIEBGCM_03825	MGDMPNOE_02548	-	-	-
10072	-	KCPOJPHA_02339,KCPOJPHA_03484	-	-	BEDJGMCE_03872	COIEBGCM_03824	MGDMPNOE_02547	-	-	-
5639	-	KCPOJPHA_00359	-	-	BEDJGMCE_03475	COIEBGCM_03435	MGDMPNOE_02158	-	-	-
5466	-	KCPOJPHA_02340,KCPOJPHA_03485	-	-	BEDJGMCE_03871	COIEBGCM_03823	MGDMPNOE_02546	-	-	-
1892	-	KCPOJPHA_00011,KCPOJPHA_01432	-	-	BEDJGMCE_03342	COIEBGCM_03302	MGDMPNOE_02025	-	-	-
1059	-	KCPOJPHA_03385	-	-	BEDJGMCE_03485	COIEBGCM_03445	MGDMPNOE_02168	-	-	-
2019	-	-	-	FLPJHFPO_04527	BEDJGMCE_01359	COIEBGCM_01348	MGDMPNOE_00071	-	GMHAHMFI_03818	-
10972	-	-	-	-	BEDJGMCE_01382	COIEBGCM_01371	MGDMPNOE_00094	-	GMHAHMFI_03842	-
10650	-	-	-	-	BEDJGMCE_03456	COIEBGCM_03416	MGDMPNOE_02139	-	GMHAHMFI_01341	-
10642	-	-	-	-	BEDJGMCE_01859	COIEBGCM_01840	MGDMPNOE_00563	-	GMHAHMFI_04317	-
10151	-	-	-	-	BEDJGMCE_03455	COIEBGCM_03415	MGDMPNOE_02138	-	GMHAHMFI_01340	-
10147	-	-	-	-	BEDJGMCE_02778	COIEBGCM_02748	MGDMPNOE_01471	-	GMHAHMFI_00083	-
9810	-	-	-	-	BEDJGMCE_03951	COIEBGCM_03903	MGDMPNOE_02626	-	GMHAHMFI_01857	-
9808	-	-	-	-	BEDJGMCE_03459	COIEBGCM_03419	MGDMPNOE_02142	-	GMHAHMFI_01344	-
9477	-	-	-	-	BEDJGMCE_03458	COIEBGCM_03418	MGDMPNOE_02141	-	GMHAHMFI_01343	-
9466	-	-	-	-	BEDJGMCE_01861	COIEBGCM_01842	MGDMPNOE_00565	-	GMHAHMFI_04319	-
9080	-	-	-	-	BEDJGMCE_03457	COIEBGCM_03417	MGDMPNOE_02140	-	GMHAHMFI_01342	-
9070	-	-	-	-	BEDJGMCE_01860	COIEBGCM_01841	MGDMPNOE_00564	-	GMHAHMFI_04318	-
8732	-	-	-	-	BEDJGMCE_03954	COIEBGCM_03906	MGDMPNOE_02629	-	GMHAHMFI_01860	-
8438	-	-	-	-	BEDJGMCE_03953	COIEBGCM_03905	MGDMPNOE_02628	-	GMHAHMFI_01859	-
8126	-	-	-	-	BEDJGMCE_03952	COIEBGCM_03904	MGDMPNOE_02627	-	GMHAHMFI_01858	-
5561	-	-	-	-	BEDJGMCE_03454	COIEBGCM_03414	MGDMPNOE_02137	-	GMHAHMFI_01339	-
5560	-	-	-	-	BEDJGMCE_03422	COIEBGCM_03382	MGDMPNOE_02105	-	GMHAHMFI_01307	-
5459	-	-	-	-	BEDJGMCE_03344	COIEBGCM_03304	MGDMPNOE_02027	-	GMHAHMFI_00003,GMHAHMFI_01229	-
4812	-	-	-	-	BEDJGMCE_00104	COIEBGCM_00104	MGDMPNOE_03304	-	GMHAHMFI_02565	-
4704	-	-	-	-	BEDJGMCE_03460	COIEBGCM_03420	MGDMPNOE_02143	-	GMHAHMFI_01345	-
4675	-	-	-	-	BEDJGMCE_02402	COIEBGCM_02377	MGDMPNOE_01100	-	GMHAHMFI_00041	-
4547	-	-	-	-	BEDJGMCE_03958	COIEBGCM_03910	MGDMPNOE_02633	-	GMHAHMFI_01864	-
2924	-	-	-	-	BEDJGMCE_03453	COIEBGCM_03413	MGDMPNOE_02136	-	GMHAHMFI_01338	-
2885	-	-	-	-	BEDJGMCE_01084	COIEBGCM_01074	MGDMPNOE_04273	-	GMHAHMFI_03541	-
2780	-	-	-	-	BEDJGMCE_03343	COIEBGCM_03303	MGDMPNOE_02026	-	GMHAHMFI_00002,GMHAHMFI_01228	-
2731	-	-	-	-	BEDJGMCE_03462	COIEBGCM_03422	MGDMPNOE_02145	-	GMHAHMFI_01347	-
2617	-	-	-	-	BEDJGMCE_03394	COIEBGCM_03354	MGDMPNOE_02077	-	GMHAHMFI_01280	-
2095	-	-	-	-	BEDJGMCE_03452	COIEBGCM_03412	MGDMPNOE_02135	-	GMHAHMFI_01337	-
1914	-	-	-	-	BEDJGMCE_00105	COIEBGCM_00105	MGDMPNOE_03305	-	GMHAHMFI_02566	-
1817	-	-	-	-	BEDJGMCE_03461	COIEBGCM_03421	MGDMPNOE_02144	-	GMHAHMFI_01346	-
1644	-	-	-	-	BEDJGMCE_02403	COIEBGCM_02378	MGDMPNOE_01101	-	GMHAHMFI_00042	-
1058	-	-	-	-	BEDJGMCE_03451	COIEBGCM_03411	MGDMPNOE_02134	-	GMHAHMFI_01336	-
670	-	-	-	-	BEDJGMCE_03957	COIEBGCM_03909	MGDMPNOE_02632	-	GMHAHMFI_01863	-
359	-	-	-	-	BEDJGMCE_03956	COIEBGCM_03908	MGDMPNOE_02631	-	GMHAHMFI_01862	-
329	-	-	-	-	BEDJGMCE_03450	COIEBGCM_03410	MGDMPNOE_02133	-	GMHAHMFI_01335	-
47	-	-	-	-	BEDJGMCE_03955	COIEBGCM_03907	MGDMPNOE_02630	-	GMHAHMFI_01861	-
14	-	-	-	-	BEDJGMCE_03449	COIEBGCM_03409	MGDMPNOE_02132	-	GMHAHMFI_01334	-
11733	-	-	-	-	BEDJGMCE_01474	COIEBGCM_01462	MGDMPNOE_00185	-	GMHAHMFI_03936	ICLFANJC_02515
11004	-	-	-	-	BEDJGMCE_00454	COIEBGCM_00451	MGDMPNOE_03651	-	GMHAHMFI_02903	ICLFANJC_03527
10686	-	-	-	-	BEDJGMCE_01163	COIEBGCM_01154	MGDMPNOE_04352	-	GMHAHMFI_03620	ICLFANJC_02826
10643	-	-	-	-	BEDJGMCE_02090	COIEBGCM_02070	MGDMPNOE_00793	-	GMHAHMFI_00019	ICLFANJC_01875
10633	-	-	-	-	BEDJGMCE_01327	COIEBGCM_01316	MGDMPNOE_00039	-	GMHAHMFI_03786	ICLFANJC_02663
10525	-	-	-	-	BEDJGMCE_01162	COIEBGCM_01153	MGDMPNOE_04351	-	GMHAHMFI_03619	ICLFANJC_02827
10488	-	-	-	-	BEDJGMCE_02188	COIEBGCM_02168	MGDMPNOE_00891	-	GMHAHMFI_00142	ICLFANJC_01735
10196	-	-	-	-	BEDJGMCE_01164	COIEBGCM_01155	MGDMPNOE_04353	-	GMHAHMFI_03621	ICLFANJC_02825
10152	-	-	-	-	BEDJGMCE_03489	COIEBGCM_03449	MGDMPNOE_02172	-	GMHAHMFI_01377	ICLFANJC_00462
10054	-	-	-	-	BEDJGMCE_01656	COIEBGCM_01640	MGDMPNOE_00363	-	GMHAHMFI_04114	ICLFANJC_02333
10022	-	-	-	-	BEDJGMCE_02406	COIEBGCM_02381	MGDMPNOE_01104	-	GMHAHMFI_00045	ICLFANJC_01847
10009	-	-	-	-	BEDJGMCE_01236	COIEBGCM_01226	MGDMPNOE_04424	-	GMHAHMFI_03694	ICLFANJC_02754
9826	-	-	-	-	BEDJGMCE_00132	COIEBGCM_00132	MGDMPNOE_03332	-	GMHAHMFI_02593	ICLFANJC_03838
9823	-	-	-	-	BEDJGMCE_02396	COIEBGCM_02371	MGDMPNOE_01094	-	GMHAHMFI_00036	ICLFANJC_01858
9818	-	-	-	-	BEDJGMCE_03088	COIEBGCM_03054	MGDMPNOE_01777	-	GMHAHMFI_00979	ICLFANJC_00879
9791	-	-	-	-	BEDJGMCE_01330	COIEBGCM_01319	MGDMPNOE_00042	-	GMHAHMFI_03789	ICLFANJC_02660
9760	-	-	-	-	BEDJGMCE_03076	COIEBGCM_03042	MGDMPNOE_01765	-	GMHAHMFI_00967	ICLFANJC_00892
9755	-	-	-	-	BEDJGMCE_00345	COIEBGCM_00343	MGDMPNOE_03543	-	GMHAHMFI_02799	ICLFANJC_03632
9497	-	-	-	-	BEDJGMCE_02397	COIEBGCM_02372	MGDMPNOE_01095	-	GMHAHMFI_00037	ICLFANJC_01857
9468	-	-	-	-	BEDJGMCE_02060	COIEBGCM_02040	MGDMPNOE_00763	-	GMHAHMFI_04518	ICLFANJC_01904
9457	-	-	-	-	BEDJGMCE_01329	COIEBGCM_01318	MGDMPNOE_00041	-	GMHAHMFI_03788	ICLFANJC_02661
9397	-	-	-	-	BEDJGMCE_03075	COIEBGCM_03041	MGDMPNOE_01764	-	GMHAHMFI_00966	ICLFANJC_00893
9388	-	-	-	-	BEDJGMCE_00344	COIEBGCM_00342	MGDMPNOE_03542	-	GMHAHMFI_02798	ICLFANJC_03633
9113	-	-	-	-	BEDJGMCE_00134	COIEBGCM_00134	MGDMPNOE_03334	-	GMHAHMFI_02595	ICLFANJC_03836
9100	-	-	-	-	BEDJGMCE_03052	COIEBGCM_03018	MGDMPNOE_01741	-	GMHAHMFI_00943	ICLFANJC_00973
9073	-	-	-	-	BEDJGMCE_02091	COIEBGCM_02071	MGDMPNOE_00794	-	GMHAHMFI_00020	ICLFANJC_01874
9058	-	-	-	-	BEDJGMCE_01328	COIEBGCM_01317	MGDMPNOE_00040	-	GMHAHMFI_03787	ICLFANJC_02662
8723	-	-	-	-	BEDJGMCE_01473	COIEBGCM_01461	MGDMPNOE_00184	-	GMHAHMFI_03935	ICLFANJC_02516
8722	-	-	-	-	BEDJGMCE_01333	COIEBGCM_01322	MGDMPNOE_00045	-	GMHAHMFI_03792	ICLFANJC_02657
8695	-	-	-	-	BEDJGMCE_00150	COIEBGCM_00150	MGDMPNOE_03350	-	GMHAHMFI_02611	ICLFANJC_03820
8442	-	-	-	-	BEDJGMCE_04210	COIEBGCM_04158	MGDMPNOE_02881	-	GMHAHMFI_02069	ICLFANJC_04289
8120	-	-	-	-	BEDJGMCE_02062	COIEBGCM_02042	MGDMPNOE_00765	-	GMHAHMFI_04520	ICLFANJC_01902
8085	-	-	-	-	BEDJGMCE_00346	COIEBGCM_00344	MGDMPNOE_03544	-	GMHAHMFI_02800	ICLFANJC_03631
7695	-	-	-	-	BEDJGMCE_00133	COIEBGCM_00133	MGDMPNOE_03333	-	GMHAHMFI_02594	ICLFANJC_03837
6772	-	-	-	-	BEDJGMCE_00525	COIEBGCM_00520	MGDMPNOE_03720	-	GMHAHMFI_02980	ICLFANJC_03458
6770	-	-	-	-	BEDJGMCE_02063	COIEBGCM_02043	MGDMPNOE_00766	-	GMHAHMFI_04521	ICLFANJC_01901
6486	-	-	-	-	BEDJGMCE_02031	COIEBGCM_02011	MGDMPNOE_00734	-	GMHAHMFI_04489	ICLFANJC_01976
6447	-	-	-	-	BEDJGMCE_02137	COIEBGCM_02117	MGDMPNOE_00840	-	GMHAHMFI_00025	ICLFANJC_01869
6177	-	-	-	-	BEDJGMCE_00155	COIEBGCM_00155	MGDMPNOE_03355	-	GMHAHMFI_02616	ICLFANJC_03815
5973	-	-	-	-	BEDJGMCE_00131	COIEBGCM_00131	MGDMPNOE_03331	-	GMHAHMFI_02592	ICLFANJC_03839
5953	-	-	-	-	BEDJGMCE_02187	COIEBGCM_02167	MGDMPNOE_00890	-	GMHAHMFI_00141	ICLFANJC_01736
5616	-	-	-	-	BEDJGMCE_01165	COIEBGCM_01156	MGDMPNOE_04354	-	GMHAHMFI_03622	ICLFANJC_02824
5580	-	-	-	-	BEDJGMCE_03423	COIEBGCM_03383	MGDMPNOE_02106	-	GMHAHMFI_01308	ICLFANJC_00552
5537	-	-	-	-	BEDJGMCE_01256	COIEBGCM_01246	MGDMPNOE_04444	-	GMHAHMFI_03714	ICLFANJC_02734
5322	-	-	-	-	BEDJGMCE_03297	COIEBGCM_03258	MGDMPNOE_01981	-	GMHAHMFI_01185	ICLFANJC_00673
5307	-	-	-	-	BEDJGMCE_02186	COIEBGCM_02166	MGDMPNOE_00889	-	GMHAHMFI_00140	ICLFANJC_01737
5306	-	-	-	-	BEDJGMCE_02405	COIEBGCM_02380	MGDMPNOE_01103	-	GMHAHMFI_00044	ICLFANJC_01848
4612	-	-	-	-	BEDJGMCE_00037	COIEBGCM_00036	MGDMPNOE_03238	-	GMHAHMFI_02500	ICLFANJC_03935
4537	-	-	-	-	BEDJGMCE_00427,BEDJGMCE_00969,BEDJGMCE_01601,BEDJGMCE_01846,BEDJGMCE_01939,BEDJGMCE_02199,BEDJGMCE_02712,BEDJGMCE_02868,BEDJGMCE_04291,BEDJGMCE_04521	COIEBGCM_00424,COIEBGCM_00959,COIEBGCM_01585,COIEBGCM_01827,COIEBGCM_01919,COIEBGCM_02179,COIEBGCM_02684,COIEBGCM_02837,COIEBGCM_04239,COIEBGCM_04467	MGDMPNOE_00308,MGDMPNOE_00550,MGDMPNOE_00642,MGDMPNOE_00902,MGDMPNOE_01407,MGDMPNOE_01560,MGDMPNOE_02962,MGDMPNOE_03191,MGDMPNOE_03624,MGDMPNOE_04158	-	GMHAHMFI_00754,GMHAHMFI_01536,GMHAHMFI_01898,GMHAHMFI_02143,GMHAHMFI_02564,GMHAHMFI_02876,GMHAHMFI_03009,GMHAHMFI_03665,GMHAHMFI_03820,GMHAHMFI_04304	ICLFANJC_00159,ICLFANJC_01269,ICLFANJC_01293,ICLFANJC_02158,ICLFANJC_02635,ICLFANJC_02686,ICLFANJC_03554,ICLFANJC_03663
4531	-	-	-	-	BEDJGMCE_03392	COIEBGCM_03352	MGDMPNOE_02075	-	GMHAHMFI_01278	ICLFANJC_00583
4512	-	-	-	-	BEDJGMCE_02570	COIEBGCM_02543	MGDMPNOE_01266	-	GMHAHMFI_00466	ICLFANJC_01412
2958	-	-	-	-	BEDJGMCE_02453	COIEBGCM_02427	MGDMPNOE_01150	-	GMHAHMFI_00345	ICLFANJC_01530
2940	-	-	-	-	BEDJGMCE_03424	COIEBGCM_03384	MGDMPNOE_02107	-	GMHAHMFI_01309	ICLFANJC_00551
2922	-	-	-	-	BEDJGMCE_03357	COIEBGCM_03317	MGDMPNOE_02040	-	GMHAHMFI_01243	ICLFANJC_00618
2900	-	-	-	-	BEDJGMCE_01824	COIEBGCM_01805	MGDMPNOE_00528	-	GMHAHMFI_04282	ICLFANJC_02180
2776	-	-	-	-	BEDJGMCE_00034,BEDJGMCE_03079	COIEBGCM_00033,COIEBGCM_03045	MGDMPNOE_01768,MGDMPNOE_03235	-	GMHAHMFI_00970	ICLFANJC_00889,ICLFANJC_03938
2771	-	-	-	-	BEDJGMCE_02582	COIEBGCM_02555	MGDMPNOE_01278	-	GMHAHMFI_00478	ICLFANJC_01400
2703	-	-	-	-	BEDJGMCE_01543	COIEBGCM_01529	MGDMPNOE_00252	-	GMHAHMFI_04004	ICLFANJC_02446
2671	-	-	-	-	BEDJGMCE_00273	COIEBGCM_00272	MGDMPNOE_03472	-	GMHAHMFI_02731	ICLFANJC_03701
2658	-	-	-	-	BEDJGMCE_01409	COIEBGCM_01398	MGDMPNOE_00121	-	GMHAHMFI_03870	ICLFANJC_02580
2600	-	-	-	-	BEDJGMCE_02185	COIEBGCM_02165	MGDMPNOE_00888	-	GMHAHMFI_00139	ICLFANJC_01738
2191	-	-	-	-	BEDJGMCE_00274	COIEBGCM_00273	MGDMPNOE_03473	-	GMHAHMFI_02732	ICLFANJC_03700
2129	-	-	-	-	BEDJGMCE_03425	COIEBGCM_03385	MGDMPNOE_02108	-	GMHAHMFI_01310	ICLFANJC_00550
1816	-	-	-	-	BEDJGMCE_03397	COIEBGCM_03357	MGDMPNOE_02080	-	GMHAHMFI_01283	ICLFANJC_00579
1761	-	-	-	-	BEDJGMCE_00902	COIEBGCM_00891	MGDMPNOE_04091	-	GMHAHMFI_03362	ICLFANJC_03084
1706	-	-	-	-	BEDJGMCE_00524	COIEBGCM_00519	MGDMPNOE_03719	-	GMHAHMFI_02979	ICLFANJC_03459
1700	-	-	-	-	BEDJGMCE_00264	COIEBGCM_00263	MGDMPNOE_03463	-	GMHAHMFI_02720	ICLFANJC_03711
1671	-	-	-	-	BEDJGMCE_03393	COIEBGCM_03353	MGDMPNOE_02076	-	GMHAHMFI_01279	ICLFANJC_00582
1648	-	-	-	-	BEDJGMCE_02284	COIEBGCM_02262	MGDMPNOE_00985	-	GMHAHMFI_00235	ICLFANJC_01642
1645	-	-	-	-	BEDJGMCE_02184	COIEBGCM_02164	MGDMPNOE_00887	-	GMHAHMFI_00138	ICLFANJC_01739
1168	-	-	-	-	BEDJGMCE_00039	COIEBGCM_00038	MGDMPNOE_03240	-	GMHAHMFI_02502	ICLFANJC_03933
1160	-	-	-	-	BEDJGMCE_00343	COIEBGCM_00341	MGDMPNOE_03541	-	GMHAHMFI_02797	ICLFANJC_03634
1097	-	-	-	-	BEDJGMCE_03426	COIEBGCM_03386	MGDMPNOE_02109	-	GMHAHMFI_01311	ICLFANJC_00549
1037	-	-	-	-	BEDJGMCE_02408	COIEBGCM_02383	MGDMPNOE_01106	-	GMHAHMFI_00048	ICLFANJC_01845
916	-	-	-	-	BEDJGMCE_00154	COIEBGCM_00154	MGDMPNOE_03354	-	GMHAHMFI_02615	ICLFANJC_03816
636	-	-	-	-	BEDJGMCE_02458	COIEBGCM_02432	MGDMPNOE_01155	-	GMHAHMFI_00353	ICLFANJC_01524
630	-	-	-	-	BEDJGMCE_00153	COIEBGCM_00153	MGDMPNOE_03353	-	GMHAHMFI_02614	ICLFANJC_03817
619	-	-	-	-	BEDJGMCE_03930	COIEBGCM_03882	MGDMPNOE_02605	-	GMHAHMFI_01814	ICLFANJC_00045
318	-	-	-	-	BEDJGMCE_01245	COIEBGCM_01235	MGDMPNOE_04433	-	GMHAHMFI_03703	ICLFANJC_02745
314	-	-	-	-	BEDJGMCE_00152	COIEBGCM_00152	MGDMPNOE_03352	-	GMHAHMFI_02613	ICLFANJC_03818
6	-	-	-	-	BEDJGMCE_01244	COIEBGCM_01234	MGDMPNOE_04432	-	GMHAHMFI_03702	ICLFANJC_02746
4	-	-	-	-	BEDJGMCE_00151	COIEBGCM_00151	MGDMPNOE_03351	-	GMHAHMFI_02612	ICLFANJC_03819
9390	KOENHIII_00344	-	-	-	BEDJGMCE_00841	COIEBGCM_00833	MGDMPNOE_04033	-	-	ICLFANJC_03142
6218	KOENHIII_05182	-	-	-	BEDJGMCE_00527	COIEBGCM_00522	MGDMPNOE_03722	-	-	ICLFANJC_03456
9764	KOENHIII_00589	-	-	-	BEDJGMCE_03468	COIEBGCM_03428	MGDMPNOE_02151	-	-	-
5531	KOENHIII_00652	-	-	-	BEDJGMCE_01021	COIEBGCM_01011	MGDMPNOE_04210	-	-	-
316	KOENHIII_02290	-	-	-	BEDJGMCE_00645	COIEBGCM_00640	MGDMPNOE_03840	-	-	-
11735	-	-	-	-	BEDJGMCE_02771	COIEBGCM_02742	MGDMPNOE_01465	-	-	-
11734	-	-	-	-	BEDJGMCE_02401	COIEBGCM_02376	MGDMPNOE_01099	-	-	-
11732	-	-	-	-	BEDJGMCE_01733	COIEBGCM_01714	MGDMPNOE_00437	-	-	-
11264	-	-	-	-	BEDJGMCE_02105	COIEBGCM_02085	MGDMPNOE_00808	-	-	-
11020	-	-	-	-	BEDJGMCE_02104	COIEBGCM_02084	MGDMPNOE_00807	-	-	-
10980	-	-	-	-	BEDJGMCE_02112	COIEBGCM_02092	MGDMPNOE_00815	-	-	-
10979	-	-	-	-	BEDJGMCE_01681	COIEBGCM_01665	MGDMPNOE_00388	-	-	-
10976	-	-	-	-	BEDJGMCE_00376	COIEBGCM_00373	MGDMPNOE_03573	-	-	-
10975	-	-	-	-	BEDJGMCE_00044	COIEBGCM_00043	MGDMPNOE_03245	-	-	-
10655	-	-	-	-	BEDJGMCE_03780	COIEBGCM_03736	MGDMPNOE_02459	-	-	-
10644	-	-	-	-	BEDJGMCE_02122	COIEBGCM_02102	MGDMPNOE_00825	-	-	-
10639	-	-	-	-	BEDJGMCE_01760	COIEBGCM_01741	MGDMPNOE_00464	-	-	-
10638	-	-	-	-	BEDJGMCE_01728	COIEBGCM_01709	MGDMPNOE_00432	-	-	-
10636	-	-	-	-	BEDJGMCE_01663	COIEBGCM_01647	MGDMPNOE_00370	-	-	-
10570	-	-	-	-	BEDJGMCE_03346	COIEBGCM_03306	MGDMPNOE_02029	-	-	-
10566	-	-	-	-	BEDJGMCE_02754	COIEBGCM_02725	MGDMPNOE_01448	-	-	-
10553	-	-	-	-	BEDJGMCE_03964	COIEBGCM_03917	MGDMPNOE_02640	-	-	-
10532	-	-	-	-	BEDJGMCE_02111	COIEBGCM_02091	MGDMPNOE_00814	-	-	-
10523	-	-	-	-	BEDJGMCE_00375	COIEBGCM_00372	MGDMPNOE_03572	-	-	-
10165	-	-	-	-	BEDJGMCE_04075	COIEBGCM_04026	MGDMPNOE_02749	-	-	-
10159	-	-	-	-	BEDJGMCE_03779	COIEBGCM_03735	MGDMPNOE_02458	-	-	-
10143	-	-	-	-	BEDJGMCE_02121	COIEBGCM_02101	MGDMPNOE_00824	-	-	-
10139	-	-	-	-	BEDJGMCE_01727	COIEBGCM_01708	MGDMPNOE_00431	-	-	-
10042	-	-	-	-	BEDJGMCE_03963	COIEBGCM_03916	MGDMPNOE_02639	-	-	-
10023	-	-	-	-	BEDJGMCE_02777	COIEBGCM_02747	MGDMPNOE_01470	-	-	-
10017	-	-	-	-	BEDJGMCE_02110	COIEBGCM_02090	MGDMPNOE_00813	-	-	-
9995	-	-	-	-	BEDJGMCE_00275	COIEBGCM_00274	MGDMPNOE_03474	-	-	-
9809	-	-	-	-	BEDJGMCE_03783	COIEBGCM_03739	MGDMPNOE_02462	-	-	-
9804	-	-	-	-	BEDJGMCE_02125	COIEBGCM_02105	MGDMPNOE_00828	-	-	-
9803	-	-	-	-	BEDJGMCE_02093	COIEBGCM_02073	MGDMPNOE_00796	-	-	-
9797	-	-	-	-	BEDJGMCE_01731	COIEBGCM_01712	MGDMPNOE_00435	-	-	-
9787	-	-	-	-	BEDJGMCE_01091	COIEBGCM_01081	MGDMPNOE_04280	-	-	-
9773	-	-	-	-	BEDJGMCE_03479	COIEBGCM_03439	MGDMPNOE_02162	-	-	-
9767	-	-	-	-	BEDJGMCE_02757	COIEBGCM_02728	MGDMPNOE_01451	-	-	-
9756	-	-	-	-	BEDJGMCE_02114	COIEBGCM_02094	MGDMPNOE_00817	-	-	-
9482	-	-	-	-	BEDJGMCE_04078	COIEBGCM_04029	MGDMPNOE_02752	-	-	-
9479	-	-	-	-	BEDJGMCE_03782	COIEBGCM_03738	MGDMPNOE_02461	-	-	-
9470	-	-	-	-	BEDJGMCE_02124	COIEBGCM_02104	MGDMPNOE_00827	-	-	-
9463	-	-	-	-	BEDJGMCE_01730	COIEBGCM_01711	MGDMPNOE_00434	-	-	-
9417	-	-	-	-	BEDJGMCE_02756	COIEBGCM_02727	MGDMPNOE_01450	-	-	-
9410	-	-	-	-	BEDJGMCE_03966	COIEBGCM_03919	MGDMPNOE_02642	-	-	-
9404	-	-	-	-	BEDJGMCE_03467	COIEBGCM_03427	MGDMPNOE_02150	-	-	-
9400	-	-	-	-	BEDJGMCE_03242	COIEBGCM_03203	MGDMPNOE_01926	-	-	-
9392	-	-	-	-	BEDJGMCE_02113	COIEBGCM_02093	MGDMPNOE_00816	-	-	-
9391	-	-	-	-	BEDJGMCE_01682	COIEBGCM_01666	MGDMPNOE_00389	-	-	-
9389	-	-	-	-	BEDJGMCE_00377	COIEBGCM_00374	MGDMPNOE_03574	-	-	-
9082	-	-	-	-	BEDJGMCE_03781	COIEBGCM_03737	MGDMPNOE_02460	-	-	-
9074	-	-	-	-	BEDJGMCE_02123	COIEBGCM_02103	MGDMPNOE_00826	-	-	-
9066	-	-	-	-	BEDJGMCE_01729	COIEBGCM_01710	MGDMPNOE_00433	-	-	-
9013	-	-	-	-	BEDJGMCE_03477	COIEBGCM_03437	MGDMPNOE_02160	-	-	-
9006	-	-	-	-	BEDJGMCE_02755	COIEBGCM_02726	MGDMPNOE_01449	-	-	-
9005	-	-	-	-	BEDJGMCE_02417	COIEBGCM_02392	MGDMPNOE_01115	-	-	-
8997	-	-	-	-	BEDJGMCE_03965	COIEBGCM_03918	MGDMPNOE_02641	-	-	-
8986	-	-	-	-	BEDJGMCE_03241	COIEBGCM_03202	MGDMPNOE_01925	-	-	-
8733	-	-	-	-	BEDJGMCE_04018	COIEBGCM_03970	MGDMPNOE_02693	-	-	-
8731	-	-	-	-	BEDJGMCE_03786	COIEBGCM_03742	MGDMPNOE_02465	-	-	-
8729	-	-	-	-	BEDJGMCE_02128	COIEBGCM_02108	MGDMPNOE_00831	-	-	-
8728	-	-	-	-	BEDJGMCE_02096	COIEBGCM_02076	MGDMPNOE_00799	-	-	-
8727	-	-	-	-	BEDJGMCE_02064	COIEBGCM_02044	MGDMPNOE_00767	-	-	-
8724	-	-	-	-	BEDJGMCE_01734	COIEBGCM_01715	MGDMPNOE_00438	-	-	-
8706	-	-	-	-	BEDJGMCE_03482	COIEBGCM_03442	MGDMPNOE_02165	-	-	-
8699	-	-	-	-	BEDJGMCE_02455	COIEBGCM_02429	MGDMPNOE_01152	-	-	-
8697	-	-	-	-	BEDJGMCE_01243	COIEBGCM_01233	MGDMPNOE_04431	-	-	-
8440	-	-	-	-	BEDJGMCE_04017	COIEBGCM_03969	MGDMPNOE_02692	-	-	-
8437	-	-	-	-	BEDJGMCE_03785	COIEBGCM_03741	MGDMPNOE_02464	-	-	-
8436	-	-	-	-	BEDJGMCE_02127	COIEBGCM_02107	MGDMPNOE_00830	-	-	-
8435	-	-	-	-	BEDJGMCE_02095	COIEBGCM_02075	MGDMPNOE_00798	-	-	-
8416	-	-	-	-	BEDJGMCE_03678	COIEBGCM_03635	MGDMPNOE_02358	-	-	-
8413	-	-	-	-	BEDJGMCE_03481	COIEBGCM_03441	MGDMPNOE_02164	-	-	-
8401	-	-	-	-	BEDJGMCE_00879	COIEBGCM_00868	MGDMPNOE_04068	-	-	-
8125	-	-	-	-	BEDJGMCE_03784	COIEBGCM_03740	MGDMPNOE_02463	-	-	-
8122	-	-	-	-	BEDJGMCE_02126	COIEBGCM_02106	MGDMPNOE_00829	-	-	-
8121	-	-	-	-	BEDJGMCE_02094	COIEBGCM_02074	MGDMPNOE_00797	-	-	-
8118	-	-	-	-	BEDJGMCE_01732	COIEBGCM_01713	MGDMPNOE_00436	-	-	-
8095	-	-	-	-	BEDJGMCE_03480	COIEBGCM_03440	MGDMPNOE_02163	-	-	-
8086	-	-	-	-	BEDJGMCE_00878	COIEBGCM_00867	MGDMPNOE_04067	-	-	-
7463	-	-	-	-	BEDJGMCE_00329	COIEBGCM_00328	MGDMPNOE_03528	-	-	-
6762	-	-	-	-	BEDJGMCE_02103	COIEBGCM_02083	MGDMPNOE_00806	-	-	-
6761	-	-	-	-	BEDJGMCE_01773	COIEBGCM_01754	MGDMPNOE_00477	-	-	-
6745	-	-	-	-	BEDJGMCE_02767	COIEBGCM_02738	MGDMPNOE_01461	-	-	-
6488	-	-	-	-	BEDJGMCE_02134	COIEBGCM_02114	MGDMPNOE_00837	-	-	-
6487	-	-	-	-	BEDJGMCE_02102	COIEBGCM_02082	MGDMPNOE_00805	-	-	-
6201	-	-	-	-	BEDJGMCE_02133	COIEBGCM_02113	MGDMPNOE_00836	-	-	-
6200	-	-	-	-	BEDJGMCE_02101	COIEBGCM_02081	MGDMPNOE_00804	-	-	-
5572	-	-	-	-	BEDJGMCE_04042	COIEBGCM_03994	MGDMPNOE_02717	-	-	-
5566	-	-	-	-	BEDJGMCE_03778	COIEBGCM_03734	MGDMPNOE_02457	-	-	-
5552	-	-	-	-	BEDJGMCE_02120	COIEBGCM_02100	MGDMPNOE_00823	-	-	-
5545	-	-	-	-	BEDJGMCE_01726	COIEBGCM_01707	MGDMPNOE_00430	-	-	-
5461	-	-	-	-	BEDJGMCE_03474	COIEBGCM_03434	MGDMPNOE_02157	-	-	-
5460	-	-	-	-	BEDJGMCE_03440	COIEBGCM_03400	MGDMPNOE_02123	-	-	-
5447	-	-	-	-	BEDJGMCE_02447	COIEBGCM_02421	MGDMPNOE_01144	-	-	-
5402	-	-	-	-	BEDJGMCE_02109	COIEBGCM_02089	MGDMPNOE_00812	-	-	-
5368	-	-	-	-	BEDJGMCE_00174	COIEBGCM_00174	MGDMPNOE_03374	-	-	-
5365	-	-	-	-	BEDJGMCE_00041	COIEBGCM_00040	MGDMPNOE_03242	-	-	-
4958	-	-	-	-	BEDJGMCE_00035	COIEBGCM_00034	MGDMPNOE_03236	-	-	-
4799	-	-	-	-	BEDJGMCE_03900	COIEBGCM_03852	MGDMPNOE_02575	-	-	-
4786	-	-	-	-	BEDJGMCE_03471	COIEBGCM_03431	MGDMPNOE_02154	-	-	-
4751	-	-	-	-	BEDJGMCE_02115	COIEBGCM_02095	MGDMPNOE_00818	-	-	-
4718	-	-	-	-	BEDJGMCE_04089	COIEBGCM_04040	MGDMPNOE_02763	-	-	-
4716	-	-	-	-	BEDJGMCE_04024	COIEBGCM_03976	MGDMPNOE_02699	-	-	-
4713	-	-	-	-	BEDJGMCE_03788	COIEBGCM_03744	MGDMPNOE_02467	-	-	-
4683	-	-	-	-	BEDJGMCE_02740	COIEBGCM_02711	MGDMPNOE_01434	-	-	-
4668	-	-	-	-	BEDJGMCE_02106	COIEBGCM_02086	MGDMPNOE_00809	-	-	-
2934	-	-	-	-	BEDJGMCE_04041	COIEBGCM_03993	MGDMPNOE_02716	-	-	-
2929	-	-	-	-	BEDJGMCE_03777	COIEBGCM_03733	MGDMPNOE_02456	-	-	-
2921	-	-	-	-	BEDJGMCE_03325	COIEBGCM_03285	MGDMPNOE_02008	-	-	-
2907	-	-	-	-	BEDJGMCE_02119	COIEBGCM_02099	MGDMPNOE_00822	-	-	-
2897	-	-	-	-	BEDJGMCE_01725	COIEBGCM_01706	MGDMPNOE_00429	-	-	-
2883	-	-	-	-	BEDJGMCE_01020	COIEBGCM_01010	MGDMPNOE_04209	-	-	-
2882	-	-	-	-	BEDJGMCE_00988	COIEBGCM_00978	MGDMPNOE_04177	-	-	-
2789	-	-	-	-	BEDJGMCE_03870	COIEBGCM_03822	MGDMPNOE_02545	-	-	-
2766	-	-	-	-	BEDJGMCE_02249	COIEBGCM_02227	MGDMPNOE_00950	-	-	-
2760	-	-	-	-	BEDJGMCE_01722	COIEBGCM_01703	MGDMPNOE_00426	-	-	-
2740	-	-	-	-	BEDJGMCE_03962	COIEBGCM_03914	MGDMPNOE_02637	-	-	-
2738	-	-	-	-	BEDJGMCE_03790	COIEBGCM_03746	MGDMPNOE_02469	-	-	-
2711	-	-	-	-	BEDJGMCE_02108	COIEBGCM_02088	MGDMPNOE_00811	-	-	-
2706	-	-	-	-	BEDJGMCE_01777	COIEBGCM_01758	MGDMPNOE_00481	-	-	-
2668	-	-	-	-	BEDJGMCE_00173	COIEBGCM_00173	MGDMPNOE_03373	-	-	-
2111	-	-	-	-	BEDJGMCE_04040	COIEBGCM_03992	MGDMPNOE_02715	-	-	-
2105	-	-	-	-	BEDJGMCE_03776	COIEBGCM_03732	MGDMPNOE_02455	-	-	-
2096	-	-	-	-	BEDJGMCE_03486	COIEBGCM_03446	MGDMPNOE_02169	-	-	-
2071	-	-	-	-	BEDJGMCE_02118	COIEBGCM_02098	MGDMPNOE_00821	-	-	-
2059	-	-	-	-	BEDJGMCE_01724	COIEBGCM_01705	MGDMPNOE_00428	-	-	-
2041	-	-	-	-	BEDJGMCE_00987	COIEBGCM_00977	MGDMPNOE_04176	-	-	-
2026	-	-	-	-	BEDJGMCE_00036	COIEBGCM_00035	MGDMPNOE_03237	-	-	-
1910	-	-	-	-	BEDJGMCE_04432	COIEBGCM_04378	MGDMPNOE_03101	-	-	-
1863	-	-	-	-	BEDJGMCE_02116	COIEBGCM_02096	MGDMPNOE_00819	-	-	-
1853	-	-	-	-	BEDJGMCE_01721	COIEBGCM_01702	MGDMPNOE_00425	-	-	-
1834	-	-	-	-	BEDJGMCE_04090	COIEBGCM_04041	MGDMPNOE_02764	-	-	-
1828	-	-	-	-	BEDJGMCE_03860	COIEBGCM_03812	MGDMPNOE_02535	-	-	-
1826	-	-	-	-	BEDJGMCE_03789	COIEBGCM_03745	MGDMPNOE_02468	-	-	-
1790	-	-	-	-	BEDJGMCE_02107	COIEBGCM_02087	MGDMPNOE_00810	-	-	-
1782	-	-	-	-	BEDJGMCE_01776	COIEBGCM_01757	MGDMPNOE_00480	-	-	-
1740	-	-	-	-	BEDJGMCE_00172	COIEBGCM_00172	MGDMPNOE_03372	-	-	-
1074	-	-	-	-	BEDJGMCE_04039	COIEBGCM_03991	MGDMPNOE_02714	-	-	-
1064	-	-	-	-	BEDJGMCE_03679	COIEBGCM_03636	MGDMPNOE_02359	-	-	-
1031	-	-	-	-	BEDJGMCE_02117	COIEBGCM_02097	MGDMPNOE_00820	-	-	-
1019	-	-	-	-	BEDJGMCE_01723	COIEBGCM_01704	MGDMPNOE_00427	-	-	-
951	-	-	-	-	BEDJGMCE_02132	COIEBGCM_02112	MGDMPNOE_00835	-	-	-
950	-	-	-	-	BEDJGMCE_02100	COIEBGCM_02080	MGDMPNOE_00803	-	-	-
929	-	-	-	-	BEDJGMCE_03162	COIEBGCM_03124	MGDMPNOE_01847	-	-	-
919	-	-	-	-	BEDJGMCE_01076	COIEBGCM_01066	MGDMPNOE_04265	-	-	-
915	-	-	-	-	BEDJGMCE_00122	COIEBGCM_00122	MGDMPNOE_03322	-	-	-
665	-	-	-	-	BEDJGMCE_02131	COIEBGCM_02111	MGDMPNOE_00834	-	-	-
664	-	-	-	-	BEDJGMCE_02099	COIEBGCM_02079	MGDMPNOE_00802	-	-	-
354	-	-	-	-	BEDJGMCE_02130	COIEBGCM_02110	MGDMPNOE_00833	-	-	-
353	-	-	-	-	BEDJGMCE_02098	COIEBGCM_02078	MGDMPNOE_00801	-	-	-
320	-	-	-	-	BEDJGMCE_02457	COIEBGCM_02431	MGDMPNOE_01154	-	-	-
49	-	-	-	-	BEDJGMCE_04051	COIEBGCM_04003	MGDMPNOE_02726	-	-	-
48	-	-	-	-	BEDJGMCE_04019	COIEBGCM_03971	MGDMPNOE_02694	-	-	-
45	-	-	-	-	BEDJGMCE_03787	COIEBGCM_03743	MGDMPNOE_02466	-	-	-
41	-	-	-	-	BEDJGMCE_02129	COIEBGCM_02109	MGDMPNOE_00832	-	-	-
40	-	-	-	-	BEDJGMCE_02097	COIEBGCM_02077	MGDMPNOE_00800	-	-	-
8	-	-	-	-	BEDJGMCE_02456	COIEBGCM_02430	MGDMPNOE_01153	-	-	-
8513	KOENHIII_04589	KCPOJPHA_04292	ACFNPPKM_01911	FLPJHFPO_00653	-	COIEBGCM_04373	MGDMPNOE_03096	ECKNLKAI_02096	-	-
4129	KOENHIII_04422	KCPOJPHA_04439	ACFNPPKM_00208	FLPJHFPO_04549	BEDJGMCE_01385	COIEBGCM_01374	MGDMPNOE_00097	ECKNLKAI_00665	-	-
4900	-	KCPOJPHA_02932	ACFNPPKM_02901	FLPJHFPO_02127	BEDJGMCE_02975	COIEBGCM_02942	MGDMPNOE_01665	ECKNLKAI_03554	-	-
2592	-	KCPOJPHA_02357	ACFNPPKM_04482	FLPJHFPO_02486	BEDJGMCE_02419	COIEBGCM_02394	MGDMPNOE_01117	ECKNLKAI_03885	-	-
2036	-	KCPOJPHA_01516	ACFNPPKM_00745	FLPJHFPO_04013	BEDJGMCE_00826	COIEBGCM_00818	MGDMPNOE_04018	ECKNLKAI_01207	-	-
7337	KOENHIII_01701	KCPOJPHA_01824	ACFNPPKM_02661	FLPJHFPO_03479	BEDJGMCE_01640	COIEBGCM_01624	MGDMPNOE_00347	ECKNLKAI_00413	GMHAHMFI_04098	-
2403	KOENHIII_01710	KCPOJPHA_01829	ACFNPPKM_02656	FLPJHFPO_03474	BEDJGMCE_01645	COIEBGCM_01629	MGDMPNOE_00352	ECKNLKAI_00408	GMHAHMFI_04103	-
1632	KOENHIII_03405	KCPOJPHA_03574	ACFNPPKM_04224	FLPJHFPO_01318	BEDJGMCE_03773	COIEBGCM_03729	MGDMPNOE_02452	ECKNLKAI_02787	GMHAHMFI_01653	-
8409	-	KCPOJPHA_03053	ACFNPPKM_03014	FLPJHFPO_02014	BEDJGMCE_03087	COIEBGCM_03053	MGDMPNOE_01776	ECKNLKAI_03443	GMHAHMFI_00978	-
4873	-	KCPOJPHA_03758	ACFNPPKM_04056	FLPJHFPO_01153	BEDJGMCE_03941	COIEBGCM_03893	MGDMPNOE_02616	ECKNLKAI_02592	GMHAHMFI_01847	-
1856	-	KCPOJPHA_00606	ACFNPPKM_02452	FLPJHFPO_03272	BEDJGMCE_01852	COIEBGCM_01833	MGDMPNOE_00556	ECKNLKAI_00190	GMHAHMFI_04310	-
1006	-	KCPOJPHA_01160	ACFNPPKM_00463	FLPJHFPO_04293	BEDJGMCE_01115	COIEBGCM_01106	MGDMPNOE_04304	ECKNLKAI_00927	GMHAHMFI_03571	-
9177	-	-	-	FLPJHFPO_03351	BEDJGMCE_01774	COIEBGCM_01755	MGDMPNOE_00478	ECKNLKAI_00271	-	-
4444	KOENHIII_02101	-	ACFNPPKM_02530	FLPJHFPO_03350	BEDJGMCE_01775	COIEBGCM_01756	MGDMPNOE_00479	ECKNLKAI_00270	-	-
10471	-	-	ACFNPPKM_02535	FLPJHFPO_03354	BEDJGMCE_01772	COIEBGCM_01753	MGDMPNOE_00476	ECKNLKAI_00273	-	-
8415	-	-	ACFNPPKM_01236	FLPJHFPO_01442	BEDJGMCE_03646	COIEBGCM_03603	MGDMPNOE_02326	ECKNLKAI_02910	-	-
8431	-	KCPOJPHA_01674	ACFNPPKM_00093	FLPJHFPO_04663	BEDJGMCE_01504	COIEBGCM_01490	MGDMPNOE_00213	-	GMHAHMFI_03965	-
4482	-	-	ACFNPPKM_04055	FLPJHFPO_01152	BEDJGMCE_03942	COIEBGCM_03894	MGDMPNOE_02617	ECKNLKAI_02591	GMHAHMFI_01848	-
4216	-	-	ACFNPPKM_04684	FLPJHFPO_02688	BEDJGMCE_02479	COIEBGCM_02453	MGDMPNOE_01176	ECKNLKAI_04106	GMHAHMFI_00374	-
2781	-	-	ACFNPPKM_03338	FLPJHFPO_01692	BEDJGMCE_03407	COIEBGCM_03367	MGDMPNOE_02090	ECKNLKAI_03091	GMHAHMFI_01293	-
1633	-	-	ACFNPPKM_04288	FLPJHFPO_02292	BEDJGMCE_04037	COIEBGCM_03989	MGDMPNOE_02712	ECKNLKAI_03715	GMHAHMFI_00702	-
10486	-	-	ACFNPPKM_04485	FLPJHFPO_02489	BEDJGMCE_03464	COIEBGCM_03424	MGDMPNOE_02147	-	GMHAHMFI_02192	-
8060	-	-	ACFNPPKM_02571	FLPJHFPO_03390	BEDJGMCE_01735	COIEBGCM_01716	MGDMPNOE_00439	-	GMHAHMFI_04197	-
1743	-	-	ACFNPPKM_01522	FLPJHFPO_00268	BEDJGMCE_00272	COIEBGCM_00271	MGDMPNOE_03471	-	GMHAHMFI_02730	-
9474	KOENHIII_00136	-	ACFNPPKM_04363	FLPJHFPO_02367	BEDJGMCE_02781	COIEBGCM_02751	MGDMPNOE_01474	-	-	-
5458	KOENHIII_02470,KOENHIII_02763	KCPOJPHA_00636,KCPOJPHA_03486	ACFNPPKM_03250	FLPJHFPO_01779	BEDJGMCE_03311,BEDJGMCE_03714	COIEBGCM_03272,COIEBGCM_03670	MGDMPNOE_01995,MGDMPNOE_02393	-	-	-
4241	KOENHIII_00610	KCPOJPHA_03257	ACFNPPKM_03419	FLPJHFPO_01612	BEDJGMCE_03483	COIEBGCM_03443	MGDMPNOE_02166	-	-	-
6280	-	KCPOJPHA_05048	ACFNPPKM_01226	FLPJHFPO_01452	BEDJGMCE_03637	COIEBGCM_03594	MGDMPNOE_02317	-	-	ICLFANJC_00316
1895	-	KCPOJPHA_03401	ACFNPPKM_03399	FLPJHFPO_01632	BEDJGMCE_03472	COIEBGCM_03432	MGDMPNOE_02155	-	-	ICLFANJC_00479
9777	-	-	ACFNPPKM_01529	FLPJHFPO_00275	BEDJGMCE_00265	COIEBGCM_00264	MGDMPNOE_03464	-	-	ICLFANJC_03710
9478	-	-	ACFNPPKM_03428	FLPJHFPO_01603	BEDJGMCE_03492	COIEBGCM_03452	MGDMPNOE_02175	-	-	ICLFANJC_00459
8712	-	-	ACFNPPKM_03803	FLPJHFPO_00907	BEDJGMCE_04232	COIEBGCM_04180	MGDMPNOE_02903	-	-	ICLFANJC_04267
4886	-	-	ACFNPPKM_03420	FLPJHFPO_01611	BEDJGMCE_03484	COIEBGCM_03444	MGDMPNOE_02167	-	-	ICLFANJC_00467
10647	-	KCPOJPHA_04535	ACFNPPKM_04396	FLPJHFPO_02401	BEDJGMCE_02747	COIEBGCM_02718	MGDMPNOE_01441	-	-	-
10565	-	KCPOJPHA_02364	ACFNPPKM_04713	FLPJHFPO_02717	BEDJGMCE_02449	COIEBGCM_02423	MGDMPNOE_01146	-	-	-
10146	-	KCPOJPHA_04536	ACFNPPKM_04397	FLPJHFPO_02402	BEDJGMCE_02746	COIEBGCM_02717	MGDMPNOE_01440	-	-	-
10056	-	KCPOJPHA_02363	ACFNPPKM_04714	FLPJHFPO_02718	BEDJGMCE_02448	COIEBGCM_02422	MGDMPNOE_01145	-	-	-
9367	-	KCPOJPHA_02334	ACFNPPKM_04725	FLPJHFPO_02729	BEDJGMCE_02395	COIEBGCM_02370	MGDMPNOE_01093	-	-	-
9077	-	KCPOJPHA_04534	ACFNPPKM_04395	FLPJHFPO_02400	BEDJGMCE_02748	COIEBGCM_02719	MGDMPNOE_01442	-	-	-
8475	-	KCPOJPHA_02361	ACFNPPKM_04717	FLPJHFPO_02721	BEDJGMCE_02446	COIEBGCM_02420	MGDMPNOE_01143	-	-	-
8056	-	KCPOJPHA_02102	ACFNPPKM_02440	FLPJHFPO_03260	BEDJGMCE_01863	COIEBGCM_01844	MGDMPNOE_00567	-	-	-
5556	-	KCPOJPHA_04537	ACFNPPKM_04398	FLPJHFPO_02403	BEDJGMCE_02745	COIEBGCM_02716	MGDMPNOE_01439	-	-	-
5451	-	KCPOJPHA_04529	ACFNPPKM_04391	FLPJHFPO_02395	BEDJGMCE_02752	COIEBGCM_02723	MGDMPNOE_01446	-	-	-
4767	-	KCPOJPHA_04533	ACFNPPKM_04394	FLPJHFPO_02399	BEDJGMCE_02749	COIEBGCM_02720	MGDMPNOE_01443	-	-	-
2773	-	KCPOJPHA_04530	ACFNPPKM_04392	FLPJHFPO_02396	BEDJGMCE_02751	COIEBGCM_02722	MGDMPNOE_01445	-	-	-
1876	-	KCPOJPHA_04532	ACFNPPKM_04393	FLPJHFPO_02398	BEDJGMCE_02750	COIEBGCM_02721	MGDMPNOE_01444	-	-	-
1246	-	KCPOJPHA_02911	ACFNPPKM_02879	FLPJHFPO_02149	BEDJGMCE_02961	COIEBGCM_02928	MGDMPNOE_01651	-	-	-
11502	-	-	ACFNPPKM_04375	FLPJHFPO_02379	BEDJGMCE_02770	COIEBGCM_02741	MGDMPNOE_01464	-	-	-
11247	-	-	ACFNPPKM_04376	FLPJHFPO_02380	BEDJGMCE_02769	COIEBGCM_02740	MGDMPNOE_01463	-	-	-
11006	-	-	ACFNPPKM_04377	FLPJHFPO_02381	BEDJGMCE_02768	COIEBGCM_02739	MGDMPNOE_01462	-	-	-
10941	-	-	ACFNPPKM_02536	FLPJHFPO_03355	BEDJGMCE_01771	COIEBGCM_01752	MGDMPNOE_00475	-	-	-
10648	-	-	ACFNPPKM_04365	FLPJHFPO_02369	BEDJGMCE_02779	COIEBGCM_02749	MGDMPNOE_01472	-	-	-
10063	-	-	ACFNPPKM_04390	FLPJHFPO_02394	BEDJGMCE_02753	COIEBGCM_02724	MGDMPNOE_01447	-	-	-
9078	-	-	ACFNPPKM_04364	FLPJHFPO_02368	BEDJGMCE_02780	COIEBGCM_02750	MGDMPNOE_01473	-	-	-
8087	-	-	ACFNPPKM_04386	FLPJHFPO_02390	BEDJGMCE_02758	COIEBGCM_02729	MGDMPNOE_01452	-	-	-
7686	-	-	ACFNPPKM_04378	FLPJHFPO_02382	BEDJGMCE_02766	COIEBGCM_02737	MGDMPNOE_01460	-	-	-
6730	-	-	ACFNPPKM_04402	FLPJHFPO_02407	BEDJGMCE_02741	COIEBGCM_02712	MGDMPNOE_01435	-	-	-
6187	-	-	ACFNPPKM_04379	FLPJHFPO_02383	BEDJGMCE_02765	COIEBGCM_02736	MGDMPNOE_01459	-	-	-
5452	-	-	ACFNPPKM_04359	FLPJHFPO_02363	BEDJGMCE_02785	COIEBGCM_02755	MGDMPNOE_01478	-	-	-
4963	-	-	ACFNPPKM_01525	FLPJHFPO_00271	BEDJGMCE_00269	COIEBGCM_00268	MGDMPNOE_03468	-	-	-
4907	-	-	ACFNPPKM_04382	FLPJHFPO_02386	BEDJGMCE_02762	COIEBGCM_02733	MGDMPNOE_01456	-	-	-
4768	-	-	ACFNPPKM_04362	FLPJHFPO_02366	BEDJGMCE_02782	COIEBGCM_02752	MGDMPNOE_01475	-	-	-
4684	-	-	ACFNPPKM_04374	FLPJHFPO_02378	BEDJGMCE_02772	COIEBGCM_02743	MGDMPNOE_01466	-	-	-
4491	-	-	ACFNPPKM_04384	FLPJHFPO_02388	BEDJGMCE_02760	COIEBGCM_02731	MGDMPNOE_01454	-	-	-
2916	-	-	ACFNPPKM_04399	FLPJHFPO_02404	BEDJGMCE_02744	COIEBGCM_02715	MGDMPNOE_01438	-	-	-
2774	-	-	ACFNPPKM_04360	FLPJHFPO_02364	BEDJGMCE_02784	COIEBGCM_02754	MGDMPNOE_01477	-	-	-
2084	-	-	ACFNPPKM_04371	FLPJHFPO_02375	BEDJGMCE_02775	COIEBGCM_02746	MGDMPNOE_01469	-	-	-
2083	-	-	ACFNPPKM_04400	FLPJHFPO_02405	BEDJGMCE_02743	COIEBGCM_02714	MGDMPNOE_01437	-	-	-
1985	-	-	ACFNPPKM_04383	FLPJHFPO_02387	BEDJGMCE_02761	COIEBGCM_02732	MGDMPNOE_01455	-	-	-
1877	-	-	ACFNPPKM_04361	FLPJHFPO_02365	BEDJGMCE_02783	COIEBGCM_02753	MGDMPNOE_01476	-	-	-
1799	-	-	ACFNPPKM_04373	FLPJHFPO_02377	BEDJGMCE_02773	COIEBGCM_02744	MGDMPNOE_01467	-	-	-
1636	-	-	ACFNPPKM_04385	FLPJHFPO_02389	BEDJGMCE_02759	COIEBGCM_02730	MGDMPNOE_01453	-	-	-
1047	-	-	ACFNPPKM_04372	FLPJHFPO_02376	BEDJGMCE_02774	COIEBGCM_02745	MGDMPNOE_01468	-	-	-
1046	-	-	ACFNPPKM_04401	FLPJHFPO_02406	BEDJGMCE_02742	COIEBGCM_02713	MGDMPNOE_01436	-	-	-
927	-	-	ACFNPPKM_04380	FLPJHFPO_02384	BEDJGMCE_02764	COIEBGCM_02735	MGDMPNOE_01458	-	-	-
642	-	-	ACFNPPKM_04381	FLPJHFPO_02385	BEDJGMCE_02763	COIEBGCM_02734	MGDMPNOE_01457	-	-	-
61	KOENHIII_00015	-	-	FLPJHFPO_04597	-	COIEBGCM_01424	MGDMPNOE_00147	ECKNLKAI_00616	GMHAHMFI_03896	ICLFANJC_02554
8994	KOENHIII_02185	-	ACFNPPKM_04185	FLPJHFPO_01280	-	COIEBGCM_03782	MGDMPNOE_02505	ECKNLKAI_02749	GMHAHMFI_01691	ICLFANJC_00140
5358	KOENHIII_05520	-	ACFNPPKM_00370	FLPJHFPO_04386	-	COIEBGCM_01202	MGDMPNOE_04400	ECKNLKAI_00832	GMHAHMFI_03670	ICLFANJC_02778
4581	KOENHIII_01521	-	ACFNPPKM_00864	FLPJHFPO_03895	-	COIEBGCM_00708	MGDMPNOE_03908	ECKNLKAI_01331	GMHAHMFI_03179	ICLFANJC_03268
4299	KOENHIII_02871	-	ACFNPPKM_02060	FLPJHFPO_02897	-	COIEBGCM_02202	MGDMPNOE_00925	ECKNLKAI_04314	GMHAHMFI_00176	ICLFANJC_01702
2976	KOENHIII_04512	-	ACFNPPKM_00276	FLPJHFPO_04480	-	COIEBGCM_01299	MGDMPNOE_00022	ECKNLKAI_00739	GMHAHMFI_03768	ICLFANJC_02680
1858	KOENHIII_05309	-	ACFNPPKM_02379	FLPJHFPO_03208	-	COIEBGCM_01897	MGDMPNOE_00620	ECKNLKAI_00129	GMHAHMFI_04376	ICLFANJC_02089
10301	-	-	ACFNPPKM_03035	FLPJHFPO_01993	-	COIEBGCM_03075	MGDMPNOE_01798	ECKNLKAI_03422	GMHAHMFI_01001	ICLFANJC_00857
10080	-	-	ACFNPPKM_01725	FLPJHFPO_00471	-	COIEBGCM_00062	MGDMPNOE_03264	ECKNLKAI_01929	GMHAHMFI_02524	ICLFANJC_03912
10055	-	-	ACFNPPKM_04738	FLPJHFPO_02742	-	COIEBGCM_02357	MGDMPNOE_01080	ECKNLKAI_04151	GMHAHMFI_00329	ICLFANJC_01546
2792	-	-	ACFNPPKM_03970	FLPJHFPO_01072	-	COIEBGCM_04019	MGDMPNOE_02742	ECKNLKAI_02513	GMHAHMFI_01933	ICLFANJC_04425
2145	-	-	ACFNPPKM_04502	FLPJHFPO_02506	-	COIEBGCM_02632	MGDMPNOE_01355	ECKNLKAI_03925	GMHAHMFI_00555	ICLFANJC_01323
1795	-	-	ACFNPPKM_04750	FLPJHFPO_02754	-	COIEBGCM_02345	MGDMPNOE_01068	ECKNLKAI_04163	GMHAHMFI_00317	ICLFANJC_01558
8089	-	KCPOJPHA_02863	-	FLPJHFPO_02186	-	COIEBGCM_02891	MGDMPNOE_01614	ECKNLKAI_03607	GMHAHMFI_00808	ICLFANJC_01108
2759	-	KCPOJPHA_01878	-	FLPJHFPO_03432	-	COIEBGCM_01670	MGDMPNOE_00393	ECKNLKAI_00364	GMHAHMFI_04148	ICLFANJC_02305
10024	KOENHIII_05790	KCPOJPHA_02808	ACFNPPKM_02790	FLPJHFPO_02233	-	COIEBGCM_02844	MGDMPNOE_01567	ECKNLKAI_03654	GMHAHMFI_00761	ICLFANJC_01155
9727	KOENHIII_03193	KCPOJPHA_01888	ACFNPPKM_02603	FLPJHFPO_03422	-	COIEBGCM_01680	MGDMPNOE_00403	ECKNLKAI_00354	GMHAHMFI_04158	ICLFANJC_02295
8410	KOENHIII_04110	KCPOJPHA_03095	ACFNPPKM_03046	FLPJHFPO_01981	-	COIEBGCM_03085	MGDMPNOE_01808	ECKNLKAI_03411	GMHAHMFI_01012	ICLFANJC_00847
5753	KOENHIII_00161	KCPOJPHA_02826	ACFNPPKM_02806	FLPJHFPO_02217	-	COIEBGCM_02860	MGDMPNOE_01583	ECKNLKAI_03638	GMHAHMFI_00777	ICLFANJC_01139
5600	KOENHIII_05065	KCPOJPHA_05027	ACFNPPKM_04756	FLPJHFPO_02760	-	COIEBGCM_02339	MGDMPNOE_01062	ECKNLKAI_04169	GMHAHMFI_00311	ICLFANJC_01564
5517	KOENHIII_04079	KCPOJPHA_00944	ACFNPPKM_00291	FLPJHFPO_04465	-	COIEBGCM_01286	MGDMPNOE_00010	ECKNLKAI_00752	GMHAHMFI_03754	ICLFANJC_02694
4796	KOENHIII_03418	KCPOJPHA_03565	ACFNPPKM_04215	FLPJHFPO_01309	-	COIEBGCM_03753	MGDMPNOE_02476	ECKNLKAI_02778	GMHAHMFI_01662	ICLFANJC_00170
4550	KOENHIII_03342	KCPOJPHA_03972	ACFNPPKM_03876	FLPJHFPO_00978	-	COIEBGCM_04114	MGDMPNOE_02837	ECKNLKAI_02420	GMHAHMFI_02025	ICLFANJC_04333
4459	KOENHIII_04113	KCPOJPHA_03099	ACFNPPKM_03049	FLPJHFPO_01978	-	COIEBGCM_03088	MGDMPNOE_01811	ECKNLKAI_03408	GMHAHMFI_01015	ICLFANJC_00844
4383	KOENHIII_00814	KCPOJPHA_01741	ACFNPPKM_00030	FLPJHFPO_04726	-	COIEBGCM_01547	MGDMPNOE_00270	ECKNLKAI_00489	GMHAHMFI_04022	ICLFANJC_02428
2626	KOENHIII_03339	KCPOJPHA_03974	ACFNPPKM_03874	FLPJHFPO_00976	-	COIEBGCM_04116	MGDMPNOE_02839	ECKNLKAI_02418	GMHAHMFI_02027	ICLFANJC_04331
2591	KOENHIII_00109	KCPOJPHA_02667	ACFNPPKM_04418	FLPJHFPO_02422	-	COIEBGCM_02696	MGDMPNOE_01419	ECKNLKAI_03799	GMHAHMFI_00617	ICLFANJC_01257
2429	KOENHIII_02776	KCPOJPHA_00624	ACFNPPKM_03261	FLPJHFPO_01768	-	COIEBGCM_03282	MGDMPNOE_02005	ECKNLKAI_03179	GMHAHMFI_01209	ICLFANJC_00649
2177	KOENHIII_00386	KCPOJPHA_01469	ACFNPPKM_00705	FLPJHFPO_04053	-	COIEBGCM_00861	MGDMPNOE_04061	ECKNLKAI_01167	GMHAHMFI_03334	ICLFANJC_03112
1638	KOENHIII_04715	KCPOJPHA_02625	ACFNPPKM_04449	FLPJHFPO_02453	-	COIEBGCM_02664	MGDMPNOE_01387	ECKNLKAI_03830	GMHAHMFI_00586	ICLFANJC_01289
1146	KOENHIII_00387	KCPOJPHA_01468	ACFNPPKM_00704	FLPJHFPO_04054	-	COIEBGCM_00862	MGDMPNOE_04062	ECKNLKAI_01166	GMHAHMFI_03335	ICLFANJC_03111
10676	-	KCPOJPHA_02796	ACFNPPKM_02779	FLPJHFPO_02244	-	COIEBGCM_02832	MGDMPNOE_01555	ECKNLKAI_03665	GMHAHMFI_00749	ICLFANJC_01166
10489	-	KCPOJPHA_00119	ACFNPPKM_02061	FLPJHFPO_02898	-	COIEBGCM_02201	MGDMPNOE_00924	ECKNLKAI_04315	GMHAHMFI_00175	ICLFANJC_01703
10307	-	KCPOJPHA_02325	ACFNPPKM_04731	FLPJHFPO_02735	-	COIEBGCM_02364	MGDMPNOE_01087	ECKNLKAI_04144	GMHAHMFI_00336	ICLFANJC_01539
10038	-	KCPOJPHA_03570	ACFNPPKM_04220	FLPJHFPO_01314	-	COIEBGCM_03748	MGDMPNOE_02471	ECKNLKAI_02783	GMHAHMFI_01657	ICLFANJC_00175
10004	-	KCPOJPHA_05150	ACFNPPKM_00910	FLPJHFPO_03850	-	COIEBGCM_00663	MGDMPNOE_03863	ECKNLKAI_01376	GMHAHMFI_03134	ICLFANJC_03314
9420	-	KCPOJPHA_02861	ACFNPPKM_02835	FLPJHFPO_02188	-	COIEBGCM_02889	MGDMPNOE_01612	ECKNLKAI_03609	GMHAHMFI_00806	ICLFANJC_01110
9405	-	KCPOJPHA_00774	ACFNPPKM_03511	FLPJHFPO_01527	-	COIEBGCM_03525	MGDMPNOE_02248	ECKNLKAI_02991	GMHAHMFI_01451	ICLFANJC_00386
5328	-	KCPOJPHA_03670	ACFNPPKM_01273	FLPJHFPO_01405	-	COIEBGCM_03641	MGDMPNOE_02364	ECKNLKAI_02873	GMHAHMFI_01571	ICLFANJC_00268
5285	-	KCPOJPHA_02994	ACFNPPKM_02956	FLPJHFPO_02072	-	COIEBGCM_02997	MGDMPNOE_01720	ECKNLKAI_03499	GMHAHMFI_00922	ICLFANJC_00994
4575	-	KCPOJPHA_04789	ACFNPPKM_01058	FLPJHFPO_03702	-	COIEBGCM_00518	MGDMPNOE_03718	ECKNLKAI_01526	GMHAHMFI_02978	ICLFANJC_03460
4541	-	KCPOJPHA_03563	ACFNPPKM_04213	FLPJHFPO_01307	-	COIEBGCM_03755	MGDMPNOE_02478	ECKNLKAI_02776	GMHAHMFI_01664	ICLFANJC_00168
4451	-	KCPOJPHA_02809	ACFNPPKM_02791	FLPJHFPO_02232	-	COIEBGCM_02845	MGDMPNOE_01568	ECKNLKAI_03653	GMHAHMFI_00762	ICLFANJC_01154
4417	-	KCPOJPHA_00429	ACFNPPKM_01446	FLPJHFPO_00192	-	COIEBGCM_00354	MGDMPNOE_03554	ECKNLKAI_01678	GMHAHMFI_02810	ICLFANJC_03621
4156	-	KCPOJPHA_00515	ACFNPPKM_01574	FLPJHFPO_00321	-	COIEBGCM_00220	MGDMPNOE_03420	ECKNLKAI_01782	GMHAHMFI_02676	ICLFANJC_03755
2830	-	KCPOJPHA_03502	ACFNPPKM_04161	FLPJHFPO_01256	-	COIEBGCM_03806	MGDMPNOE_02529	ECKNLKAI_02701	GMHAHMFI_01715	ICLFANJC_00116
2819	-	KCPOJPHA_04276	ACFNPPKM_01925	FLPJHFPO_00667	-	COIEBGCM_04357	MGDMPNOE_03080	ECKNLKAI_02111	GMHAHMFI_02329	ICLFANJC_04091
2348	-	KCPOJPHA_02819	ACFNPPKM_02799	FLPJHFPO_02224	-	COIEBGCM_02853	MGDMPNOE_01576	ECKNLKAI_03645	GMHAHMFI_00770	ICLFANJC_01146
2325	-	KCPOJPHA_04264	ACFNPPKM_01933	FLPJHFPO_00675	-	COIEBGCM_04349	MGDMPNOE_03072	ECKNLKAI_02119	GMHAHMFI_02321	ICLFANJC_04099
2185	-	KCPOJPHA_04805	ACFNPPKM_01072	FLPJHFPO_03688	-	COIEBGCM_00505	MGDMPNOE_03705	ECKNLKAI_01540	GMHAHMFI_02965	ICLFANJC_03473
1918	-	KCPOJPHA_00447	ACFNPPKM_01463	FLPJHFPO_00210	-	COIEBGCM_00333	MGDMPNOE_03533	ECKNLKAI_01697	GMHAHMFI_02789	ICLFANJC_03642
1903	-	KCPOJPHA_03564	ACFNPPKM_04214	FLPJHFPO_01308	-	COIEBGCM_03754	MGDMPNOE_02477	ECKNLKAI_02777	GMHAHMFI_01663	ICLFANJC_00169
1776	-	KCPOJPHA_01643	ACFNPPKM_00120	FLPJHFPO_04636	-	COIEBGCM_01464	MGDMPNOE_00187	ECKNLKAI_00578	GMHAHMFI_03938	ICLFANJC_02513
1678	-	KCPOJPHA_03520	ACFNPPKM_04179	FLPJHFPO_01274	-	COIEBGCM_03788	MGDMPNOE_02511	ECKNLKAI_02743	GMHAHMFI_01697	ICLFANJC_00134
1352	-	KCPOJPHA_03519	ACFNPPKM_04178	FLPJHFPO_01273	-	COIEBGCM_03789	MGDMPNOE_02512	ECKNLKAI_02742	GMHAHMFI_01698	ICLFANJC_00133
1308	-	KCPOJPHA_00959	ACFNPPKM_00306	FLPJHFPO_04450	-	COIEBGCM_01271	MGDMPNOE_04469	ECKNLKAI_00767	GMHAHMFI_03739	ICLFANJC_02709
1103	-	KCPOJPHA_03213	ACFNPPKM_03159	FLPJHFPO_01868	-	COIEBGCM_03189	MGDMPNOE_01912	ECKNLKAI_03302	GMHAHMFI_01117	ICLFANJC_00741
10019	KOENHIII_04915	-	-	FLPJHFPO_02877	BEDJGMCE_02242	COIEBGCM_02220	MGDMPNOE_00943	ECKNLKAI_04293	GMHAHMFI_00194	ICLFANJC_01683
5747	KOENHIII_03162	-	-	FLPJHFPO_02799	BEDJGMCE_02324	COIEBGCM_02301	MGDMPNOE_01024	ECKNLKAI_04207	GMHAHMFI_00274	ICLFANJC_01603
5097	KOENHIII_04888	-	-	FLPJHFPO_02854	BEDJGMCE_02265	COIEBGCM_02243	MGDMPNOE_00966	ECKNLKAI_04270	GMHAHMFI_00216	ICLFANJC_01661
10670	KOENHIII_02732	-	-	-	BEDJGMCE_03288	COIEBGCM_03249	MGDMPNOE_01972	ECKNLKAI_03213	GMHAHMFI_01176	ICLFANJC_00682
8395	KOENHIII_01791	-	-	-	BEDJGMCE_00149	COIEBGCM_00149	MGDMPNOE_03349	ECKNLKAI_01850	GMHAHMFI_02610	ICLFANJC_03821
8084	KOENHIII_01792	-	-	-	BEDJGMCE_00148	COIEBGCM_00148	MGDMPNOE_03348	ECKNLKAI_01851	GMHAHMFI_02609	ICLFANJC_03822
10542	-	-	-	FLPJHFPO_01673	BEDJGMCE_03433	COIEBGCM_03393	MGDMPNOE_02116	ECKNLKAI_03070	GMHAHMFI_01319	ICLFANJC_00542
8745	-	-	-	FLPJHFPO_02277	BEDJGMCE_04021	COIEBGCM_03973	MGDMPNOE_02696	ECKNLKAI_03699	GMHAHMFI_00717	ICLFANJC_04469
8453	-	-	-	FLPJHFPO_02278	BEDJGMCE_04022	COIEBGCM_03974	MGDMPNOE_02697	ECKNLKAI_03700	GMHAHMFI_00716	ICLFANJC_04468
1925	-	-	-	FLPJHFPO_03876	BEDJGMCE_00696	COIEBGCM_00689	MGDMPNOE_03889	ECKNLKAI_01350	GMHAHMFI_03160	ICLFANJC_03287
1668	-	-	-	FLPJHFPO_01833	BEDJGMCE_03263	COIEBGCM_03224	MGDMPNOE_01947	ECKNLKAI_03240	GMHAHMFI_01151	ICLFANJC_00707
331	-	-	-	FLPJHFPO_00247	BEDJGMCE_00296	COIEBGCM_00295	MGDMPNOE_03495	ECKNLKAI_01733	GMHAHMFI_02751	ICLFANJC_03681
64	-	-	-	FLPJHFPO_02276	BEDJGMCE_04020	COIEBGCM_03972	MGDMPNOE_02695	ECKNLKAI_03698	GMHAHMFI_00718	ICLFANJC_04470
10968	-	-	-	-	BEDJGMCE_00818	COIEBGCM_00810	MGDMPNOE_04010	ECKNLKAI_01215	GMHAHMFI_03281	ICLFANJC_03166
10627	-	-	-	-	BEDJGMCE_01055	COIEBGCM_01045	MGDMPNOE_04244	ECKNLKAI_00991	GMHAHMFI_03512	ICLFANJC_02932
10511	-	-	-	-	BEDJGMCE_00817	COIEBGCM_00809	MGDMPNOE_04009	ECKNLKAI_01216	GMHAHMFI_03280	ICLFANJC_03167
9786	-	-	-	-	BEDJGMCE_01058	COIEBGCM_01048	MGDMPNOE_04247	ECKNLKAI_00988	GMHAHMFI_03515	ICLFANJC_02929
9452	-	-	-	-	BEDJGMCE_01057	COIEBGCM_01047	MGDMPNOE_04246	ECKNLKAI_00989	GMHAHMFI_03514	ICLFANJC_02930
9199	-	-	-	-	BEDJGMCE_02077,BEDJGMCE_03345	COIEBGCM_02057,COIEBGCM_03305	MGDMPNOE_00780,MGDMPNOE_02028	ECKNLKAI_04404	GMHAHMFI_04534	ICLFANJC_00630,ICLFANJC_01888
9194	-	-	-	-	BEDJGMCE_02878	COIEBGCM_02848	MGDMPNOE_01571	ECKNLKAI_03650	GMHAHMFI_00765	ICLFANJC_01151
9072	-	-	-	-	BEDJGMCE_02059	COIEBGCM_02039	MGDMPNOE_00762	ECKNLKAI_04424	GMHAHMFI_04517	ICLFANJC_01905
9052	-	-	-	-	BEDJGMCE_01056	COIEBGCM_01046	MGDMPNOE_04245	ECKNLKAI_00990	GMHAHMFI_03513	ICLFANJC_02931
8741	-	-	-	-	BEDJGMCE_02071	COIEBGCM_02051	MGDMPNOE_00774	ECKNLKAI_04410	GMHAHMFI_04528	ICLFANJC_01894
8737	-	-	-	-	BEDJGMCE_04308	COIEBGCM_04256	MGDMPNOE_02979	ECKNLKAI_02213	GMHAHMFI_02231	ICLFANJC_04192
8114	-	-	-	-	BEDJGMCE_01299	COIEBGCM_01287	MGDMPNOE_00011	ECKNLKAI_00751	GMHAHMFI_03755	ICLFANJC_02693
5599	-	-	-	-	BEDJGMCE_02452	COIEBGCM_02426	MGDMPNOE_01149	ECKNLKAI_04136	GMHAHMFI_00344	ICLFANJC_01531
5420	-	-	-	-	BEDJGMCE_03399	COIEBGCM_03359	MGDMPNOE_02082	ECKNLKAI_03099	GMHAHMFI_01285	ICLFANJC_00577
4838	-	-	-	-	BEDJGMCE_01059	COIEBGCM_01049	MGDMPNOE_04248	ECKNLKAI_00987	GMHAHMFI_03516	ICLFANJC_02928
4623	-	-	-	-	BEDJGMCE_00403	COIEBGCM_00400	MGDMPNOE_03600	ECKNLKAI_01636	GMHAHMFI_02852	ICLFANJC_03578
2880	-	-	-	-	BEDJGMCE_00923	COIEBGCM_00912	MGDMPNOE_04112	ECKNLKAI_01115	GMHAHMFI_03384	ICLFANJC_03063
2694	-	-	-	-	BEDJGMCE_01063	COIEBGCM_01053	MGDMPNOE_04252	ECKNLKAI_00983	GMHAHMFI_03520	ICLFANJC_02924
2110	-	-	-	-	BEDJGMCE_04008	COIEBGCM_03960	MGDMPNOE_02683	ECKNLKAI_02529	GMHAHMFI_01917	ICLFANJC_04482
2039	-	-	-	-	BEDJGMCE_00922	COIEBGCM_00911	MGDMPNOE_04111	ECKNLKAI_01116	GMHAHMFI_03383	ICLFANJC_03064
1934	-	-	-	-	BEDJGMCE_01060	COIEBGCM_01050	MGDMPNOE_04249	ECKNLKAI_00986	GMHAHMFI_03517	ICLFANJC_02927
1789	-	-	-	-	BEDJGMCE_02075	COIEBGCM_02055	MGDMPNOE_00778	ECKNLKAI_04406	GMHAHMFI_04532	ICLFANJC_01890
1738	-	-	-	-	BEDJGMCE_00038	COIEBGCM_00037	MGDMPNOE_03239	ECKNLKAI_01953	GMHAHMFI_02501	ICLFANJC_03934
1307	-	-	-	-	BEDJGMCE_01384	COIEBGCM_01373	MGDMPNOE_00096	ECKNLKAI_00666	GMHAHMFI_03844	ICLFANJC_02606
1085	-	-	-	-	BEDJGMCE_03912	COIEBGCM_03864	MGDMPNOE_02587	ECKNLKAI_02648	GMHAHMFI_01796	ICLFANJC_00062
1073	-	-	-	-	BEDJGMCE_04007	COIEBGCM_03959	MGDMPNOE_02682	ECKNLKAI_02530	GMHAHMFI_01916	ICLFANJC_04483
956	-	-	-	-	BEDJGMCE_04312	COIEBGCM_04260	MGDMPNOE_02983	ECKNLKAI_02209	GMHAHMFI_02235	ICLFANJC_04188
679	-	-	-	-	BEDJGMCE_02068	COIEBGCM_02048	MGDMPNOE_00771	ECKNLKAI_04413	GMHAHMFI_04525	ICLFANJC_01897
673	-	-	-	-	BEDJGMCE_04311	COIEBGCM_04259	MGDMPNOE_02982	ECKNLKAI_02210	GMHAHMFI_02234	ICLFANJC_04189
671	-	-	-	-	BEDJGMCE_04085	COIEBGCM_04036	MGDMPNOE_02759	ECKNLKAI_02499	GMHAHMFI_01947	ICLFANJC_04411
663	-	-	-	-	BEDJGMCE_02067	COIEBGCM_02047	MGDMPNOE_00770	ECKNLKAI_04414	GMHAHMFI_04524	ICLFANJC_01898
623	-	-	-	-	BEDJGMCE_04415	COIEBGCM_04362	MGDMPNOE_03085	ECKNLKAI_02106	GMHAHMFI_02334	ICLFANJC_04086
368	-	-	-	-	BEDJGMCE_02069	COIEBGCM_02049	MGDMPNOE_00772	ECKNLKAI_04412	GMHAHMFI_04526	ICLFANJC_01896
364	-	-	-	-	BEDJGMCE_04310	COIEBGCM_04258	MGDMPNOE_02981	ECKNLKAI_02211	GMHAHMFI_02233	ICLFANJC_04190
361	-	-	-	-	BEDJGMCE_04084	COIEBGCM_04035	MGDMPNOE_02758	ECKNLKAI_02500	GMHAHMFI_01946	ICLFANJC_04412
352	-	-	-	-	BEDJGMCE_02066	COIEBGCM_02046	MGDMPNOE_00769	ECKNLKAI_04415	GMHAHMFI_04523	ICLFANJC_01899
309	-	-	-	-	BEDJGMCE_04414	COIEBGCM_04361	MGDMPNOE_03084	ECKNLKAI_02107	GMHAHMFI_02333	ICLFANJC_04087
59	-	-	-	-	BEDJGMCE_02070	COIEBGCM_02050	MGDMPNOE_00773	ECKNLKAI_04411	GMHAHMFI_04527	ICLFANJC_01895
53	-	-	-	-	BEDJGMCE_04309	COIEBGCM_04257	MGDMPNOE_02980	ECKNLKAI_02212	GMHAHMFI_02232	ICLFANJC_04191
39	-	-	-	-	BEDJGMCE_02065	COIEBGCM_02045	MGDMPNOE_00768	ECKNLKAI_04416	GMHAHMFI_04522	ICLFANJC_01900
10280	KOENHIII_06001	KCPOJPHA_01324	-	-	BEDJGMCE_01003	COIEBGCM_00993	MGDMPNOE_04192	ECKNLKAI_01038	GMHAHMFI_03462	ICLFANJC_02980
5719	KOENHIII_06002	KCPOJPHA_01323	-	-	BEDJGMCE_01004	COIEBGCM_00994	MGDMPNOE_04193	ECKNLKAI_01037	GMHAHMFI_03463	ICLFANJC_02979
4135	KOENHIII_02479	KCPOJPHA_01169	-	-	BEDJGMCE_01106	COIEBGCM_01097	MGDMPNOE_04295	ECKNLKAI_00936	GMHAHMFI_03562	ICLFANJC_02882
2797	KOENHIII_01956	KCPOJPHA_04814	-	-	BEDJGMCE_00499	COIEBGCM_00496	MGDMPNOE_03696	ECKNLKAI_01549	GMHAHMFI_02956	ICLFANJC_03482
2742	KOENHIII_02036	KCPOJPHA_03849	-	-	BEDJGMCE_04058	COIEBGCM_04010	MGDMPNOE_02733	ECKNLKAI_02522	GMHAHMFI_01924	ICLFANJC_04434
2131	KOENHIII_02736	KCPOJPHA_00660	-	-	BEDJGMCE_03292	COIEBGCM_03253	MGDMPNOE_01976	ECKNLKAI_03209	GMHAHMFI_01180	ICLFANJC_00678
1169	KOENHIII_00420	KCPOJPHA_04494	-	-	BEDJGMCE_00005	COIEBGCM_00005	MGDMPNOE_03207	ECKNLKAI_01984	GMHAHMFI_02455	ICLFANJC_03966
1009	KOENHIII_05525	KCPOJPHA_01050	-	-	BEDJGMCE_01217	COIEBGCM_01207	MGDMPNOE_04405	ECKNLKAI_00827	GMHAHMFI_03675	ICLFANJC_02773
11500	KOENHIII_01585	KCPOJPHA_01855	-	FLPJHFPO_03451	BEDJGMCE_01665	COIEBGCM_01649	MGDMPNOE_00372	ECKNLKAI_00384	GMHAHMFI_04129	ICLFANJC_02324
10559	KOENHIII_05380	KCPOJPHA_04221	-	FLPJHFPO_00717	BEDJGMCE_04361	COIEBGCM_04309	MGDMPNOE_03032	ECKNLKAI_02160	GMHAHMFI_02281	ICLFANJC_04139
10087	KOENHIII_02805	KCPOJPHA_04115	-	FLPJHFPO_00804	BEDJGMCE_04283	COIEBGCM_04231	MGDMPNOE_02954	ECKNLKAI_02292	GMHAHMFI_02142	ICLFANJC_04216
10048	KOENHIII_05381	KCPOJPHA_04220	-	FLPJHFPO_00718	BEDJGMCE_04360	COIEBGCM_04308	MGDMPNOE_03031	ECKNLKAI_02161	GMHAHMFI_02280	ICLFANJC_04140
9885	KOENHIII_05329	KCPOJPHA_02148	-	FLPJHFPO_03221	BEDJGMCE_01903	COIEBGCM_01884	MGDMPNOE_00607	ECKNLKAI_00142	GMHAHMFI_04363	ICLFANJC_02102
9873	KOENHIII_03320	KCPOJPHA_03991	-	FLPJHFPO_00959	BEDJGMCE_04185	COIEBGCM_04133	MGDMPNOE_02856	ECKNLKAI_02401	GMHAHMFI_02044	ICLFANJC_04314
8201	KOENHIII_05330	KCPOJPHA_02147	-	FLPJHFPO_03222	BEDJGMCE_01902	COIEBGCM_01883	MGDMPNOE_00606	ECKNLKAI_00143	GMHAHMFI_04362	ICLFANJC_02103
7535	KOENHIII_00119	KCPOJPHA_02677	-	FLPJHFPO_02415	BEDJGMCE_02732	COIEBGCM_02703	MGDMPNOE_01426	ECKNLKAI_03792	GMHAHMFI_00624	ICLFANJC_01250
5033	KOENHIII_02802	KCPOJPHA_04113	-	FLPJHFPO_00806	BEDJGMCE_04281	COIEBGCM_04229	MGDMPNOE_02952	ECKNLKAI_02294	GMHAHMFI_02140	ICLFANJC_04218
4608	KOENHIII_05323	KCPOJPHA_02153	-	FLPJHFPO_03216	BEDJGMCE_01908	COIEBGCM_01889	MGDMPNOE_00612	ECKNLKAI_00137	GMHAHMFI_04368	ICLFANJC_02097
2988	KOENHIII_02335	KCPOJPHA_04696	-	FLPJHFPO_03783	BEDJGMCE_00607	COIEBGCM_00602	MGDMPNOE_03802	ECKNLKAI_01446	GMHAHMFI_03072	ICLFANJC_03376
2438	KOENHIII_03164	KCPOJPHA_00226	-	FLPJHFPO_02800	BEDJGMCE_02323	COIEBGCM_02300	MGDMPNOE_01023	ECKNLKAI_04208	GMHAHMFI_00273	ICLFANJC_01604
1968	KOENHIII_05484	KCPOJPHA_00320	-	FLPJHFPO_01580	BEDJGMCE_03515	COIEBGCM_03475	MGDMPNOE_02198	ECKNLKAI_03041	GMHAHMFI_01402	ICLFANJC_00436
1296	KOENHIII_01102	KCPOJPHA_02122	-	FLPJHFPO_03245	BEDJGMCE_01879	COIEBGCM_01860	MGDMPNOE_00583	ECKNLKAI_00166	GMHAHMFI_04339	ICLFANJC_02126
439	KOENHIII_04648	KCPOJPHA_04325	-	FLPJHFPO_00627	BEDJGMCE_04453	COIEBGCM_04399	MGDMPNOE_03122	ECKNLKAI_02067	GMHAHMFI_02372	ICLFANJC_04049
37	KOENHIII_05292	KCPOJPHA_02177	-	FLPJHFPO_03195	BEDJGMCE_01930	COIEBGCM_01910	MGDMPNOE_00633	ECKNLKAI_00116	GMHAHMFI_04389	ICLFANJC_02076
10628	-	KCPOJPHA_01231	-	FLPJHFPO_04263	BEDJGMCE_01087	COIEBGCM_01077	MGDMPNOE_04276	ECKNLKAI_00960	GMHAHMFI_03544	ICLFANJC_02901
10546	-	KCPOJPHA_03619	-	FLPJHFPO_01363	BEDJGMCE_03729	COIEBGCM_03685	MGDMPNOE_02408	ECKNLKAI_02831	GMHAHMFI_01608	ICLFANJC_00224
10180	-	KCPOJPHA_02586	-	FLPJHFPO_02509	BEDJGMCE_02656	COIEBGCM_02629	MGDMPNOE_01352	ECKNLKAI_03928	GMHAHMFI_00552	ICLFANJC_01326
9421	-	KCPOJPHA_02903	-	FLPJHFPO_02156	BEDJGMCE_02954	COIEBGCM_02921	MGDMPNOE_01644	ECKNLKAI_03576	GMHAHMFI_00838	ICLFANJC_01078
9406	-	KCPOJPHA_03617	-	FLPJHFPO_01361	BEDJGMCE_03731	COIEBGCM_03687	MGDMPNOE_02410	ECKNLKAI_02829	GMHAHMFI_01610	ICLFANJC_00222
9049	-	KCPOJPHA_01751	-	FLPJHFPO_04736	BEDJGMCE_01573	COIEBGCM_01557	MGDMPNOE_00280	ECKNLKAI_00479	GMHAHMFI_04032	ICLFANJC_02418
9000	-	KCPOJPHA_04222	-	FLPJHFPO_00716	BEDJGMCE_04362	COIEBGCM_04310	MGDMPNOE_03033	ECKNLKAI_02159	GMHAHMFI_02282	ICLFANJC_04138
8991	-	KCPOJPHA_03618	-	FLPJHFPO_01362	BEDJGMCE_03730	COIEBGCM_03686	MGDMPNOE_02409	ECKNLKAI_02830	GMHAHMFI_01609	ICLFANJC_00223
8509	-	KCPOJPHA_02146	-	FLPJHFPO_03223	BEDJGMCE_01901	COIEBGCM_01882	MGDMPNOE_00605	ECKNLKAI_00144	GMHAHMFI_04361	ICLFANJC_02104
8443	-	KCPOJPHA_04070	-	FLPJHFPO_00892	BEDJGMCE_04242	COIEBGCM_04190	MGDMPNOE_02913	ECKNLKAI_02333	GMHAHMFI_02101	ICLFANJC_04257
5688	-	KCPOJPHA_03729	-	FLPJHFPO_01167	BEDJGMCE_03926	COIEBGCM_03878	MGDMPNOE_02601	ECKNLKAI_02634	GMHAHMFI_01810	ICLFANJC_00049
5492	-	KCPOJPHA_00749	-	FLPJHFPO_01550	BEDJGMCE_03544	COIEBGCM_03502	MGDMPNOE_02225	ECKNLKAI_03014	GMHAHMFI_01429	ICLFANJC_00409
5333	-	KCPOJPHA_04232	-	FLPJHFPO_00706	BEDJGMCE_04371	COIEBGCM_04319	MGDMPNOE_03042	ECKNLKAI_02149	GMHAHMFI_02291	ICLFANJC_04129
4898	-	KCPOJPHA_03002	-	FLPJHFPO_02063	BEDJGMCE_03039	COIEBGCM_03005	MGDMPNOE_01728	ECKNLKAI_03491	GMHAHMFI_00930	ICLFANJC_00986
4892	-	KCPOJPHA_03246	-	FLPJHFPO_01837	BEDJGMCE_03259	COIEBGCM_03220	MGDMPNOE_01943	ECKNLKAI_03244	GMHAHMFI_01147	ICLFANJC_00711
4884	-	KCPOJPHA_00752	-	FLPJHFPO_01547	BEDJGMCE_03547	COIEBGCM_03505	MGDMPNOE_02228	ECKNLKAI_03011	GMHAHMFI_01432	ICLFANJC_00406
4521	-	KCPOJPHA_02996	-	FLPJHFPO_02069	BEDJGMCE_03033	COIEBGCM_02999	MGDMPNOE_01722	ECKNLKAI_03497	GMHAHMFI_00924	ICLFANJC_00992
4210	-	KCPOJPHA_02052,KCPOJPHA_03428	-	FLPJHFPO_01662	BEDJGMCE_02437,BEDJGMCE_03448	COIEBGCM_02411,COIEBGCM_03408	MGDMPNOE_01134,MGDMPNOE_02131	ECKNLKAI_03868	GMHAHMFI_01333	ICLFANJC_00530,ICLFANJC_00911
4163	-	KCPOJPHA_04339	-	FLPJHFPO_00612	BEDJGMCE_04467	COIEBGCM_04413	MGDMPNOE_03136	ECKNLKAI_02053	GMHAHMFI_02386	ICLFANJC_04035
4054	-	KCPOJPHA_02910	-	FLPJHFPO_02150	BEDJGMCE_02960	COIEBGCM_02927	MGDMPNOE_01650	ECKNLKAI_03570	GMHAHMFI_00844	ICLFANJC_01072
4003	-	KCPOJPHA_00743	-	FLPJHFPO_01556	BEDJGMCE_03538	COIEBGCM_03496	MGDMPNOE_02219	ECKNLKAI_03020	GMHAHMFI_01423	ICLFANJC_00415
2903	-	KCPOJPHA_02198	-	FLPJHFPO_03174	BEDJGMCE_01952	COIEBGCM_01932	MGDMPNOE_00655	ECKNLKAI_00095	GMHAHMFI_04410	ICLFANJC_02055
2785	-	KCPOJPHA_05091	-	FLPJHFPO_01489	BEDJGMCE_03606	COIEBGCM_03563	MGDMPNOE_02286	ECKNLKAI_02952	GMHAHMFI_01489	ICLFANJC_00348
2753	-	KCPOJPHA_04394	-	FLPJHFPO_00559	BEDJGMCE_04520	COIEBGCM_04466	MGDMPNOE_03190	ECKNLKAI_02000	GMHAHMFI_02439	ICLFANJC_03982
2336	-	KCPOJPHA_03720	-	FLPJHFPO_01197	BEDJGMCE_03918	COIEBGCM_03870	MGDMPNOE_02593	ECKNLKAI_02642	GMHAHMFI_01802	ICLFANJC_00057
2277	-	KCPOJPHA_04112	-	FLPJHFPO_00807	BEDJGMCE_04280	COIEBGCM_04228	MGDMPNOE_02951	ECKNLKAI_02295	GMHAHMFI_02139	ICLFANJC_04219
1947	-	KCPOJPHA_04239	-	FLPJHFPO_00698	BEDJGMCE_04379	COIEBGCM_04327	MGDMPNOE_03050	ECKNLKAI_02141	GMHAHMFI_02299	ICLFANJC_04121
1898	-	KCPOJPHA_05092	-	FLPJHFPO_01490	BEDJGMCE_03605	COIEBGCM_03562	MGDMPNOE_02285	ECKNLKAI_02953	GMHAHMFI_01488	ICLFANJC_00349
1831	-	KCPOJPHA_03822	-	FLPJHFPO_01102	BEDJGMCE_03993	COIEBGCM_03945	MGDMPNOE_02668	ECKNLKAI_02543	GMHAHMFI_01902	ICLFANJC_04496
1689	-	KCPOJPHA_04055	-	FLPJHFPO_00908	BEDJGMCE_04231	COIEBGCM_04179	MGDMPNOE_02902	ECKNLKAI_02344	GMHAHMFI_02090	ICLFANJC_04268
1659	-	KCPOJPHA_02776	-	FLPJHFPO_02262	BEDJGMCE_02844	COIEBGCM_02814	MGDMPNOE_01537	ECKNLKAI_03683	GMHAHMFI_00731	ICLFANJC_01184
1347	-	KCPOJPHA_03823	-	FLPJHFPO_01101	BEDJGMCE_03994	COIEBGCM_03946	MGDMPNOE_02669	ECKNLKAI_02542	GMHAHMFI_01903	ICLFANJC_04495
1200	-	KCPOJPHA_00744	-	FLPJHFPO_01555	BEDJGMCE_03539	COIEBGCM_03497	MGDMPNOE_02220	ECKNLKAI_03019	GMHAHMFI_01424	ICLFANJC_00414
1098	-	KCPOJPHA_03339	-	FLPJHFPO_01702	BEDJGMCE_03395	COIEBGCM_03355	MGDMPNOE_02078	ECKNLKAI_03103	GMHAHMFI_01281	ICLFANJC_00581
622	-	KCPOJPHA_04242	-	FLPJHFPO_00695	BEDJGMCE_04382	COIEBGCM_04330	MGDMPNOE_03053	ECKNLKAI_02138	GMHAHMFI_02302	ICLFANJC_04118
349	-	KCPOJPHA_02144	-	FLPJHFPO_03225	BEDJGMCE_01899	COIEBGCM_01880	MGDMPNOE_00603	ECKNLKAI_00146	GMHAHMFI_04359	ICLFANJC_02106
308	-	KCPOJPHA_04241	-	FLPJHFPO_00696	BEDJGMCE_04381	COIEBGCM_04329	MGDMPNOE_03052	ECKNLKAI_02139	GMHAHMFI_02301	ICLFANJC_04119
51	-	KCPOJPHA_04072	-	FLPJHFPO_00890	BEDJGMCE_04244	COIEBGCM_04192	MGDMPNOE_02915	ECKNLKAI_02331	GMHAHMFI_02103	ICLFANJC_04255
36	-	KCPOJPHA_02143	-	FLPJHFPO_03226	BEDJGMCE_01898	COIEBGCM_01879	MGDMPNOE_00602	ECKNLKAI_00147	GMHAHMFI_04358	ICLFANJC_02107
10971	-	KCPOJPHA_01309	-	-	BEDJGMCE_01015	COIEBGCM_01005	MGDMPNOE_04204	ECKNLKAI_01025	GMHAHMFI_03474	ICLFANJC_02969
10752	-	KCPOJPHA_04938	-	-	BEDJGMCE_00395	COIEBGCM_00392	MGDMPNOE_03592	ECKNLKAI_01644	GMHAHMFI_02844	ICLFANJC_03586
10573	-	KCPOJPHA_05087	-	-	BEDJGMCE_03609	COIEBGCM_03566	MGDMPNOE_02289	ECKNLKAI_02949	GMHAHMFI_01492	ICLFANJC_00345
10554	-	KCPOJPHA_03852	-	-	BEDJGMCE_04061	COIEBGCM_04013	MGDMPNOE_02736	ECKNLKAI_02519	GMHAHMFI_01927	ICLFANJC_04431
10493	-	KCPOJPHA_02324	-	-	BEDJGMCE_02387	COIEBGCM_02363	MGDMPNOE_01086	ECKNLKAI_04145	GMHAHMFI_00335	ICLFANJC_01540
10268	-	KCPOJPHA_04937	-	-	BEDJGMCE_00396	COIEBGCM_00393	MGDMPNOE_03593	ECKNLKAI_01643	GMHAHMFI_02845	ICLFANJC_03585
10047	-	KCPOJPHA_04008	-	-	BEDJGMCE_04193	COIEBGCM_04141	MGDMPNOE_02864	ECKNLKAI_02386	GMHAHMFI_02052	ICLFANJC_04306
10044	-	KCPOJPHA_03851	-	-	BEDJGMCE_04060	COIEBGCM_04012	MGDMPNOE_02735	ECKNLKAI_02520	GMHAHMFI_01926	ICLFANJC_04432
9982	-	KCPOJPHA_01311	-	-	BEDJGMCE_01013	COIEBGCM_01003	MGDMPNOE_04202	ECKNLKAI_01027	GMHAHMFI_03472	ICLFANJC_02970
9881	-	KCPOJPHA_04941	-	-	BEDJGMCE_00392	COIEBGCM_00389	MGDMPNOE_03589	ECKNLKAI_01647	GMHAHMFI_02841	ICLFANJC_03589
9761	-	KCPOJPHA_03227	-	-	BEDJGMCE_03243	COIEBGCM_03204	MGDMPNOE_01927	ECKNLKAI_03257	GMHAHMFI_01131	ICLFANJC_00727
9551	-	KCPOJPHA_04940	-	-	BEDJGMCE_00393	COIEBGCM_00390	MGDMPNOE_03590	ECKNLKAI_01646	GMHAHMFI_02842	ICLFANJC_03588
9170	-	KCPOJPHA_04939	-	-	BEDJGMCE_00394	COIEBGCM_00391	MGDMPNOE_03591	ECKNLKAI_01645	GMHAHMFI_02843	ICLFANJC_03587
8744	-	KCPOJPHA_03846	-	-	BEDJGMCE_04055	COIEBGCM_04007	MGDMPNOE_02730	ECKNLKAI_02525	GMHAHMFI_01921	ICLFANJC_04437
8703	-	KCPOJPHA_02514	-	-	BEDJGMCE_02591	COIEBGCM_02564	MGDMPNOE_01287	ECKNLKAI_03995	GMHAHMFI_00487	ICLFANJC_01391
8406	-	KCPOJPHA_02513	-	-	BEDJGMCE_02590	COIEBGCM_02563	MGDMPNOE_01286	ECKNLKAI_03996	GMHAHMFI_00486	ICLFANJC_01392
8196	-	KCPOJPHA_04942	-	-	BEDJGMCE_00391	COIEBGCM_00388	MGDMPNOE_03588	ECKNLKAI_01648	GMHAHMFI_02840	ICLFANJC_03590
8138	-	KCPOJPHA_00127	-	-	BEDJGMCE_02228	COIEBGCM_02206	MGDMPNOE_00929	ECKNLKAI_04308	GMHAHMFI_00180	ICLFANJC_01698
5708	-	KCPOJPHA_04936	-	-	BEDJGMCE_00397	COIEBGCM_00394	MGDMPNOE_03594	ECKNLKAI_01642	GMHAHMFI_02846	ICLFANJC_03584
5432	-	KCPOJPHA_03850	-	-	BEDJGMCE_04059	COIEBGCM_04011	MGDMPNOE_02734	ECKNLKAI_02521	GMHAHMFI_01925	ICLFANJC_04433
5375	-	KCPOJPHA_04741	-	-	BEDJGMCE_00569	COIEBGCM_00564	MGDMPNOE_03764	ECKNLKAI_01484	GMHAHMFI_03034	ICLFANJC_03414
5354	-	KCPOJPHA_01312	-	-	BEDJGMCE_01012	COIEBGCM_01002	MGDMPNOE_04201	ECKNLKAI_01028	GMHAHMFI_03471	ICLFANJC_02971
4997	-	KCPOJPHA_01308	-	-	BEDJGMCE_01016	COIEBGCM_01006	MGDMPNOE_04205	ECKNLKAI_01024	GMHAHMFI_03475	ICLFANJC_02968
4824	-	KCPOJPHA_04749	-	-	BEDJGMCE_00563	COIEBGCM_00558	MGDMPNOE_03758	ECKNLKAI_01490	GMHAHMFI_03028	ICLFANJC_03420
4717	-	KCPOJPHA_03847	-	-	BEDJGMCE_04056	COIEBGCM_04008	MGDMPNOE_02731	ECKNLKAI_02524	GMHAHMFI_01922	ICLFANJC_04436
4119	-	KCPOJPHA_01957	-	-	BEDJGMCE_01751	COIEBGCM_01732	MGDMPNOE_00455	ECKNLKAI_00296	GMHAHMFI_04214	ICLFANJC_02247
2991	-	KCPOJPHA_04806	-	-	BEDJGMCE_00507	COIEBGCM_00504	MGDMPNOE_03704	ECKNLKAI_01541	GMHAHMFI_02964	ICLFANJC_03474
2751	-	KCPOJPHA_04289	-	-	BEDJGMCE_04423	COIEBGCM_04370	MGDMPNOE_03093	ECKNLKAI_02098	GMHAHMFI_02342	ICLFANJC_04078
2746	-	KCPOJPHA_04006	-	-	BEDJGMCE_04191	COIEBGCM_04139	MGDMPNOE_02862	ECKNLKAI_02389	GMHAHMFI_02050	ICLFANJC_04308
2676	-	KCPOJPHA_04890	-	-	BEDJGMCE_00437	COIEBGCM_00434	MGDMPNOE_03634	ECKNLKAI_01614	GMHAHMFI_02886	ICLFANJC_03544
2651	-	KCPOJPHA_01313	-	-	BEDJGMCE_01011	COIEBGCM_01001	MGDMPNOE_04200	ECKNLKAI_01029	GMHAHMFI_03470	ICLFANJC_02972
2075	-	KCPOJPHA_02056,KCPOJPHA_03433	-	-	BEDJGMCE_02441,BEDJGMCE_03444	COIEBGCM_02415,COIEBGCM_03404	MGDMPNOE_01138,MGDMPNOE_02127	ECKNLKAI_03864	GMHAHMFI_01329	ICLFANJC_00907
1909	-	KCPOJPHA_04259	-	-	BEDJGMCE_04398	COIEBGCM_04346	MGDMPNOE_03069	ECKNLKAI_02122	GMHAHMFI_02318	ICLFANJC_04102
1833	-	KCPOJPHA_03848	-	-	BEDJGMCE_04057	COIEBGCM_04009	MGDMPNOE_02732	ECKNLKAI_02523	GMHAHMFI_01923	ICLFANJC_04435
1829	-	KCPOJPHA_03459	-	-	BEDJGMCE_03892	COIEBGCM_03844	MGDMPNOE_02567	ECKNLKAI_02668	GMHAHMFI_01748	ICLFANJC_00083
1719	-	KCPOJPHA_01314	-	-	BEDJGMCE_01010	COIEBGCM_01000	MGDMPNOE_04199	ECKNLKAI_01030	GMHAHMFI_03469	ICLFANJC_02973
1381	-	KCPOJPHA_02461	-	-	BEDJGMCE_02542	COIEBGCM_02516	MGDMPNOE_01239	ECKNLKAI_04043	GMHAHMFI_00439	ICLFANJC_01439
1227	-	KCPOJPHA_02055	-	-	BEDJGMCE_02440,BEDJGMCE_03445	COIEBGCM_02414,COIEBGCM_03405	MGDMPNOE_01137,MGDMPNOE_02128	ECKNLKAI_03865	GMHAHMFI_01330	ICLFANJC_00533,ICLFANJC_00908
1114	-	KCPOJPHA_02469	-	-	BEDJGMCE_02550	COIEBGCM_02523	MGDMPNOE_01246	ECKNLKAI_04036	GMHAHMFI_00446	ICLFANJC_01432
676	-	KCPOJPHA_03198	-	-	BEDJGMCE_03213	COIEBGCM_03175	MGDMPNOE_01898	ECKNLKAI_03316	GMHAHMFI_01103	ICLFANJC_00755
1	-	KCPOJPHA_04504	-	-	BEDJGMCE_00015	COIEBGCM_00015	MGDMPNOE_03217	ECKNLKAI_01974	GMHAHMFI_02465	ICLFANJC_03956
2665	-	-	ACFNPPKM_02319	FLPJHFPO_03150	BEDJGMCE_01976	COIEBGCM_01956	-	ECKNLKAI_00071	GMHAHMFI_04434	ICLFANJC_02031
8441	KOENHIII_00497	-	ACFNPPKM_04299	FLPJHFPO_02303	BEDJGMCE_04049	COIEBGCM_04001	MGDMPNOE_02724	ECKNLKAI_03725	-	ICLFANJC_04443
4710	KOENHIII_00877	-	ACFNPPKM_01279	FLPJHFPO_01399	BEDJGMCE_03692	COIEBGCM_03648	MGDMPNOE_02371	ECKNLKAI_02866	-	ICLFANJC_00261
9801	-	-	ACFNPPKM_02442	FLPJHFPO_03262	BEDJGMCE_01862	COIEBGCM_01843	MGDMPNOE_00566	ECKNLKAI_00182	-	ICLFANJC_02143
1824	-	-	ACFNPPKM_01280	FLPJHFPO_01398	BEDJGMCE_03693	COIEBGCM_03649	MGDMPNOE_02372	ECKNLKAI_02865	-	ICLFANJC_00260
9017	KOENHIII_03117	KCPOJPHA_03641	ACFNPPKM_01295	FLPJHFPO_01383	BEDJGMCE_03707	COIEBGCM_03663	MGDMPNOE_02386	ECKNLKAI_02851	-	ICLFANJC_00246
6440	KOENHIII_05395	KCPOJPHA_04212	ACFNPPKM_03616	FLPJHFPO_00726	BEDJGMCE_04352	COIEBGCM_04300	MGDMPNOE_03023	ECKNLKAI_02169	-	ICLFANJC_04148
5952	KOENHIII_00585	KCPOJPHA_02030,KCPOJPHA_02353	ACFNPPKM_04486,ACFNPPKM_04722	FLPJHFPO_02490,FLPJHFPO_02726	BEDJGMCE_02415,BEDJGMCE_03465	COIEBGCM_02390,COIEBGCM_03425	MGDMPNOE_01113,MGDMPNOE_02148	ECKNLKAI_03890	-	ICLFANJC_00931
2078	KOENHIII_03854	KCPOJPHA_02456	ACFNPPKM_04626	FLPJHFPO_02628	BEDJGMCE_02537	COIEBGCM_02511	MGDMPNOE_01234	ECKNLKAI_04048	-	ICLFANJC_01444
1781	KOENHIII_01187	KCPOJPHA_01950	ACFNPPKM_02561	FLPJHFPO_03380	BEDJGMCE_01744	COIEBGCM_01725	MGDMPNOE_00448	ECKNLKAI_00303	-	ICLFANJC_02254
1355	KOENHIII_00884	KCPOJPHA_03667	ACFNPPKM_01276	FLPJHFPO_01402	BEDJGMCE_03688	COIEBGCM_03644	MGDMPNOE_02367	ECKNLKAI_02870	-	ICLFANJC_00265
11019	-	KCPOJPHA_01898	ACFNPPKM_02593	FLPJHFPO_03412	BEDJGMCE_01709	COIEBGCM_01690	MGDMPNOE_00413	ECKNLKAI_00344	-	ICLFANJC_02284
8205	-	KCPOJPHA_01149	ACFNPPKM_00453	FLPJHFPO_04303	BEDJGMCE_01125	COIEBGCM_01116	MGDMPNOE_04314	ECKNLKAI_00914	-	ICLFANJC_02864
7057	-	KCPOJPHA_02351	ACFNPPKM_04724	FLPJHFPO_02728	BEDJGMCE_02413	COIEBGCM_02388	MGDMPNOE_01111	ECKNLKAI_03892	-	ICLFANJC_00933
6208	-	KCPOJPHA_04211	ACFNPPKM_03617	FLPJHFPO_00727	BEDJGMCE_04351	COIEBGCM_04299	MGDMPNOE_03022	ECKNLKAI_02170	-	ICLFANJC_04149
6160	-	KCPOJPHA_04213	ACFNPPKM_03615	FLPJHFPO_00725	BEDJGMCE_04353	COIEBGCM_04301	MGDMPNOE_03024	ECKNLKAI_02168	-	ICLFANJC_04147
5422	-	KCPOJPHA_02356	ACFNPPKM_04483	FLPJHFPO_02487	BEDJGMCE_02418,BEDJGMCE_03463	COIEBGCM_02393,COIEBGCM_03423	MGDMPNOE_01116,MGDMPNOE_02146	ECKNLKAI_03886	-	ICLFANJC_00928
5096	-	KCPOJPHA_05034	ACFNPPKM_04762	FLPJHFPO_02766	BEDJGMCE_02357	COIEBGCM_02334	MGDMPNOE_01057	ECKNLKAI_04174	-	ICLFANJC_01570
4636	-	KCPOJPHA_01507	ACFNPPKM_00737	FLPJHFPO_04021	BEDJGMCE_00834	COIEBGCM_00826	MGDMPNOE_04026	ECKNLKAI_01199	-	ICLFANJC_03149
4184	-	KCPOJPHA_03666	ACFNPPKM_01277	FLPJHFPO_01401	BEDJGMCE_03689	COIEBGCM_03645	MGDMPNOE_02368	ECKNLKAI_02869	-	ICLFANJC_00264
4067	-	KCPOJPHA_03495	ACFNPPKM_04154	FLPJHFPO_01249	BEDJGMCE_03861	COIEBGCM_03813	MGDMPNOE_02536	ECKNLKAI_02694	-	ICLFANJC_00109
2878	-	KCPOJPHA_01479	ACFNPPKM_00715	FLPJHFPO_04043	BEDJGMCE_00859	COIEBGCM_00851	MGDMPNOE_04051	ECKNLKAI_01177	-	ICLFANJC_03122
2595	-	KCPOJPHA_02458	ACFNPPKM_04624	FLPJHFPO_02626	BEDJGMCE_02539	COIEBGCM_02513	MGDMPNOE_01236	ECKNLKAI_04046	-	ICLFANJC_01442
2590	-	KCPOJPHA_02691	ACFNPPKM_04354	FLPJHFPO_02358	BEDJGMCE_02790	COIEBGCM_02760	MGDMPNOE_01483	ECKNLKAI_03780	-	ICLFANJC_01238
2354	-	KCPOJPHA_05032	ACFNPPKM_04761	FLPJHFPO_02765	BEDJGMCE_02358	COIEBGCM_02335	MGDMPNOE_01058	ECKNLKAI_04173	-	ICLFANJC_01569
2338	-	KCPOJPHA_03668	ACFNPPKM_01275	FLPJHFPO_01403	BEDJGMCE_03687	COIEBGCM_03643	MGDMPNOE_02366	ECKNLKAI_02871	-	ICLFANJC_00266
1639	-	KCPOJPHA_02034	ACFNPPKM_04481	FLPJHFPO_02485	BEDJGMCE_02420	COIEBGCM_02395	MGDMPNOE_01118	ECKNLKAI_03884	-	ICLFANJC_00927
1061	-	KCPOJPHA_00754	ACFNPPKM_03493	FLPJHFPO_01545	BEDJGMCE_03549	COIEBGCM_03507	MGDMPNOE_02230	ECKNLKAI_03009	-	ICLFANJC_00404
957	-	KCPOJPHA_04210	ACFNPPKM_03618	FLPJHFPO_00728	BEDJGMCE_04350	COIEBGCM_04298	MGDMPNOE_03021	ECKNLKAI_02171	-	ICLFANJC_04150
693	-	KCPOJPHA_00726	ACFNPPKM_00127	FLPJHFPO_04629	BEDJGMCE_01466	COIEBGCM_01454	MGDMPNOE_00177	ECKNLKAI_00585	-	ICLFANJC_02523
5474	-	KCPOJPHA_04619	ACFNPPKM_01686	FLPJHFPO_00433	BEDJGMCE_00103	-	MGDMPNOE_03303	ECKNLKAI_01890	GMHAHMFI_02563	ICLFANJC_03873
8116	-	-	ACFNPPKM_00122	-	BEDJGMCE_01471	COIEBGCM_01459	MGDMPNOE_00182	ECKNLKAI_00580	GMHAHMFI_03933	ICLFANJC_02518
322	KOENHIII_03831	KCPOJPHA_02439	ACFNPPKM_04642	-	BEDJGMCE_02521	COIEBGCM_02495	MGDMPNOE_01218	ECKNLKAI_04064	GMHAHMFI_00416	ICLFANJC_01460
10040	-	KCPOJPHA_03493	ACFNPPKM_04152	-	BEDJGMCE_03863	COIEBGCM_03815	MGDMPNOE_02538	ECKNLKAI_02692	GMHAHMFI_01724	ICLFANJC_00107
9522	-	KCPOJPHA_01866	ACFNPPKM_02625	-	BEDJGMCE_01673	COIEBGCM_01657	MGDMPNOE_00380	ECKNLKAI_00375	GMHAHMFI_04137	ICLFANJC_02316
5960	-	KCPOJPHA_03183	ACFNPPKM_03130	-	BEDJGMCE_03199	COIEBGCM_03161	MGDMPNOE_01884	ECKNLKAI_03330	GMHAHMFI_01090	ICLFANJC_00769
5436	-	KCPOJPHA_04251	ACFNPPKM_01943	-	BEDJGMCE_04391	COIEBGCM_04339	MGDMPNOE_03062	ECKNLKAI_02129	GMHAHMFI_02311	ICLFANJC_04109
5429	-	KCPOJPHA_03494	ACFNPPKM_04153	-	BEDJGMCE_03862	COIEBGCM_03814	MGDMPNOE_02537	ECKNLKAI_02693	GMHAHMFI_01723	ICLFANJC_00108
5378	-	KCPOJPHA_05151	ACFNPPKM_00911	-	BEDJGMCE_00667	COIEBGCM_00662	MGDMPNOE_03862	ECKNLKAI_01377	GMHAHMFI_03133	ICLFANJC_03315
2752	-	KCPOJPHA_04328	ACFNPPKM_01881	-	BEDJGMCE_04456	COIEBGCM_04402	MGDMPNOE_03125	ECKNLKAI_02064	GMHAHMFI_02375	ICLFANJC_04046
10687	KOENHIII_04594	KCPOJPHA_04296	ACFNPPKM_01907	FLPJHFPO_00649	BEDJGMCE_04431	COIEBGCM_04377	MGDMPNOE_03100	-	GMHAHMFI_02350	ICLFANJC_04071
9805	KOENHIII_02932	KCPOJPHA_00051	ACFNPPKM_02126	FLPJHFPO_02962	BEDJGMCE_02158	COIEBGCM_02138	MGDMPNOE_00861	-	GMHAHMFI_00104	ICLFANJC_01766
9471	KOENHIII_02931	KCPOJPHA_00050	ACFNPPKM_02127	FLPJHFPO_02963	BEDJGMCE_02157	COIEBGCM_02137	MGDMPNOE_00860	-	GMHAHMFI_00103	ICLFANJC_01767
8123	KOENHIII_02934	KCPOJPHA_00052	ACFNPPKM_02125	FLPJHFPO_02961	BEDJGMCE_02159	COIEBGCM_02139	MGDMPNOE_00862	-	GMHAHMFI_00105	ICLFANJC_01765
5273	KOENHIII_00087	KCPOJPHA_00007	ACFNPPKM_02235	FLPJHFPO_03067	BEDJGMCE_02058	COIEBGCM_02038	MGDMPNOE_00761	-	GMHAHMFI_04516	ICLFANJC_01906
4934	KOENHIII_01935	KCPOJPHA_04824	ACFNPPKM_01171	FLPJHFPO_03667	BEDJGMCE_00489	COIEBGCM_00486	MGDMPNOE_03686	-	GMHAHMFI_02946	ICLFANJC_03492
4839	KOENHIII_02502	KCPOJPHA_01187	ACFNPPKM_00485	FLPJHFPO_04271	BEDJGMCE_01092	COIEBGCM_01082	MGDMPNOE_04281	-	GMHAHMFI_03548	ICLFANJC_02897
4385	KOENHIII_03988	KCPOJPHA_01673	ACFNPPKM_00094	FLPJHFPO_04662	BEDJGMCE_01503	COIEBGCM_01489	MGDMPNOE_00212	-	GMHAHMFI_03964	ICLFANJC_02487
4301	KOENHIII_02935	KCPOJPHA_00053	ACFNPPKM_02124	FLPJHFPO_02960	BEDJGMCE_02160	COIEBGCM_02140	MGDMPNOE_00863	-	GMHAHMFI_00106	ICLFANJC_01764
2793	KOENHIII_05575	KCPOJPHA_00446	ACFNPPKM_01462	FLPJHFPO_00209	BEDJGMCE_00336	COIEBGCM_00334	MGDMPNOE_03534	-	GMHAHMFI_02790	ICLFANJC_03641
2637	KOENHIII_05584	KCPOJPHA_00450	ACFNPPKM_01466	FLPJHFPO_00213	BEDJGMCE_00331	COIEBGCM_00330	MGDMPNOE_03530	-	GMHAHMFI_02786	ICLFANJC_03645
1563	KOENHIII_05865	KCPOJPHA_04916	ACFNPPKM_01093	FLPJHFPO_03589	BEDJGMCE_00414	COIEBGCM_00411	MGDMPNOE_03611	-	GMHAHMFI_02863	ICLFANJC_03567
1464	KOENHIII_02936	KCPOJPHA_00054	ACFNPPKM_02123	FLPJHFPO_02959	BEDJGMCE_02161	COIEBGCM_02141	MGDMPNOE_00864	-	GMHAHMFI_00107	ICLFANJC_01763
1221	KOENHIII_03976	KCPOJPHA_01663	ACFNPPKM_00104	FLPJHFPO_04652	BEDJGMCE_01493	COIEBGCM_01479	MGDMPNOE_00202	-	GMHAHMFI_03954	ICLFANJC_02497
494	KOENHIII_01882	KCPOJPHA_03334	ACFNPPKM_03321	FLPJHFPO_01708	BEDJGMCE_03388	COIEBGCM_03348	MGDMPNOE_02071	-	GMHAHMFI_01274	ICLFANJC_00587
11252	KOENHIII_04740	-	ACFNPPKM_01541	FLPJHFPO_00287	BEDJGMCE_00254	COIEBGCM_00253	MGDMPNOE_03453	-	GMHAHMFI_02709	ICLFANJC_03722
8708	KOENHIII_04750	-	ACFNPPKM_01532	FLPJHFPO_00278	BEDJGMCE_00262	COIEBGCM_00261	MGDMPNOE_03461	-	GMHAHMFI_02718	ICLFANJC_03713
7880	KOENHIII_04743	-	ACFNPPKM_01539	FLPJHFPO_00285	BEDJGMCE_00256	COIEBGCM_00255	MGDMPNOE_03455	-	GMHAHMFI_02711	ICLFANJC_03720
6473	KOENHIII_04744	-	ACFNPPKM_01538	FLPJHFPO_00284	BEDJGMCE_00257	COIEBGCM_00256	MGDMPNOE_03456	-	GMHAHMFI_02712	ICLFANJC_03719
5263	KOENHIII_04734	-	ACFNPPKM_01546	FLPJHFPO_00292	BEDJGMCE_00249	COIEBGCM_00248	MGDMPNOE_03448	-	GMHAHMFI_02704	ICLFANJC_03727
4420	KOENHIII_04737	-	ACFNPPKM_01543	FLPJHFPO_00289	BEDJGMCE_00252	COIEBGCM_00251	MGDMPNOE_03451	-	GMHAHMFI_02707	ICLFANJC_03724
2975	KOENHIII_04474	-	ACFNPPKM_00246	FLPJHFPO_04510	BEDJGMCE_01342	COIEBGCM_01331	MGDMPNOE_00054	-	GMHAHMFI_03801	ICLFANJC_02648
1574	KOENHIII_04736	-	ACFNPPKM_01544	FLPJHFPO_00290	BEDJGMCE_00251	COIEBGCM_00250	MGDMPNOE_03450	-	GMHAHMFI_02706	ICLFANJC_03725
632	KOENHIII_04738	-	ACFNPPKM_01542	FLPJHFPO_00288	BEDJGMCE_00253	COIEBGCM_00252	MGDMPNOE_03452	-	GMHAHMFI_02708	ICLFANJC_03723
10935	KOENHIII_03780	-	ACFNPPKM_01947	FLPJHFPO_00690	BEDJGMCE_04387	COIEBGCM_04335	MGDMPNOE_03058	ECKNLKAI_02133	GMHAHMFI_02307	ICLFANJC_04113
10927	KOENHIII_05850	-	ACFNPPKM_01162	FLPJHFPO_03658	BEDJGMCE_00480	COIEBGCM_00477	MGDMPNOE_03677	ECKNLKAI_01569	GMHAHMFI_02937	ICLFANJC_03501
10922	KOENHIII_01522	-	ACFNPPKM_00865	FLPJHFPO_03894	BEDJGMCE_00714	COIEBGCM_00707	MGDMPNOE_03907	ECKNLKAI_01332	GMHAHMFI_03178	ICLFANJC_03269
10865	KOENHIII_03264	-	ACFNPPKM_03822	FLPJHFPO_00925	BEDJGMCE_04214	COIEBGCM_04162	MGDMPNOE_02885	ECKNLKAI_02361	GMHAHMFI_02073	ICLFANJC_04285
10830	KOENHIII_01778	-	ACFNPPKM_01632	FLPJHFPO_00379	BEDJGMCE_00157	COIEBGCM_00157	MGDMPNOE_03357	ECKNLKAI_01845	GMHAHMFI_02618	ICLFANJC_03813
10664	KOENHIII_02831	-	ACFNPPKM_03676	FLPJHFPO_00786	BEDJGMCE_04301	COIEBGCM_04249	MGDMPNOE_02972	ECKNLKAI_02274	GMHAHMFI_02161	ICLFANJC_04199
10662	KOENHIII_00503	-	ACFNPPKM_04294	FLPJHFPO_02298	BEDJGMCE_04044	COIEBGCM_03996	MGDMPNOE_02719	ECKNLKAI_03720	GMHAHMFI_00696	ICLFANJC_04448
10640	KOENHIII_04345	-	ACFNPPKM_02514	FLPJHFPO_03334	BEDJGMCE_01792	COIEBGCM_01773	MGDMPNOE_00496	ECKNLKAI_00252	GMHAHMFI_04250	ICLFANJC_02212
10619	KOENHIII_01502	-	ACFNPPKM_00846	FLPJHFPO_03913	BEDJGMCE_00734	COIEBGCM_00726	MGDMPNOE_03926	ECKNLKAI_01313	GMHAHMFI_03197	ICLFANJC_03250
10608	KOENHIII_01509	-	ACFNPPKM_00853	FLPJHFPO_03906	BEDJGMCE_00727	COIEBGCM_00719	MGDMPNOE_03919	ECKNLKAI_01320	GMHAHMFI_03190	ICLFANJC_03257
10607	KOENHIII_02225	-	ACFNPPKM_00893	FLPJHFPO_03867	BEDJGMCE_00687	COIEBGCM_00680	MGDMPNOE_03880	ECKNLKAI_01359	GMHAHMFI_03151	ICLFANJC_03296
10604	KOENHIII_05937	-	ACFNPPKM_01144	FLPJHFPO_03640	BEDJGMCE_00462	COIEBGCM_00459	MGDMPNOE_03659	ECKNLKAI_01587	GMHAHMFI_02919	ICLFANJC_03519
10584	KOENHIII_04612	-	ACFNPPKM_01896	FLPJHFPO_00638	BEDJGMCE_04442	COIEBGCM_04388	MGDMPNOE_03111	ECKNLKAI_02078	GMHAHMFI_02361	ICLFANJC_04060
10480	KOENHIII_05452	-	ACFNPPKM_03474	FLPJHFPO_01559	BEDJGMCE_03534	COIEBGCM_03493	MGDMPNOE_02216	ECKNLKAI_03023	GMHAHMFI_01420	ICLFANJC_00418
10455	KOENHIII_02494	-	ACFNPPKM_00478	FLPJHFPO_04278	BEDJGMCE_01099	COIEBGCM_01089	MGDMPNOE_04288	ECKNLKAI_00944	GMHAHMFI_03555	ICLFANJC_02890
10430	KOENHIII_05081	-	ACFNPPKM_04745	FLPJHFPO_02749	BEDJGMCE_02374	COIEBGCM_02350	MGDMPNOE_01073	ECKNLKAI_04158	GMHAHMFI_00322	ICLFANJC_01553
10192	KOENHIII_04393	-	ACFNPPKM_00190	FLPJHFPO_04567	BEDJGMCE_01403	COIEBGCM_01392	MGDMPNOE_00115	ECKNLKAI_00647	GMHAHMFI_03864	ICLFANJC_02586
10178	KOENHIII_00156	-	ACFNPPKM_02812	FLPJHFPO_02211	BEDJGMCE_02897	COIEBGCM_02866	MGDMPNOE_01589	ECKNLKAI_03632	GMHAHMFI_00783	ICLFANJC_01133
10173	KOENHIII_02733	-	ACFNPPKM_03225	FLPJHFPO_01804	BEDJGMCE_03289	COIEBGCM_03250	MGDMPNOE_01973	ECKNLKAI_03212	GMHAHMFI_01177	ICLFANJC_00681
10145	KOENHIII_00702	-	ACFNPPKM_04428	FLPJHFPO_02432	BEDJGMCE_02714	COIEBGCM_02686	MGDMPNOE_01409	ECKNLKAI_03809	GMHAHMFI_00607	ICLFANJC_01267
10123	KOENHIII_01503	-	ACFNPPKM_00847	FLPJHFPO_03912	BEDJGMCE_00733	COIEBGCM_00725	MGDMPNOE_03925	ECKNLKAI_01314	GMHAHMFI_03196	ICLFANJC_03251
10100	KOENHIII_02765	-	ACFNPPKM_03252	FLPJHFPO_01777	BEDJGMCE_03313	COIEBGCM_03274	MGDMPNOE_01997	ECKNLKAI_03188	GMHAHMFI_01200	ICLFANJC_00658
10098	KOENHIII_01887	-	ACFNPPKM_03316	FLPJHFPO_01713	BEDJGMCE_03383	COIEBGCM_03343	MGDMPNOE_02066	ECKNLKAI_03124	GMHAHMFI_01269	ICLFANJC_00592
10083	KOENHIII_04613	-	ACFNPPKM_01895	FLPJHFPO_00637	BEDJGMCE_04443	COIEBGCM_04389	MGDMPNOE_03112	ECKNLKAI_02077	GMHAHMFI_02362	ICLFANJC_04059
9923	KOENHIII_00939	-	ACFNPPKM_01237	FLPJHFPO_01441	BEDJGMCE_03647	COIEBGCM_03604	MGDMPNOE_02327	ECKNLKAI_02909	GMHAHMFI_01533	ICLFANJC_00305
9814	KOENHIII_03625	-	ACFNPPKM_03790	FLPJHFPO_00894	BEDJGMCE_04240	COIEBGCM_04188	MGDMPNOE_02911	ECKNLKAI_02335	GMHAHMFI_02099	ICLFANJC_04259
9813	KOENHIII_00500	-	ACFNPPKM_04297	FLPJHFPO_02301	BEDJGMCE_04047	COIEBGCM_03999	MGDMPNOE_02722	ECKNLKAI_03723	GMHAHMFI_00693	ICLFANJC_04445
9792	KOENHIII_00014	-	ACFNPPKM_00161	FLPJHFPO_04596	BEDJGMCE_01434	COIEBGCM_01423	MGDMPNOE_00146	ECKNLKAI_00617	GMHAHMFI_03895	ICLFANJC_02555
9768	KOENHIII_05202	-	ACFNPPKM_02772	FLPJHFPO_02251	BEDJGMCE_02855	COIEBGCM_02825	MGDMPNOE_01548	ECKNLKAI_03672	GMHAHMFI_00742	ICLFANJC_01173
9752	KOENHIII_01079	-	ACFNPPKM_00655	FLPJHFPO_04102	BEDJGMCE_00918	COIEBGCM_00907	MGDMPNOE_04107	ECKNLKAI_01120	GMHAHMFI_03379	ICLFANJC_03068
9480	KOENHIII_02985	-	ACFNPPKM_04015	FLPJHFPO_01112	BEDJGMCE_03982	COIEBGCM_03935	MGDMPNOE_02658	ECKNLKAI_02553	GMHAHMFI_01891	ICLFANJC_04506
9432	KOENHIII_02960	-	ACFNPPKM_04031	FLPJHFPO_01128	BEDJGMCE_03967	COIEBGCM_03920	MGDMPNOE_02643	ECKNLKAI_02569	GMHAHMFI_01875	ICLFANJC_04521,ICLFANJC_04533
9423	KOENHIII_04107	-	ACFNPPKM_03043	FLPJHFPO_01984	BEDJGMCE_03118	COIEBGCM_03082	MGDMPNOE_01805	ECKNLKAI_03414	GMHAHMFI_01009	ICLFANJC_00850
9398	KOENHIII_04095	-	ACFNPPKM_03033	FLPJHFPO_01995	BEDJGMCE_03107	COIEBGCM_03073	MGDMPNOE_01796	ECKNLKAI_03424	GMHAHMFI_00999	ICLFANJC_00859
9377	KOENHIII_04610	-	ACFNPPKM_01898	FLPJHFPO_00640	BEDJGMCE_04440	COIEBGCM_04386	MGDMPNOE_03109	ECKNLKAI_02080	GMHAHMFI_02359	ICLFANJC_04062
9097	KOENHIII_04112	-	ACFNPPKM_03048	FLPJHFPO_01979	BEDJGMCE_03124	COIEBGCM_03087	MGDMPNOE_01810	ECKNLKAI_03409	GMHAHMFI_01014	ICLFANJC_00845
9088	KOENHIII_00502	-	ACFNPPKM_04295	FLPJHFPO_02299	BEDJGMCE_04045	COIEBGCM_03997	MGDMPNOE_02720	ECKNLKAI_03721	GMHAHMFI_00695	ICLFANJC_04447
9086	KOENHIII_02984	-	ACFNPPKM_04016	FLPJHFPO_01113	BEDJGMCE_03981	COIEBGCM_03934	MGDMPNOE_02657	ECKNLKAI_02554	GMHAHMFI_01890	ICLFANJC_04507
9041	KOENHIII_01508	-	ACFNPPKM_00852	FLPJHFPO_03907	BEDJGMCE_00728	COIEBGCM_00720	MGDMPNOE_03920	ECKNLKAI_01319	GMHAHMFI_03191	ICLFANJC_03256
9035	KOENHIII_00659	-	ACFNPPKM_03282	FLPJHFPO_01747	BEDJGMCE_03350	COIEBGCM_03310	MGDMPNOE_02033	ECKNLKAI_03158	GMHAHMFI_01236	ICLFANJC_00625
9030	KOENHIII_05490	-	ACFNPPKM_03446	FLPJHFPO_01585	BEDJGMCE_03510	COIEBGCM_03470	MGDMPNOE_02193	ECKNLKAI_03046	GMHAHMFI_01397	ICLFANJC_00441
9024	KOENHIII_04022	-	ACFNPPKM_03763	FLPJHFPO_00870	BEDJGMCE_04264	COIEBGCM_04212	MGDMPNOE_02935	ECKNLKAI_02311	GMHAHMFI_02123	ICLFANJC_04235
8824	KOENHIII_00492	-	ACFNPPKM_04303	FLPJHFPO_02307	BEDJGMCE_02841	COIEBGCM_02811	MGDMPNOE_01534	ECKNLKAI_03729	GMHAHMFI_00688	ICLFANJC_01187
8371	KOENHIII_04580	-	ACFNPPKM_01919	FLPJHFPO_00661	BEDJGMCE_04418	COIEBGCM_04365	MGDMPNOE_03088	ECKNLKAI_02103	GMHAHMFI_02337	ICLFANJC_04083
8364	KOENHIII_02250	-	ACFNPPKM_00908	FLPJHFPO_03852	BEDJGMCE_00671	COIEBGCM_00665	MGDMPNOE_03865	ECKNLKAI_01374	GMHAHMFI_03136	ICLFANJC_03312
8109	KOENHIII_00368	-	ACFNPPKM_00720	FLPJHFPO_04038	BEDJGMCE_00854	COIEBGCM_00846	MGDMPNOE_04046	ECKNLKAI_01182	GMHAHMFI_03319	ICLFANJC_03127
8067	KOENHIII_00501	-	ACFNPPKM_04296	FLPJHFPO_02300	BEDJGMCE_04046	COIEBGCM_03998	MGDMPNOE_02721	ECKNLKAI_03722	GMHAHMFI_00694	ICLFANJC_04446
8058	KOENHIII_04341	-	ACFNPPKM_02507	FLPJHFPO_03327	BEDJGMCE_01796	COIEBGCM_01777	MGDMPNOE_00500	ECKNLKAI_00245	GMHAHMFI_04254	ICLFANJC_02208
8020	KOENHIII_05085	-	ACFNPPKM_04742	FLPJHFPO_02746	BEDJGMCE_02377	COIEBGCM_02353	MGDMPNOE_01076	ECKNLKAI_04155	GMHAHMFI_00325	ICLFANJC_01550
7929	KOENHIII_05079	-	ACFNPPKM_04746	FLPJHFPO_02750	BEDJGMCE_02373	COIEBGCM_02349	MGDMPNOE_01072	ECKNLKAI_04159	GMHAHMFI_00321	ICLFANJC_01554
6999	KOENHIII_00504	-	ACFNPPKM_04293	FLPJHFPO_02297	BEDJGMCE_04043	COIEBGCM_03995	MGDMPNOE_02718	ECKNLKAI_03719	GMHAHMFI_00697	ICLFANJC_04449
6750	KOENHIII_00185	-	ACFNPPKM_01506	FLPJHFPO_00252	BEDJGMCE_00291	COIEBGCM_00290	MGDMPNOE_03490	ECKNLKAI_01738	GMHAHMFI_02746	ICLFANJC_03686
6466	KOENHIII_05521	-	ACFNPPKM_00369	FLPJHFPO_04387	BEDJGMCE_01213	COIEBGCM_01203	MGDMPNOE_04401	ECKNLKAI_00831	GMHAHMFI_03671	ICLFANJC_02777
5945	KOENHIII_03472	-	ACFNPPKM_03931	FLPJHFPO_01033	BEDJGMCE_04108	COIEBGCM_04059	MGDMPNOE_02782	ECKNLKAI_02476	GMHAHMFI_01970	ICLFANJC_04388
5941	KOENHIII_02832	-	ACFNPPKM_03674	FLPJHFPO_00784	BEDJGMCE_04303	COIEBGCM_04251	MGDMPNOE_02974	ECKNLKAI_02272	GMHAHMFI_02163	ICLFANJC_04197
5912	KOENHIII_03514	-	ACFNPPKM_01514	FLPJHFPO_00260	BEDJGMCE_00283	COIEBGCM_00282	MGDMPNOE_03482	ECKNLKAI_01746	GMHAHMFI_02738	ICLFANJC_03694
5857	KOENHIII_04496	-	ACFNPPKM_00265	FLPJHFPO_04491	BEDJGMCE_01320	COIEBGCM_01309	MGDMPNOE_00032	ECKNLKAI_00729	GMHAHMFI_03779	ICLFANJC_02670
5741	KOENHIII_00703	-	ACFNPPKM_04427	FLPJHFPO_02431	BEDJGMCE_02715	COIEBGCM_02687	MGDMPNOE_01410	ECKNLKAI_03808	GMHAHMFI_00608	ICLFANJC_01266
5620	KOENHIII_01494	-	ACFNPPKM_00838	FLPJHFPO_03921	BEDJGMCE_00742	COIEBGCM_00734	MGDMPNOE_03934	ECKNLKAI_01305	GMHAHMFI_03205	ICLFANJC_03242
5612	KOENHIII_04475	-	ACFNPPKM_00247	FLPJHFPO_04509	BEDJGMCE_01341	COIEBGCM_01330	MGDMPNOE_00053	ECKNLKAI_00711	GMHAHMFI_03800	ICLFANJC_02649
5585	KOENHIII_03560	-	ACFNPPKM_02982	FLPJHFPO_02046	BEDJGMCE_03055	COIEBGCM_03021	MGDMPNOE_01744	ECKNLKAI_03475	GMHAHMFI_00946	ICLFANJC_00970
5582	KOENHIII_02734	-	ACFNPPKM_03226	FLPJHFPO_01803	BEDJGMCE_03290	COIEBGCM_03251	MGDMPNOE_01974	ECKNLKAI_03211	GMHAHMFI_01178	ICLFANJC_00680
5573	KOENHIII_02061	-	ACFNPPKM_03964	FLPJHFPO_01066	BEDJGMCE_04074	COIEBGCM_04025	MGDMPNOE_02748	ECKNLKAI_02507	GMHAHMFI_01939	ICLFANJC_04419
5547	KOENHIII_04347	-	ACFNPPKM_02516	FLPJHFPO_03336	BEDJGMCE_01790	COIEBGCM_01771	MGDMPNOE_00494	ECKNLKAI_00254	GMHAHMFI_04248	ICLFANJC_02214
5540	KOENHIII_00009	-	ACFNPPKM_00166	FLPJHFPO_04591	BEDJGMCE_01429	COIEBGCM_01418	MGDMPNOE_00141	ECKNLKAI_00622	GMHAHMFI_03890	ICLFANJC_02560
5523	KOENHIII_01504	-	ACFNPPKM_00848	FLPJHFPO_03911	BEDJGMCE_00732	COIEBGCM_00724	MGDMPNOE_03924	ECKNLKAI_01315	GMHAHMFI_03195	ICLFANJC_03252
5478	KOENHIII_04614	-	ACFNPPKM_01894	FLPJHFPO_00636	BEDJGMCE_04444	COIEBGCM_04390	MGDMPNOE_03113	ECKNLKAI_02076	GMHAHMFI_02363	ICLFANJC_04058
5471	KOENHIII_05102	-	ACFNPPKM_01427	FLPJHFPO_00173	BEDJGMCE_00380	COIEBGCM_00377	MGDMPNOE_03577	ECKNLKAI_01659	GMHAHMFI_02829	ICLFANJC_03601
5408	KOENHIII_04758	-	ACFNPPKM_04696	FLPJHFPO_02700	BEDJGMCE_02470	COIEBGCM_02444	MGDMPNOE_01167	ECKNLKAI_04114	GMHAHMFI_00365	ICLFANJC_01512
5380	KOENHIII_01495	-	ACFNPPKM_00839	FLPJHFPO_03920	BEDJGMCE_00741	COIEBGCM_00733	MGDMPNOE_03933	ECKNLKAI_01306	GMHAHMFI_03204	ICLFANJC_03243
5376	KOENHIII_02342	-	ACFNPPKM_00983	FLPJHFPO_03777	BEDJGMCE_00601	COIEBGCM_00596	MGDMPNOE_03796	ECKNLKAI_01452	GMHAHMFI_03066	ICLFANJC_03382
5374	KOENHIII_05169	-	ACFNPPKM_01048	FLPJHFPO_03712	BEDJGMCE_00537	COIEBGCM_00532	MGDMPNOE_03732	ECKNLKAI_01516	GMHAHMFI_02993	ICLFANJC_03446
5346	KOENHIII_02372	-	ACFNPPKM_01004	FLPJHFPO_03756	BEDJGMCE_00580	COIEBGCM_00575	MGDMPNOE_03775	ECKNLKAI_01473	GMHAHMFI_03045	ICLFANJC_03403
5341	KOENHIII_02923	-	ACFNPPKM_01496	FLPJHFPO_00243	BEDJGMCE_00300	COIEBGCM_00299	MGDMPNOE_03499	ECKNLKAI_01729	GMHAHMFI_02755	ICLFANJC_03677
5294	KOENHIII_05454	-	ACFNPPKM_03472	FLPJHFPO_01561	BEDJGMCE_03532	COIEBGCM_03491	MGDMPNOE_02214	ECKNLKAI_03025	GMHAHMFI_01418	ICLFANJC_00420
5288	KOENHIII_02720	-	ACFNPPKM_03214	FLPJHFPO_01815	BEDJGMCE_03281	COIEBGCM_03242	MGDMPNOE_01965	ECKNLKAI_03222	GMHAHMFI_01169	ICLFANJC_00689
5278	KOENHIII_04335	-	ACFNPPKM_02501	FLPJHFPO_03321	BEDJGMCE_01802	COIEBGCM_01783	MGDMPNOE_00506	ECKNLKAI_00239	GMHAHMFI_04260	ICLFANJC_02202
5271	KOENHIII_02853	-	ACFNPPKM_02072	FLPJHFPO_02909	BEDJGMCE_02210	COIEBGCM_02190	MGDMPNOE_00913	ECKNLKAI_04326	GMHAHMFI_00164	ICLFANJC_01714
5262	KOENHIII_03513	-	ACFNPPKM_01513	FLPJHFPO_00259	BEDJGMCE_00284	COIEBGCM_00283	MGDMPNOE_03483	ECKNLKAI_01745	GMHAHMFI_02739	ICLFANJC_03693
5243	KOENHIII_00010	-	ACFNPPKM_00165	FLPJHFPO_04592	BEDJGMCE_01430	COIEBGCM_01419	MGDMPNOE_00142	ECKNLKAI_00621	GMHAHMFI_03891	ICLFANJC_02559
5171	KOENHIII_03069	-	ACFNPPKM_01608	FLPJHFPO_00355	BEDJGMCE_00182	COIEBGCM_00182	MGDMPNOE_03382	ECKNLKAI_01821	GMHAHMFI_02642	ICLFANJC_03789
5149	KOENHIII_02064	-	ACFNPPKM_03962	FLPJHFPO_01064	BEDJGMCE_04079	COIEBGCM_04030	MGDMPNOE_02753	ECKNLKAI_02505	GMHAHMFI_01941	ICLFANJC_04417
5088	KOENHIII_04200	-	ACFNPPKM_03104	FLPJHFPO_01923	BEDJGMCE_03176	COIEBGCM_03138	MGDMPNOE_01861	ECKNLKAI_03354	GMHAHMFI_01067	ICLFANJC_00792
4976	KOENHIII_01507	-	ACFNPPKM_00851	FLPJHFPO_03908	BEDJGMCE_00729	COIEBGCM_00721	MGDMPNOE_03921	ECKNLKAI_01318	GMHAHMFI_03192	ICLFANJC_03255
4968	KOENHIII_05938	-	ACFNPPKM_01145	FLPJHFPO_03641	BEDJGMCE_00463	COIEBGCM_00460	MGDMPNOE_03660	ECKNLKAI_01586	GMHAHMFI_02920	ICLFANJC_03518
4961	KOENHIII_03042	-	ACFNPPKM_01592	FLPJHFPO_00339	BEDJGMCE_00202	COIEBGCM_00202	MGDMPNOE_03402	ECKNLKAI_01800	GMHAHMFI_02658	ICLFANJC_03773
4909	KOENHIII_04712	-	ACFNPPKM_04446	FLPJHFPO_02450	BEDJGMCE_02695	COIEBGCM_02667	MGDMPNOE_01390	ECKNLKAI_03827	GMHAHMFI_00589	ICLFANJC_01286
4870	KOENHIII_03482	-	ACFNPPKM_03923	FLPJHFPO_01025	BEDJGMCE_04116	COIEBGCM_04067	MGDMPNOE_02790	ECKNLKAI_02468	GMHAHMFI_01978	ICLFANJC_04380
4852	KOENHIII_00149	-	ACFNPPKM_01619	FLPJHFPO_00366	BEDJGMCE_00170	COIEBGCM_00170	MGDMPNOE_03370	ECKNLKAI_01832	GMHAHMFI_02631	ICLFANJC_03800
4846	KOENHIII_05105	-	ACFNPPKM_01424	FLPJHFPO_00170	BEDJGMCE_00383	COIEBGCM_00380	MGDMPNOE_03580	ECKNLKAI_01656	GMHAHMFI_02832	ICLFANJC_03598
4842	KOENHIII_05015	-	ACFNPPKM_00356	FLPJHFPO_04400	BEDJGMCE_01227	COIEBGCM_01217	MGDMPNOE_04415	ECKNLKAI_00817	GMHAHMFI_03685	ICLFANJC_02763
4832	KOENHIII_00329	-	ACFNPPKM_00740	FLPJHFPO_04018	BEDJGMCE_00831	COIEBGCM_00823	MGDMPNOE_04023	ECKNLKAI_01202	GMHAHMFI_03295	ICLFANJC_03152
4829	KOENHIII_01501	-	ACFNPPKM_00845	FLPJHFPO_03914	BEDJGMCE_00735	COIEBGCM_00727	MGDMPNOE_03927	ECKNLKAI_01312	GMHAHMFI_03198	ICLFANJC_03249
4781	KOENHIII_02714	-	ACFNPPKM_03209	FLPJHFPO_01820	BEDJGMCE_03276	COIEBGCM_03237	MGDMPNOE_01960	ECKNLKAI_03227	GMHAHMFI_01164	ICLFANJC_00694
4777	KOENHIII_04149	-	ACFNPPKM_03073	FLPJHFPO_01954	BEDJGMCE_03147	COIEBGCM_03109	MGDMPNOE_01832	ECKNLKAI_03385	GMHAHMFI_01038	ICLFANJC_00821
4757	KOENHIII_04243	-	ACFNPPKM_04775	FLPJHFPO_02779	BEDJGMCE_02344	COIEBGCM_02321	MGDMPNOE_01044	ECKNLKAI_04187	GMHAHMFI_00294	ICLFANJC_01583
4731	KOENHIII_04473	-	ACFNPPKM_00245	FLPJHFPO_04511	BEDJGMCE_01343	COIEBGCM_01332	MGDMPNOE_00055	ECKNLKAI_00708	GMHAHMFI_03802	ICLFANJC_02647
4730	KOENHIII_04511	-	ACFNPPKM_00275	FLPJHFPO_04481	BEDJGMCE_01311	COIEBGCM_01300	MGDMPNOE_00023	ECKNLKAI_00738	GMHAHMFI_03769	ICLFANJC_02679
4720	KOENHIII_03360	-	ACFNPPKM_03886	FLPJHFPO_00988	BEDJGMCE_04154	COIEBGCM_04104	MGDMPNOE_02827	ECKNLKAI_02430	GMHAHMFI_02015	ICLFANJC_04343
4719	KOENHIII_03489	-	ACFNPPKM_03918	FLPJHFPO_01020	BEDJGMCE_04121	COIEBGCM_04072	MGDMPNOE_02795	ECKNLKAI_02463	GMHAHMFI_01983	ICLFANJC_04375
4689	KOENHIII_04855	-	ACFNPPKM_02853	FLPJHFPO_02172	BEDJGMCE_02938	COIEBGCM_02905	MGDMPNOE_01628	ECKNLKAI_03593	GMHAHMFI_00822	ICLFANJC_01094
4647	KOENHIII_05014	-	ACFNPPKM_00355	FLPJHFPO_04401	BEDJGMCE_01228	COIEBGCM_01218	MGDMPNOE_04416	ECKNLKAI_00816	GMHAHMFI_03686	ICLFANJC_02762
4633	KOENHIII_01498	-	ACFNPPKM_00842	FLPJHFPO_03917	BEDJGMCE_00738	COIEBGCM_00730	MGDMPNOE_03930	ECKNLKAI_01309	GMHAHMFI_03201	ICLFANJC_03246
4617	KOENHIII_03041	-	ACFNPPKM_01591	FLPJHFPO_00338	BEDJGMCE_00203	COIEBGCM_00203	MGDMPNOE_03403	ECKNLKAI_01799	GMHAHMFI_02659	ICLFANJC_03772
4616	KOENHIII_03081	-	ACFNPPKM_01618	FLPJHFPO_00365	BEDJGMCE_00171	COIEBGCM_00171	MGDMPNOE_03371	ECKNLKAI_01831	GMHAHMFI_02632	ICLFANJC_03799
4594	KOENHIII_04467	-	ACFNPPKM_00243	FLPJHFPO_04513	BEDJGMCE_01345	COIEBGCM_01334	MGDMPNOE_00057	ECKNLKAI_00705	GMHAHMFI_03804	ICLFANJC_02645
4592	KOENHIII_05517	-	ACFNPPKM_00373	FLPJHFPO_04383	BEDJGMCE_01208	COIEBGCM_01199	MGDMPNOE_04397	ECKNLKAI_00835	GMHAHMFI_03667	ICLFANJC_02781
4574	KOENHIII_01934	-	ACFNPPKM_01170	FLPJHFPO_03666	BEDJGMCE_00488	COIEBGCM_00485	MGDMPNOE_03685	ECKNLKAI_01561	GMHAHMFI_02945	ICLFANJC_03493
4535	KOENHIII_00572	-	ACFNPPKM_03532	FLPJHFPO_01506	BEDJGMCE_03589	COIEBGCM_03546	MGDMPNOE_02269	ECKNLKAI_02969	GMHAHMFI_01472	ICLFANJC_00365
4500	KOENHIII_05072	-	ACFNPPKM_04751	FLPJHFPO_02755	BEDJGMCE_02367	COIEBGCM_02344	MGDMPNOE_01067	ECKNLKAI_04164	GMHAHMFI_00316	ICLFANJC_01559
4468	KOENHIII_05501	-	ACFNPPKM_03437	FLPJHFPO_01594	BEDJGMCE_03501	COIEBGCM_03461	MGDMPNOE_02184	ECKNLKAI_03055	GMHAHMFI_01388	ICLFANJC_00450
4448	KOENHIII_01703	-	ACFNPPKM_02659	FLPJHFPO_03477	BEDJGMCE_01642	COIEBGCM_01626	MGDMPNOE_00349	ECKNLKAI_00411	GMHAHMFI_04100	ICLFANJC_02347
4419	KOENHIII_03509	-	ACFNPPKM_01510	FLPJHFPO_00256	BEDJGMCE_00287	COIEBGCM_00286	MGDMPNOE_03486	ECKNLKAI_01742	GMHAHMFI_02742	ICLFANJC_03690
4398	KOENHIII_00343	-	ACFNPPKM_00731	FLPJHFPO_04027	BEDJGMCE_00840	COIEBGCM_00832	MGDMPNOE_04032	ECKNLKAI_01193	GMHAHMFI_03305	ICLFANJC_03143
4386	KOENHIII_00013	-	ACFNPPKM_00162	FLPJHFPO_04595	BEDJGMCE_01433	COIEBGCM_01422	MGDMPNOE_00145	ECKNLKAI_00618	GMHAHMFI_03894	ICLFANJC_02556
4370	KOENHIII_05500	-	ACFNPPKM_03438,ACFNPPKM_04310	FLPJHFPO_01593,FLPJHFPO_02314	BEDJGMCE_02834,BEDJGMCE_03502	COIEBGCM_02804,COIEBGCM_03462	MGDMPNOE_01527,MGDMPNOE_02185	ECKNLKAI_03054,ECKNLKAI_03736	GMHAHMFI_00681,GMHAHMFI_01389	ICLFANJC_00449,ICLFANJC_01194
4327	KOENHIII_03868	-	ACFNPPKM_04616	FLPJHFPO_02618	BEDJGMCE_02546	COIEBGCM_02519	MGDMPNOE_01242	ECKNLKAI_04040	GMHAHMFI_00442	ICLFANJC_01436
4316	KOENHIII_03515	-	ACFNPPKM_01515	FLPJHFPO_00261	BEDJGMCE_00282	COIEBGCM_00281	MGDMPNOE_03481	ECKNLKAI_01747	GMHAHMFI_02737	ICLFANJC_03695
4277	KOENHIII_01932	-	ACFNPPKM_01168	FLPJHFPO_03664	BEDJGMCE_00486	COIEBGCM_00483	MGDMPNOE_03683	ECKNLKAI_01563	GMHAHMFI_02943	ICLFANJC_03495
4265	KOENHIII_01512	-	ACFNPPKM_00856	FLPJHFPO_03903	BEDJGMCE_00724	COIEBGCM_00716	MGDMPNOE_03916	ECKNLKAI_01323	GMHAHMFI_03187	ICLFANJC_03260
4215	KOENHIII_03816	-	ACFNPPKM_04652	FLPJHFPO_02655	BEDJGMCE_02511	COIEBGCM_02485	MGDMPNOE_01208	ECKNLKAI_04074	GMHAHMFI_00406	ICLFANJC_01470
4208	KOENHIII_00709	-	ACFNPPKM_04423	FLPJHFPO_02427	BEDJGMCE_02719	COIEBGCM_02691	MGDMPNOE_01414	ECKNLKAI_03804	GMHAHMFI_00612	ICLFANJC_01262
4207	KOENHIII_03799	-	ACFNPPKM_04346	FLPJHFPO_02350	BEDJGMCE_02798	COIEBGCM_02768	MGDMPNOE_01491	ECKNLKAI_03772	GMHAHMFI_00645	ICLFANJC_01230
4197	KOENHIII_04104	-	ACFNPPKM_03040	FLPJHFPO_01987	BEDJGMCE_03115	COIEBGCM_03079	MGDMPNOE_01802	ECKNLKAI_03417	GMHAHMFI_01006	ICLFANJC_00853
4148	KOENHIII_02354	-	ACFNPPKM_00990	FLPJHFPO_03770	BEDJGMCE_00594	COIEBGCM_00589	MGDMPNOE_03789	ECKNLKAI_01459	GMHAHMFI_03059	ICLFANJC_03389
4137	KOENHIII_03717	-	ACFNPPKM_00538	FLPJHFPO_04219	BEDJGMCE_01045	COIEBGCM_01035	MGDMPNOE_04234	ECKNLKAI_01001	GMHAHMFI_03502	ICLFANJC_02942
4128	KOENHIII_00002	-	ACFNPPKM_00173	FLPJHFPO_04584	BEDJGMCE_01422	COIEBGCM_01411	MGDMPNOE_00134	ECKNLKAI_00629	GMHAHMFI_03883	ICLFANJC_02567
2994	KOENHIII_05532	-	ACFNPPKM_01430	FLPJHFPO_00176	BEDJGMCE_00374	COIEBGCM_00371	MGDMPNOE_03571	ECKNLKAI_01662	GMHAHMFI_02826	ICLFANJC_03604
2987	KOENHIII_02302	-	ACFNPPKM_00945	FLPJHFPO_03815	BEDJGMCE_00639	COIEBGCM_00634	MGDMPNOE_03834	ECKNLKAI_01414	GMHAHMFI_03104	ICLFANJC_03344
2985	KOENHIII_01493	-	ACFNPPKM_00837	FLPJHFPO_03922	BEDJGMCE_00743	COIEBGCM_00735	MGDMPNOE_03935	ECKNLKAI_01304	GMHAHMFI_03206	ICLFANJC_03241
2972	KOENHIII_00028	-	ACFNPPKM_00149	FLPJHFPO_04607	BEDJGMCE_01445	COIEBGCM_01433	MGDMPNOE_00156	ECKNLKAI_00606	GMHAHMFI_03906	ICLFANJC_02544
2971	KOENHIII_03955	-	ACFNPPKM_00115	FLPJHFPO_04641	BEDJGMCE_01483	COIEBGCM_01469	MGDMPNOE_00192	ECKNLKAI_00573	GMHAHMFI_03943	ICLFANJC_02508
2899	KOENHIII_04348	-	ACFNPPKM_02517	FLPJHFPO_03337	BEDJGMCE_01789	COIEBGCM_01770	MGDMPNOE_00493	ECKNLKAI_00255	GMHAHMFI_04247	ICLFANJC_02215
2888	KOENHIII_05528	-	ACFNPPKM_00364	FLPJHFPO_04392	BEDJGMCE_01219	COIEBGCM_01209	MGDMPNOE_04407	ECKNLKAI_00825	GMHAHMFI_03677	ICLFANJC_02771
2874	KOENHIII_01505	-	ACFNPPKM_00849	FLPJHFPO_03910	BEDJGMCE_00731	COIEBGCM_00723	MGDMPNOE_03923	ECKNLKAI_01316	GMHAHMFI_03194	ICLFANJC_03253
2840	KOENHIII_01884	-	ACFNPPKM_03318	FLPJHFPO_01711	BEDJGMCE_03385	COIEBGCM_03345	MGDMPNOE_02068	ECKNLKAI_03122	GMHAHMFI_01271	ICLFANJC_00590
2803	KOENHIII_01499	-	ACFNPPKM_00843	FLPJHFPO_03916	BEDJGMCE_00737	COIEBGCM_00729	MGDMPNOE_03929	ECKNLKAI_01310	GMHAHMFI_03200	ICLFANJC_03247
2791	KOENHIII_02965	-	ACFNPPKM_04028	FLPJHFPO_01125	BEDJGMCE_03970	COIEBGCM_03923	MGDMPNOE_02646	ECKNLKAI_02565	GMHAHMFI_01879	ICLFANJC_04518,ICLFANJC_04536
2762	KOENHIII_04351	-	ACFNPPKM_02520	FLPJHFPO_03340	BEDJGMCE_01786	COIEBGCM_01767	MGDMPNOE_00490	ECKNLKAI_00258	GMHAHMFI_04244	ICLFANJC_02218
2716	KOENHIII_05761	-	ACFNPPKM_04519	FLPJHFPO_02521	BEDJGMCE_02644	COIEBGCM_02617	MGDMPNOE_01340	ECKNLKAI_03940	GMHAHMFI_00540	ICLFANJC_01338
2698	KOENHIII_04481	-	ACFNPPKM_00252	FLPJHFPO_04504	BEDJGMCE_01336	COIEBGCM_01325	MGDMPNOE_00048	ECKNLKAI_00716	GMHAHMFI_03795	ICLFANJC_02654
2673	KOENHIII_05571	-	ACFNPPKM_01459	FLPJHFPO_00206	BEDJGMCE_00339	COIEBGCM_00337	MGDMPNOE_03537	ECKNLKAI_01690	GMHAHMFI_02793	ICLFANJC_03638
2664	KOENHIII_04363	-	ACFNPPKM_02525	FLPJHFPO_03345	BEDJGMCE_01781	COIEBGCM_01762	MGDMPNOE_00485	ECKNLKAI_00263	GMHAHMFI_04239	ICLFANJC_02223
2662	KOENHIII_01040	-	ACFNPPKM_02590	FLPJHFPO_03409	BEDJGMCE_01712	COIEBGCM_01693	MGDMPNOE_00416	ECKNLKAI_00338	GMHAHMFI_04174	ICLFANJC_02280
2656	KOENHIII_04465	-	ACFNPPKM_00241	FLPJHFPO_04515	BEDJGMCE_01347	COIEBGCM_01336	MGDMPNOE_00059	ECKNLKAI_00703	GMHAHMFI_03806	ICLFANJC_02643
2645	KOENHIII_01468	-	ACFNPPKM_00821	FLPJHFPO_03938	BEDJGMCE_00750	COIEBGCM_00742	MGDMPNOE_03942	ECKNLKAI_01284	GMHAHMFI_03213	ICLFANJC_03234
2633	KOENHIII_03048	-	ACFNPPKM_01596	FLPJHFPO_00343	BEDJGMCE_00194	COIEBGCM_00194	MGDMPNOE_03394	ECKNLKAI_01808	GMHAHMFI_02654	ICLFANJC_03777
2608	KOENHIII_01151	-	ACFNPPKM_04324	FLPJHFPO_02328	BEDJGMCE_02820	COIEBGCM_02790	MGDMPNOE_01513	ECKNLKAI_03750	GMHAHMFI_00667	ICLFANJC_01208
2534	KOENHIII_03511	-	ACFNPPKM_01512	FLPJHFPO_00258	BEDJGMCE_00285	COIEBGCM_00284	MGDMPNOE_03484	ECKNLKAI_01744	GMHAHMFI_02740	ICLFANJC_03692
2520	KOENHIII_01518	-	ACFNPPKM_00861	FLPJHFPO_03898	BEDJGMCE_00719	COIEBGCM_00711	MGDMPNOE_03911	ECKNLKAI_01328	GMHAHMFI_03182	ICLFANJC_03265
2512	KOENHIII_00011	-	ACFNPPKM_00164	FLPJHFPO_04593	BEDJGMCE_01431	COIEBGCM_01420	MGDMPNOE_00143	ECKNLKAI_00620	GMHAHMFI_03892	ICLFANJC_02558
2511	KOENHIII_02195	-	ACFNPPKM_00128	FLPJHFPO_04628	BEDJGMCE_01465	COIEBGCM_01453	MGDMPNOE_00176	ECKNLKAI_00586	GMHAHMFI_03926	ICLFANJC_02524
2358	KOENHIII_00077	-	ACFNPPKM_02222	FLPJHFPO_03055	BEDJGMCE_02082	COIEBGCM_02062	MGDMPNOE_00785	ECKNLKAI_04399	GMHAHMFI_00011	ICLFANJC_01883
2356	KOENHIII_04887	-	ACFNPPKM_02014	FLPJHFPO_02853	BEDJGMCE_02266	COIEBGCM_02244	MGDMPNOE_00967	ECKNLKAI_04269	GMHAHMFI_00217	ICLFANJC_01660
2186	KOENHIII_05846	-	ACFNPPKM_01157	FLPJHFPO_03653	BEDJGMCE_00475	COIEBGCM_00472	MGDMPNOE_03672	ECKNLKAI_01574	GMHAHMFI_02932	ICLFANJC_03506
2181	KOENHIII_02301	-	ACFNPPKM_00944	FLPJHFPO_03816	BEDJGMCE_00640	COIEBGCM_00635	MGDMPNOE_03835	ECKNLKAI_01413	GMHAHMFI_03105	ICLFANJC_03343
2109	KOENHIII_02977	-	ACFNPPKM_04021	FLPJHFPO_01118	BEDJGMCE_03976	COIEBGCM_03929	MGDMPNOE_02652	ECKNLKAI_02559	GMHAHMFI_01885	ICLFANJC_04512
2101	KOENHIII_00938	-	ACFNPPKM_01238	FLPJHFPO_01440	BEDJGMCE_03648	COIEBGCM_03605	MGDMPNOE_02328	ECKNLKAI_02908	GMHAHMFI_01534	ICLFANJC_00304
2093	KOENHIII_02779	-	ACFNPPKM_03263	FLPJHFPO_01766	BEDJGMCE_03324	COIEBGCM_03284	MGDMPNOE_02007	ECKNLKAI_03177	GMHAHMFI_01211	ICLFANJC_00647
2086	KOENHIII_00491	-	ACFNPPKM_04304	FLPJHFPO_02308	BEDJGMCE_02840	COIEBGCM_02810	MGDMPNOE_01533	ECKNLKAI_03730	GMHAHMFI_00687	ICLFANJC_01188
2061	KOENHIII_04349	-	ACFNPPKM_02518	FLPJHFPO_03338	BEDJGMCE_01788	COIEBGCM_01769	MGDMPNOE_00492	ECKNLKAI_00256	GMHAHMFI_04246	ICLFANJC_02216
2051	KOENHIII_00003	-	ACFNPPKM_00172	FLPJHFPO_04585	BEDJGMCE_01423	COIEBGCM_01412	MGDMPNOE_00135	ECKNLKAI_00628	GMHAHMFI_03884	ICLFANJC_02566
2040	KOENHIII_00980	-	ACFNPPKM_00622	FLPJHFPO_04135	BEDJGMCE_00954	COIEBGCM_00943	MGDMPNOE_04143	ECKNLKAI_01085	GMHAHMFI_03415	ICLFANJC_03032
2033	KOENHIII_01506	-	ACFNPPKM_00850	FLPJHFPO_03909	BEDJGMCE_00730	COIEBGCM_00722	MGDMPNOE_03922	ECKNLKAI_01317	GMHAHMFI_03193	ICLFANJC_03254
1993	KOENHIII_04359	-	ACFNPPKM_02523	FLPJHFPO_03343	BEDJGMCE_01783	COIEBGCM_01764	MGDMPNOE_00487	ECKNLKAI_00261	GMHAHMFI_04241	ICLFANJC_02221
1959	KOENHIII_02163	-	ACFNPPKM_04195	FLPJHFPO_01290	BEDJGMCE_03819	COIEBGCM_03772	MGDMPNOE_02495	ECKNLKAI_02759	GMHAHMFI_01681	ICLFANJC_00150
1940	KOENHIII_05104	-	ACFNPPKM_01425	FLPJHFPO_00171	BEDJGMCE_00382	COIEBGCM_00379	MGDMPNOE_03579	ECKNLKAI_01657	GMHAHMFI_02831	ICLFANJC_03599
1926	KOENHIII_01500	-	ACFNPPKM_00844	FLPJHFPO_03915	BEDJGMCE_00736	COIEBGCM_00728	MGDMPNOE_03928	ECKNLKAI_01311	GMHAHMFI_03199	ICLFANJC_03248
1916	KOENHIII_00148	-	ACFNPPKM_01620	FLPJHFPO_00367	BEDJGMCE_00169	COIEBGCM_00169	MGDMPNOE_03369	ECKNLKAI_01833	GMHAHMFI_02630	ICLFANJC_03801
1907	KOENHIII_02964	-	ACFNPPKM_04029	FLPJHFPO_01126	BEDJGMCE_03969	COIEBGCM_03922	MGDMPNOE_02645	ECKNLKAI_02566	GMHAHMFI_01878	ICLFANJC_04519,ICLFANJC_04535
1871	KOENHIII_05086	-	ACFNPPKM_04741	FLPJHFPO_02745	BEDJGMCE_02378	COIEBGCM_02354	MGDMPNOE_01077	ECKNLKAI_04154	GMHAHMFI_00326	ICLFANJC_01549
1870	KOENHIII_04244	-	ACFNPPKM_04774	FLPJHFPO_02778	BEDJGMCE_02345	COIEBGCM_02322	MGDMPNOE_01045	ECKNLKAI_04186	GMHAHMFI_00295	ICLFANJC_01582
1836	KOENHIII_03359	-	ACFNPPKM_03885	FLPJHFPO_00987	BEDJGMCE_04155	COIEBGCM_04105	MGDMPNOE_02828	ECKNLKAI_02429	GMHAHMFI_02016	ICLFANJC_04342
1756	KOENHIII_01497	-	ACFNPPKM_00841	FLPJHFPO_03918	BEDJGMCE_00739	COIEBGCM_00731	MGDMPNOE_03931	ECKNLKAI_01308	GMHAHMFI_03202	ICLFANJC_03245
1722	KOENHIII_04507	-	ACFNPPKM_00272	FLPJHFPO_04484	BEDJGMCE_01314	COIEBGCM_01303	MGDMPNOE_00026	ECKNLKAI_00735	GMHAHMFI_03773	ICLFANJC_02676
1685	KOENHIII_02047	-	ACFNPPKM_03974	FLPJHFPO_01076	BEDJGMCE_04063	COIEBGCM_04015	MGDMPNOE_02738	ECKNLKAI_02517	GMHAHMFI_01929	ICLFANJC_04429
1621	KOENHIII_05429	-	ACFNPPKM_03638	FLPJHFPO_00748	BEDJGMCE_04330	COIEBGCM_04278	MGDMPNOE_03001	ECKNLKAI_02191	GMHAHMFI_02253	ICLFANJC_04170
1587	KOENHIII_02857	-	ACFNPPKM_02070	FLPJHFPO_02907	BEDJGMCE_02212	COIEBGCM_02192	MGDMPNOE_00915	ECKNLKAI_04324	GMHAHMFI_00166	ICLFANJC_01712
1573	KOENHIII_03510	-	ACFNPPKM_01511	FLPJHFPO_00257	BEDJGMCE_00286	COIEBGCM_00285	MGDMPNOE_03485	ECKNLKAI_01743	GMHAHMFI_02741	ICLFANJC_03691
1567	KOENHIII_00917	-	ACFNPPKM_01254	FLPJHFPO_01424	BEDJGMCE_03664	COIEBGCM_03621	MGDMPNOE_02344	ECKNLKAI_02892	GMHAHMFI_01552	ICLFANJC_00288
1556	KOENHIII_01517	-	ACFNPPKM_00860	FLPJHFPO_03899	BEDJGMCE_00720	COIEBGCM_00712	MGDMPNOE_03912	ECKNLKAI_01327	GMHAHMFI_03183	ICLFANJC_03264
1545	KOENHIII_00012	-	ACFNPPKM_00163	FLPJHFPO_04594	BEDJGMCE_01432	COIEBGCM_01421	MGDMPNOE_00144	ECKNLKAI_00619	GMHAHMFI_03893	ICLFANJC_02557
1538	KOENHIII_05918	-	ACFNPPKM_01132	FLPJHFPO_03628	BEDJGMCE_00452	COIEBGCM_00449	MGDMPNOE_03649	ECKNLKAI_01599	GMHAHMFI_02901	ICLFANJC_03529
1471	KOENHIII_03291	-	ACFNPPKM_03844	FLPJHFPO_00947	BEDJGMCE_04196	COIEBGCM_04144	MGDMPNOE_02867	ECKNLKAI_02383	GMHAHMFI_02055	ICLFANJC_04303
1438	KOENHIII_01933	-	ACFNPPKM_01169	FLPJHFPO_03665	BEDJGMCE_00487	COIEBGCM_00484	MGDMPNOE_03684	ECKNLKAI_01562	GMHAHMFI_02944	ICLFANJC_03494
1388	KOENHIII_05656	-	ACFNPPKM_02114	FLPJHFPO_02950	BEDJGMCE_02169	COIEBGCM_02149	MGDMPNOE_00872	ECKNLKAI_04365	GMHAHMFI_00116	ICLFANJC_01755
1339	KOENHIII_05424	-	ACFNPPKM_03635	FLPJHFPO_00745	BEDJGMCE_04333	COIEBGCM_04281	MGDMPNOE_03004	ECKNLKAI_02188	GMHAHMFI_02256	ICLFANJC_04167
1330	KOENHIII_05107	-	ACFNPPKM_01422	FLPJHFPO_00168	BEDJGMCE_00385	COIEBGCM_00382	MGDMPNOE_03582	ECKNLKAI_01654	GMHAHMFI_02834	ICLFANJC_03596
1319	KOENHIII_00341	-	ACFNPPKM_00733	FLPJHFPO_04025	BEDJGMCE_00838	COIEBGCM_00830	MGDMPNOE_04030	ECKNLKAI_01195	GMHAHMFI_03303	ICLFANJC_03145
1310	KOENHIII_02439	-	ACFNPPKM_00444	FLPJHFPO_04312	BEDJGMCE_01134	COIEBGCM_01125	MGDMPNOE_04323	ECKNLKAI_00905	GMHAHMFI_03591	ICLFANJC_02855
1305	KOENHIII_02189	-	ACFNPPKM_00132	FLPJHFPO_04624	BEDJGMCE_01461	COIEBGCM_01449	MGDMPNOE_00172	ECKNLKAI_00590	GMHAHMFI_03922	ICLFANJC_02528
1152	KOENHIII_02300	-	ACFNPPKM_00943	FLPJHFPO_03817	BEDJGMCE_00641	COIEBGCM_00636	MGDMPNOE_03836	ECKNLKAI_01412	GMHAHMFI_03106	ICLFANJC_03342
1138	KOENHIII_04942	-	ACFNPPKM_00312	FLPJHFPO_04444	BEDJGMCE_01275	COIEBGCM_01265	MGDMPNOE_04463	ECKNLKAI_00773	GMHAHMFI_03733	ICLFANJC_02715
1137	KOENHIII_04510	-	ACFNPPKM_00274	FLPJHFPO_04482	BEDJGMCE_01312	COIEBGCM_01301	MGDMPNOE_00024	ECKNLKAI_00737	GMHAHMFI_03771	ICLFANJC_02678
1131	KOENHIII_04346	-	ACFNPPKM_02515	FLPJHFPO_03335	BEDJGMCE_01791	COIEBGCM_01772	MGDMPNOE_00495	ECKNLKAI_00253	GMHAHMFI_04249	ICLFANJC_02213
1072	KOENHIII_02975	-	ACFNPPKM_04022	FLPJHFPO_01119	BEDJGMCE_03975	COIEBGCM_03928	MGDMPNOE_02651	ECKNLKAI_02560	GMHAHMFI_01884	ICLFANJC_04513
1055	KOENHIII_02777	-	ACFNPPKM_03262	FLPJHFPO_01767	BEDJGMCE_03323	COIEBGCM_03283	MGDMPNOE_02006	ECKNLKAI_03178	GMHAHMFI_01210	ICLFANJC_00648
1054	KOENHIII_02735	-	ACFNPPKM_03227	FLPJHFPO_01802	BEDJGMCE_03291	COIEBGCM_03252	MGDMPNOE_01975	ECKNLKAI_03210	GMHAHMFI_01179	ICLFANJC_00679
1036	KOENHIII_05082	-	ACFNPPKM_04744	FLPJHFPO_02748	BEDJGMCE_02375	COIEBGCM_02351	MGDMPNOE_01074	ECKNLKAI_04157	GMHAHMFI_00323	ICLFANJC_01552
1021	KOENHIII_04350	-	ACFNPPKM_02519	FLPJHFPO_03339	BEDJGMCE_01787	COIEBGCM_01768	MGDMPNOE_00491	ECKNLKAI_00257	GMHAHMFI_04245	ICLFANJC_02217
926	KOENHIII_04708	-	ACFNPPKM_04442	FLPJHFPO_02446	BEDJGMCE_02699	COIEBGCM_02671	MGDMPNOE_01394	ECKNLKAI_03823	GMHAHMFI_00593	ICLFANJC_01282
924	KOENHIII_03833	-	ACFNPPKM_04640	FLPJHFPO_02642	BEDJGMCE_02523	COIEBGCM_02497	MGDMPNOE_01220	ECKNLKAI_04062	GMHAHMFI_00418	ICLFANJC_01458
917	KOENHIII_03064	-	ACFNPPKM_01604	FLPJHFPO_00351	BEDJGMCE_00186	COIEBGCM_00186	MGDMPNOE_03386	ECKNLKAI_01816	GMHAHMFI_02646	ICLFANJC_03785
646	KOENHIII_00178	-	ACFNPPKM_01502	FLPJHFPO_00248	BEDJGMCE_00295	COIEBGCM_00294	MGDMPNOE_03494	ECKNLKAI_01734	GMHAHMFI_02750	ICLFANJC_03682
641	KOENHIII_00118	-	ACFNPPKM_04412	FLPJHFPO_02416	BEDJGMCE_02731	COIEBGCM_02702	MGDMPNOE_01425	ECKNLKAI_03793	GMHAHMFI_00623	ICLFANJC_01251
640	KOENHIII_04709	-	ACFNPPKM_04443	FLPJHFPO_02447	BEDJGMCE_02698	COIEBGCM_02670	MGDMPNOE_01393	ECKNLKAI_03824	GMHAHMFI_00592	ICLFANJC_01283
594	KOENHIII_04476	-	ACFNPPKM_00248	FLPJHFPO_04508	BEDJGMCE_01340	COIEBGCM_01329	MGDMPNOE_00052	ECKNLKAI_00712	GMHAHMFI_03799	ICLFANJC_02650
323	KOENHIII_03885	-	ACFNPPKM_04609	FLPJHFPO_02611	BEDJGMCE_02554	COIEBGCM_02527	MGDMPNOE_01250	ECKNLKAI_04032	GMHAHMFI_00450	ICLFANJC_01428
276	KOENHIII_02406	-	ACFNPPKM_00422	FLPJHFPO_04334	BEDJGMCE_01156	COIEBGCM_01147	MGDMPNOE_04345	ECKNLKAI_00883	GMHAHMFI_03613	ICLFANJC_02833
22	KOENHIII_00439	-	ACFNPPKM_01768	FLPJHFPO_00513	BEDJGMCE_00022	COIEBGCM_00022	MGDMPNOE_03224	ECKNLKAI_01967	GMHAHMFI_02472	ICLFANJC_03949
13	KOENHIII_04711	-	ACFNPPKM_04445	FLPJHFPO_02449	BEDJGMCE_02696	COIEBGCM_02668	MGDMPNOE_01391	ECKNLKAI_03826	GMHAHMFI_00590	ICLFANJC_01285
11488	-	-	ACFNPPKM_03426	FLPJHFPO_01605	BEDJGMCE_03490	COIEBGCM_03450	MGDMPNOE_02173	-	GMHAHMFI_01378	ICLFANJC_00461
10602	-	-	ACFNPPKM_02626	FLPJHFPO_03444	BEDJGMCE_01672	COIEBGCM_01656	MGDMPNOE_00379	-	GMHAHMFI_04136	ICLFANJC_02317
10476	-	-	ACFNPPKM_03184	FLPJHFPO_01843	BEDJGMCE_03253	COIEBGCM_03214	MGDMPNOE_01937	-	GMHAHMFI_01141	ICLFANJC_00717
9753	-	-	ACFNPPKM_00180	FLPJHFPO_04577	BEDJGMCE_01415	COIEBGCM_01404	MGDMPNOE_00127	-	GMHAHMFI_03876	ICLFANJC_02574
9429	-	-	ACFNPPKM_01528	FLPJHFPO_00274	BEDJGMCE_00266	COIEBGCM_00265	MGDMPNOE_03465	-	GMHAHMFI_02723	ICLFANJC_03709
9081	-	-	ACFNPPKM_03427	FLPJHFPO_01604	BEDJGMCE_03491	COIEBGCM_03451	MGDMPNOE_02174	-	GMHAHMFI_01379	ICLFANJC_00460
9020	-	-	ACFNPPKM_01527	FLPJHFPO_00273	BEDJGMCE_00267	COIEBGCM_00266	MGDMPNOE_03466	-	GMHAHMFI_02724	ICLFANJC_03708
6193	-	-	ACFNPPKM_01537	FLPJHFPO_00283	BEDJGMCE_00258	COIEBGCM_00257	MGDMPNOE_03457	-	GMHAHMFI_02713	ICLFANJC_03718
6180	-	-	ACFNPPKM_01540	FLPJHFPO_00286	BEDJGMCE_00255	COIEBGCM_00254	MGDMPNOE_03454	-	GMHAHMFI_02710	ICLFANJC_03721
5921	-	-	ACFNPPKM_02236	FLPJHFPO_03068	BEDJGMCE_02057	COIEBGCM_02037	MGDMPNOE_00760	-	GMHAHMFI_04515	ICLFANJC_01907
4817	-	-	ACFNPPKM_01526	FLPJHFPO_00272	BEDJGMCE_00268	COIEBGCM_00267	MGDMPNOE_03467	-	GMHAHMFI_02725	ICLFANJC_03707
4619	-	-	ACFNPPKM_01523	FLPJHFPO_00269	BEDJGMCE_00271	COIEBGCM_00270	MGDMPNOE_03470	-	GMHAHMFI_02729	ICLFANJC_03703
4391	-	-	ACFNPPKM_00371	FLPJHFPO_04385	BEDJGMCE_01210	COIEBGCM_01201	MGDMPNOE_04399	-	GMHAHMFI_03669	ICLFANJC_02779
2954	-	-	ACFNPPKM_04544	FLPJHFPO_02546	BEDJGMCE_02619	COIEBGCM_02592	MGDMPNOE_01315	-	GMHAHMFI_00515	ICLFANJC_01363
2886	-	-	ACFNPPKM_00461	FLPJHFPO_04295	BEDJGMCE_01117	COIEBGCM_01108	MGDMPNOE_04306	-	GMHAHMFI_03573	ICLFANJC_02872
2730	-	-	ACFNPPKM_03330	FLPJHFPO_01700	BEDJGMCE_03398	COIEBGCM_03358	MGDMPNOE_02081	-	GMHAHMFI_01284	ICLFANJC_00578
2715	-	-	ACFNPPKM_04558	FLPJHFPO_02560	BEDJGMCE_02605	COIEBGCM_02578	MGDMPNOE_01301	-	GMHAHMFI_00501	ICLFANJC_01377
2708	-	-	ACFNPPKM_02322	FLPJHFPO_03153	BEDJGMCE_01973	COIEBGCM_01953	MGDMPNOE_00676	-	GMHAHMFI_04431	ICLFANJC_02034
2574	-	-	ACFNPPKM_03341	FLPJHFPO_01689	BEDJGMCE_03410	COIEBGCM_03370	MGDMPNOE_02093	-	GMHAHMFI_01296	ICLFANJC_00566
2029	-	-	ACFNPPKM_01524	FLPJHFPO_00270	BEDJGMCE_00270	COIEBGCM_00269	MGDMPNOE_03469	-	GMHAHMFI_02728	ICLFANJC_03704
1832	-	-	ACFNPPKM_04276	FLPJHFPO_02280	BEDJGMCE_04025	COIEBGCM_03977	MGDMPNOE_02700	-	GMHAHMFI_00714	ICLFANJC_04466
958	-	-	ACFNPPKM_03367	FLPJHFPO_01664	BEDJGMCE_03446	COIEBGCM_03406	MGDMPNOE_02129	-	GMHAHMFI_01331	ICLFANJC_00532
935	-	-	ACFNPPKM_01536	FLPJHFPO_00282	BEDJGMCE_00259	COIEBGCM_00258	MGDMPNOE_03458	-	GMHAHMFI_02714	ICLFANJC_03717
647	-	-	ACFNPPKM_01535	FLPJHFPO_00281	BEDJGMCE_00260	COIEBGCM_00259	MGDMPNOE_03459	-	GMHAHMFI_02715	ICLFANJC_03716
28	-	-	ACFNPPKM_02122	FLPJHFPO_02958	BEDJGMCE_02162	COIEBGCM_02142	MGDMPNOE_00865	-	GMHAHMFI_00108	ICLFANJC_01762
18	-	-	ACFNPPKM_01533	FLPJHFPO_00279	BEDJGMCE_00261	COIEBGCM_00260	MGDMPNOE_03460	-	GMHAHMFI_02717	ICLFANJC_03714
10936	-	KCPOJPHA_00040	ACFNPPKM_02140	FLPJHFPO_02975	BEDJGMCE_02147	COIEBGCM_02127	MGDMPNOE_00850	-	GMHAHMFI_00093	ICLFANJC_01777
10925	-	KCPOJPHA_04911	ACFNPPKM_01098	FLPJHFPO_03594	BEDJGMCE_00419	COIEBGCM_00416	MGDMPNOE_03616	-	GMHAHMFI_02868	ICLFANJC_03562
10645	-	KCPOJPHA_00048	ACFNPPKM_02129	FLPJHFPO_02965	BEDJGMCE_02155	COIEBGCM_02135	MGDMPNOE_00858	-	GMHAHMFI_00101	ICLFANJC_01769
10598	-	KCPOJPHA_03241	ACFNPPKM_03185	FLPJHFPO_01842	BEDJGMCE_03254	COIEBGCM_03215	MGDMPNOE_01938	-	GMHAHMFI_01142	ICLFANJC_00716
10460	-	KCPOJPHA_04912	ACFNPPKM_01097	FLPJHFPO_03593	BEDJGMCE_00418	COIEBGCM_00415	MGDMPNOE_03615	-	GMHAHMFI_02867	ICLFANJC_03563
10033	-	KCPOJPHA_04484	ACFNPPKM_03274	FLPJHFPO_01755	BEDJGMCE_03336	COIEBGCM_03296	MGDMPNOE_02019	-	GMHAHMFI_01222	ICLFANJC_00636
10026	-	KCPOJPHA_03038	ACFNPPKM_02999	FLPJHFPO_02029	BEDJGMCE_03072	COIEBGCM_03038	MGDMPNOE_01761	-	GMHAHMFI_00963	ICLFANJC_00896
9816	-	KCPOJPHA_04137	ACFNPPKM_03673	FLPJHFPO_00783	BEDJGMCE_04304	COIEBGCM_04252	MGDMPNOE_02975	-	GMHAHMFI_02164	ICLFANJC_04196
9714	-	KCPOJPHA_04909	ACFNPPKM_01100	FLPJHFPO_03596	BEDJGMCE_00421	COIEBGCM_00418	MGDMPNOE_03618	-	GMHAHMFI_02870	ICLFANJC_03560
9464	-	KCPOJPHA_01983	ACFNPPKM_02509	FLPJHFPO_03329	BEDJGMCE_01794	COIEBGCM_01775	MGDMPNOE_00498	-	GMHAHMFI_04252	ICLFANJC_02210
9369	-	KCPOJPHA_00122	ACFNPPKM_02059	FLPJHFPO_02896	BEDJGMCE_02225	COIEBGCM_02203	MGDMPNOE_00926	-	GMHAHMFI_00177	ICLFANJC_01701
9346	-	KCPOJPHA_04910	ACFNPPKM_01099	FLPJHFPO_03595	BEDJGMCE_00420	COIEBGCM_00417	MGDMPNOE_03617	-	GMHAHMFI_02869	ICLFANJC_03561
9169	-	KCPOJPHA_04907	ACFNPPKM_01102	FLPJHFPO_03598	BEDJGMCE_00423	COIEBGCM_00420	MGDMPNOE_03620	-	GMHAHMFI_02872	ICLFANJC_03558
9075	-	KCPOJPHA_00049	ACFNPPKM_02128	FLPJHFPO_02964	BEDJGMCE_02156	COIEBGCM_02136	MGDMPNOE_00859	-	GMHAHMFI_00102	ICLFANJC_01768
8422	-	KCPOJPHA_00059	ACFNPPKM_02120	FLPJHFPO_02956	BEDJGMCE_02163	COIEBGCM_02143	MGDMPNOE_00866	-	GMHAHMFI_00109	ICLFANJC_01761
8047	-	KCPOJPHA_04908	ACFNPPKM_01101	FLPJHFPO_03597	BEDJGMCE_00422	COIEBGCM_00419	MGDMPNOE_03619	-	GMHAHMFI_02871	ICLFANJC_03559
7918	-	KCPOJPHA_00360	ACFNPPKM_03400	FLPJHFPO_01631	BEDJGMCE_03473	COIEBGCM_03433	MGDMPNOE_02156	-	GMHAHMFI_01361	ICLFANJC_00478
6474	-	KCPOJPHA_00508	ACFNPPKM_01569	FLPJHFPO_00316	BEDJGMCE_00226	COIEBGCM_00225	MGDMPNOE_03425	-	GMHAHMFI_02681	ICLFANJC_03750
6271	-	KCPOJPHA_04294	ACFNPPKM_01909	FLPJHFPO_00651	BEDJGMCE_04429	COIEBGCM_04375	MGDMPNOE_03098	-	GMHAHMFI_02348	ICLFANJC_04073
5933	-	KCPOJPHA_03238	ACFNPPKM_03183	FLPJHFPO_01844	BEDJGMCE_03252	COIEBGCM_03213	MGDMPNOE_01936	-	GMHAHMFI_01140	ICLFANJC_00718
5904	-	KCPOJPHA_04913	ACFNPPKM_01096	FLPJHFPO_03592	BEDJGMCE_00417	COIEBGCM_00414	MGDMPNOE_03614	-	GMHAHMFI_02866	ICLFANJC_03564
5581	-	KCPOJPHA_03337	ACFNPPKM_03324	FLPJHFPO_01705	BEDJGMCE_03391	COIEBGCM_03351	MGDMPNOE_02074	-	GMHAHMFI_01277	ICLFANJC_00584
5559	-	KCPOJPHA_03336	ACFNPPKM_03323	FLPJHFPO_01706	BEDJGMCE_03390	COIEBGCM_03350	MGDMPNOE_02073	-	GMHAHMFI_01276	ICLFANJC_00585
5553	-	KCPOJPHA_00046	ACFNPPKM_02131	FLPJHFPO_02968	BEDJGMCE_02153	COIEBGCM_02133	MGDMPNOE_00856	-	GMHAHMFI_00099	ICLFANJC_01771
5396	-	KCPOJPHA_01724	ACFNPPKM_00047	FLPJHFPO_04709	BEDJGMCE_01544	COIEBGCM_01530	MGDMPNOE_00253	-	GMHAHMFI_04005	ICLFANJC_02445
5342	-	KCPOJPHA_00449	ACFNPPKM_01465	FLPJHFPO_00212	BEDJGMCE_00332	COIEBGCM_00331	MGDMPNOE_03531	-	GMHAHMFI_02787	ICLFANJC_03644
5287	-	KCPOJPHA_03237	ACFNPPKM_03182	FLPJHFPO_01845	BEDJGMCE_03251	COIEBGCM_03212	MGDMPNOE_01935	-	GMHAHMFI_01139	ICLFANJC_00719
5252	-	KCPOJPHA_04914	ACFNPPKM_01095	FLPJHFPO_03591	BEDJGMCE_00416	COIEBGCM_00413	MGDMPNOE_03613	-	GMHAHMFI_02865	ICLFANJC_03565
4819	-	KCPOJPHA_00448	ACFNPPKM_01464	FLPJHFPO_00211	BEDJGMCE_00333	COIEBGCM_00332	MGDMPNOE_03532	-	GMHAHMFI_02788	ICLFANJC_03643
4789	-	KCPOJPHA_00776	ACFNPPKM_03513	FLPJHFPO_01525	BEDJGMCE_03570	COIEBGCM_03527	MGDMPNOE_02250	-	GMHAHMFI_01453	ICLFANJC_00384
4752	-	KCPOJPHA_00041	ACFNPPKM_02139	FLPJHFPO_02974	BEDJGMCE_02148	COIEBGCM_02128	MGDMPNOE_00851	-	GMHAHMFI_00094	ICLFANJC_01776
4407	-	KCPOJPHA_04917	ACFNPPKM_01092	FLPJHFPO_03588	BEDJGMCE_00413	COIEBGCM_00410	MGDMPNOE_03610	-	GMHAHMFI_02862	ICLFANJC_03568
2982	-	KCPOJPHA_01292	ACFNPPKM_00548	FLPJHFPO_04209	BEDJGMCE_01035	COIEBGCM_01025	MGDMPNOE_04224	-	GMHAHMFI_03492	ICLFANJC_02952
2923	-	KCPOJPHA_03335	ACFNPPKM_03322	FLPJHFPO_01707	BEDJGMCE_03389	COIEBGCM_03349	MGDMPNOE_02072	-	GMHAHMFI_01275	ICLFANJC_00586
2908	-	KCPOJPHA_00045	ACFNPPKM_02132	FLPJHFPO_02969	BEDJGMCE_02152	COIEBGCM_02132	MGDMPNOE_00855	-	GMHAHMFI_00098	ICLFANJC_01772
2906	-	KCPOJPHA_00020	ACFNPPKM_02217	FLPJHFPO_03050	BEDJGMCE_02087	COIEBGCM_02067	MGDMPNOE_00790	-	GMHAHMFI_00016	ICLFANJC_01878
2526	-	KCPOJPHA_04915	ACFNPPKM_01094	FLPJHFPO_03590	BEDJGMCE_00415	COIEBGCM_00412	MGDMPNOE_03612	-	GMHAHMFI_02864	ICLFANJC_03566
2174	-	KCPOJPHA_01291	ACFNPPKM_00547	FLPJHFPO_04210	BEDJGMCE_01036	COIEBGCM_01026	MGDMPNOE_04225	-	GMHAHMFI_03493	ICLFANJC_02951
2118	-	KCPOJPHA_04128	ACFNPPKM_03681	FLPJHFPO_00791	BEDJGMCE_04297	COIEBGCM_04245	MGDMPNOE_02968	-	GMHAHMFI_02157	ICLFANJC_04203
2076	-	KCPOJPHA_02386	ACFNPPKM_04691	FLPJHFPO_02695	BEDJGMCE_02473,BEDJGMCE_02474	COIEBGCM_02447,COIEBGCM_02448	MGDMPNOE_01170,MGDMPNOE_01171	-	GMHAHMFI_00368,GMHAHMFI_00369	ICLFANJC_01508,ICLFANJC_01509
1864	-	KCPOJPHA_00042	ACFNPPKM_02137	FLPJHFPO_02973	BEDJGMCE_02149	COIEBGCM_02129	MGDMPNOE_00852	-	GMHAHMFI_00095	ICLFANJC_01775
1694	-	KCPOJPHA_04299	ACFNPPKM_01904	FLPJHFPO_00646	BEDJGMCE_04434	COIEBGCM_04380	MGDMPNOE_03103	-	GMHAHMFI_02353	ICLFANJC_04068
1672	-	KCPOJPHA_03384	ACFNPPKM_03423	FLPJHFPO_01608	BEDJGMCE_03487	COIEBGCM_03447	MGDMPNOE_02170	-	GMHAHMFI_01375	ICLFANJC_00464
1191	-	KCPOJPHA_00356,KCPOJPHA_03265	ACFNPPKM_03412	FLPJHFPO_01619	BEDJGMCE_03478	COIEBGCM_03438	MGDMPNOE_02161	-	GMHAHMFI_01367	ICLFANJC_00473
1158	-	KCPOJPHA_04918	ACFNPPKM_01091	FLPJHFPO_03587	BEDJGMCE_00412	COIEBGCM_00409	MGDMPNOE_03609	-	GMHAHMFI_02861	ICLFANJC_03569
1132	-	KCPOJPHA_01959	ACFNPPKM_02553	FLPJHFPO_03372	BEDJGMCE_01753	COIEBGCM_01734	MGDMPNOE_00457	-	GMHAHMFI_04216	ICLFANJC_02245
1042	-	KCPOJPHA_02533	ACFNPPKM_04556	FLPJHFPO_02558	BEDJGMCE_02607	COIEBGCM_02580	MGDMPNOE_01303	-	GMHAHMFI_00503	ICLFANJC_01375
1032	-	KCPOJPHA_00043	ACFNPPKM_02136	FLPJHFPO_02972	BEDJGMCE_02150	COIEBGCM_02130	MGDMPNOE_00853	-	GMHAHMFI_00096	ICLFANJC_01774
11259	-	-	ACFNPPKM_02231	FLPJHFPO_03064	BEDJGMCE_02072	COIEBGCM_02052	MGDMPNOE_00775	ECKNLKAI_04409	GMHAHMFI_04529	ICLFANJC_01893
10977	-	-	ACFNPPKM_01088	FLPJHFPO_03584	BEDJGMCE_00409	COIEBGCM_00406	MGDMPNOE_03606	ECKNLKAI_01630	GMHAHMFI_02858	ICLFANJC_03572
10964	-	-	ACFNPPKM_01899	FLPJHFPO_00641	BEDJGMCE_04439	COIEBGCM_04385	MGDMPNOE_03108	ECKNLKAI_02081	GMHAHMFI_02358	ICLFANJC_04063
10931	-	-	ACFNPPKM_01516	FLPJHFPO_00262	BEDJGMCE_00281	COIEBGCM_00280	MGDMPNOE_03480	ECKNLKAI_01748	GMHAHMFI_02736	ICLFANJC_03696
10775	-	-	ACFNPPKM_03207	FLPJHFPO_01822	BEDJGMCE_03274	COIEBGCM_03235	MGDMPNOE_01958	ECKNLKAI_03229	GMHAHMFI_01162	ICLFANJC_00696
10675	-	-	ACFNPPKM_02811	FLPJHFPO_02212	BEDJGMCE_02896	COIEBGCM_02865	MGDMPNOE_01588	ECKNLKAI_03633	GMHAHMFI_00782	ICLFANJC_01134
10674	-	-	ACFNPPKM_02845	FLPJHFPO_02179	BEDJGMCE_02931	COIEBGCM_02898	MGDMPNOE_01621	ECKNLKAI_03600	GMHAHMFI_00815	ICLFANJC_01101
10672	-	-	ACFNPPKM_02980	FLPJHFPO_02048	BEDJGMCE_03053	COIEBGCM_03019	MGDMPNOE_01742	ECKNLKAI_03477	GMHAHMFI_00944	ICLFANJC_00972
10661	-	-	ACFNPPKM_02755	FLPJHFPO_02267	BEDJGMCE_04012	COIEBGCM_03964	MGDMPNOE_02687	ECKNLKAI_03688	GMHAHMFI_00726	ICLFANJC_04478
10660	-	-	ACFNPPKM_04017	FLPJHFPO_01114	BEDJGMCE_03980	COIEBGCM_03933	MGDMPNOE_02656	ECKNLKAI_02555	GMHAHMFI_01889	ICLFANJC_04508
10651	-	-	ACFNPPKM_03531	FLPJHFPO_01507	BEDJGMCE_03588	COIEBGCM_03545	MGDMPNOE_02268	ECKNLKAI_02970	GMHAHMFI_01471	ICLFANJC_00366
10630	-	-	ACFNPPKM_00426	FLPJHFPO_04330	BEDJGMCE_01152	COIEBGCM_01143	MGDMPNOE_04341	ECKNLKAI_00887	GMHAHMFI_03609	ICLFANJC_02837
10609	-	-	ACFNPPKM_00724	FLPJHFPO_04034	BEDJGMCE_00850	COIEBGCM_00842	MGDMPNOE_04042	ECKNLKAI_01186	GMHAHMFI_03315	ICLFANJC_03133
10595	-	-	ACFNPPKM_03315	FLPJHFPO_01714	BEDJGMCE_03382	COIEBGCM_03342	MGDMPNOE_02065	ECKNLKAI_03125	GMHAHMFI_01268	ICLFANJC_00593
10586	-	-	ACFNPPKM_03590	FLPJHFPO_00702	BEDJGMCE_04375	COIEBGCM_04323	MGDMPNOE_03046	ECKNLKAI_02145	GMHAHMFI_02295	ICLFANJC_04125
10585	-	-	ACFNPPKM_01928	FLPJHFPO_00670	BEDJGMCE_04407	COIEBGCM_04354	MGDMPNOE_03077	ECKNLKAI_02114	GMHAHMFI_02326	ICLFANJC_04094
10567	-	-	ACFNPPKM_02911	FLPJHFPO_02117	BEDJGMCE_02985	COIEBGCM_02952	MGDMPNOE_01675	ECKNLKAI_03544	GMHAHMFI_00877	ICLFANJC_01039
10562	-	-	ACFNPPKM_00106	FLPJHFPO_04650	BEDJGMCE_01491	COIEBGCM_01477	MGDMPNOE_00200	ECKNLKAI_00564	GMHAHMFI_03952	ICLFANJC_02499
10561	-	-	ACFNPPKM_01812	FLPJHFPO_00557	BEDJGMCE_04523	COIEBGCM_04469	MGDMPNOE_03193	ECKNLKAI_01998	GMHAHMFI_02441	ICLFANJC_03980
10543	-	-	ACFNPPKM_03435	FLPJHFPO_01596	BEDJGMCE_03499	COIEBGCM_03459	MGDMPNOE_02182	ECKNLKAI_03057	GMHAHMFI_01386	ICLFANJC_00452
10541	-	-	ACFNPPKM_03332	FLPJHFPO_01698	BEDJGMCE_03401	COIEBGCM_03361	MGDMPNOE_02084	ECKNLKAI_03097	GMHAHMFI_01287	ICLFANJC_00575
10540	-	-	ACFNPPKM_03302	FLPJHFPO_01727	BEDJGMCE_03369	COIEBGCM_03329	MGDMPNOE_02052	ECKNLKAI_03138	GMHAHMFI_01255	ICLFANJC_00606
10519	-	-	ACFNPPKM_02283	FLPJHFPO_03114	BEDJGMCE_02011	COIEBGCM_01991	MGDMPNOE_00714	ECKNLKAI_00035	GMHAHMFI_04469	ICLFANJC_01996
10502	-	-	ACFNPPKM_01929	FLPJHFPO_00671	BEDJGMCE_04406	COIEBGCM_04353	MGDMPNOE_03076	ECKNLKAI_02115	GMHAHMFI_02325	ICLFANJC_04095
10466	-	-	ACFNPPKM_01818	FLPJHFPO_00562	BEDJGMCE_04517	COIEBGCM_04463	MGDMPNOE_03187	ECKNLKAI_02003	GMHAHMFI_02436	ICLFANJC_03985
10454	-	-	ACFNPPKM_00003	FLPJHFPO_04752	BEDJGMCE_01589	COIEBGCM_01573	MGDMPNOE_00296	ECKNLKAI_00463	GMHAHMFI_04048	ICLFANJC_02402
10281	-	-	ACFNPPKM_00607	FLPJHFPO_04150	BEDJGMCE_00972	COIEBGCM_00962	MGDMPNOE_04161	ECKNLKAI_01070	GMHAHMFI_03432	ICLFANJC_03010
10278	-	-	ACFNPPKM_00448	FLPJHFPO_04308	BEDJGMCE_01130	COIEBGCM_01121	MGDMPNOE_04319	ECKNLKAI_00909	GMHAHMFI_03587	ICLFANJC_02859
10205	-	-	ACFNPPKM_04280	FLPJHFPO_02284	BEDJGMCE_04029	COIEBGCM_03981	MGDMPNOE_02704	ECKNLKAI_03707	GMHAHMFI_00710	ICLFANJC_04462
10198	-	-	ACFNPPKM_00980	FLPJHFPO_03780	BEDJGMCE_00604	COIEBGCM_00599	MGDMPNOE_03799	ECKNLKAI_01449	GMHAHMFI_03069	ICLFANJC_03379
10164	-	-	ACFNPPKM_02756	FLPJHFPO_02266	BEDJGMCE_04011	COIEBGCM_03963	MGDMPNOE_02686	ECKNLKAI_03687	GMHAHMFI_00727	ICLFANJC_04479
10154	-	-	ACFNPPKM_03530	FLPJHFPO_01508	BEDJGMCE_03587	COIEBGCM_03544	MGDMPNOE_02267	ECKNLKAI_02971	GMHAHMFI_01470	ICLFANJC_00367
10153	-	-	ACFNPPKM_03497	FLPJHFPO_01541	BEDJGMCE_03553	COIEBGCM_03511	MGDMPNOE_02234	ECKNLKAI_03005	GMHAHMFI_01437	ICLFANJC_00400
10141	-	-	ACFNPPKM_02444	FLPJHFPO_03264	BEDJGMCE_01858	COIEBGCM_01839	MGDMPNOE_00562	ECKNLKAI_00184	GMHAHMFI_04316	ICLFANJC_02145
10132	-	-	ACFNPPKM_00427	FLPJHFPO_04329	BEDJGMCE_01151	COIEBGCM_01142	MGDMPNOE_04340	ECKNLKAI_00888	GMHAHMFI_03608	ICLFANJC_02838
10122	-	-	ACFNPPKM_00886	FLPJHFPO_03874	BEDJGMCE_00694	COIEBGCM_00687	MGDMPNOE_03887	ECKNLKAI_01352	GMHAHMFI_03158	ICLFANJC_03289
10112	-	-	ACFNPPKM_00628	FLPJHFPO_04129	BEDJGMCE_00948	COIEBGCM_00937	MGDMPNOE_04137	ECKNLKAI_01091	GMHAHMFI_03409	ICLFANJC_03038
10104	-	-	ACFNPPKM_03122	FLPJHFPO_01905	BEDJGMCE_03191	COIEBGCM_03153	MGDMPNOE_01876	ECKNLKAI_03338	GMHAHMFI_01082	ICLFANJC_00777
10077	-	-	ACFNPPKM_01623	FLPJHFPO_00370	BEDJGMCE_00166	COIEBGCM_00166	MGDMPNOE_03366	ECKNLKAI_01836	GMHAHMFI_02627	ICLFANJC_03804
[truncated: 10,921 more rows]

## Sheet: 4E_Presence_absence_matrix
ClusterID	MTR_EC05	MTR_EC02	MTR_ES05	MTR_ET09	MTR_ET11	MTR_ET06	MTR_ET08	MTR_EC03	MTR_ET01	MTR_ET12
[truncated: 10,854 more rows]

[truncated: 1 more sheets: 4F_COG_gene]
