# Supplementary material for: Genome-wide analysis of extended-spectrum beta-lactamase-producing Escherichia coli from seafood in Bangladesh: population structure, resistome, virulome, and global dissemination patterns
Source: Front Microbiol. 2026 Feb 6;17:1737712. doi: 10.3389/fmicb.2026.1737712 (PMC12920492; doi:10.3389/fmicb.2026.1737712)
Supplement: SUPPLEMENTARY TABLE S5 — Summarization of ARGs (A), phenotype and genotypic profile (B), VGs (C), and MGEs (D) of ten E. coli isolates in this study. [file Table_5.xlsx]

## Sheet: 5A_ARGs
AMR_Mechanism	Resistant Genes	MTR_EC02	MTR_EC03	MTR_EC05	MTR_ES05	MTR_ET01	MTR_ET06	MTR_ET08	MTR_ET09	MTR_ET11	MTR_ET12
antibiotic efflux	acrB	1	1	0	1	1	1	1	1	1	1
	mdtE	1	1	0	1	1	1	1	1	1	1
	mdtN	1	1	0	1	1	1	1	1	1	1
	emrE	1	0	0	0	0	1	1	0	0	1
	msbA	1	1	0	1	1	1	1	1	1	1
	mdtG	1	1	0	1	1	1	1	1	1	1
	H-NS	1	1	1	1	1	1	1	1	1	1
	YojI	1	1	1	1	1	1	1	1	1	1
	evgA	1	1	1	1	1	1	1	1	1	1
	emrR	1	1	0	1	1	1	1	1	1	1
	TolC	1	1	0	1	1	1	1	1	1	1
	AcrE	1	1	0	1	1	1	1	1	1	1
	acrA	1	1	1	1	1	1	1	1	1	1
	KpnE	1	1	0	1	1	1	1	1	1	1
	KpnF	1	1	0	1	1	1	1	1	1	1
	gadX	1	1	1	1	1	1	1	1	1	0
	mdtF	1	1	0	1	1	1	1	1	1	0
	CRP	1	1	0	1	1	1	1	1	1	0
	mdtO	1	1	0	1	1	1	1	1	1	1
	mdtM	1	1	0	1	1	1	1	1	1	1
	leuO	1	1	0	1	1	1	1	1	1	1
	kdpE	1	1	1	1	1	1	1	1	1	1
	mdfA	1	1	1	1	1	1	1	1	1	1
	mdtH	1	1	0	1	1	1	1	1	1	1
	mdtA	1	1	0	1	1	1	1	1	1	1
	emrY	1	1	0	1	1	1	1	1	1	1
	evgS	1	1	1	1	1	1	1	1	1	1
	emrA	1	1	0	1	1	1	1	1	1	1
	emrB	1	1	0	1	1	1	1	1	1	1
	rsmA	1	1	0	1	1	1	1	1	1	1
	AcrS	1	1	0	1	1	1	1	1	1	1
	baeR	1	1	0	1	1	1	1	1	1	1
	cpxA	0	1	0	0	1	1	1	0	1	1
	mdtP	0	1	0	1	1	1	1	1	1	1
	mdtE	0	1	0	1	1	1	1	1	1	1
	AcrF	0	1	0	1	1	1	1	1	1	1
	acrD	0	1	0	1	1	1	1	1	1	1
	emrK	0	1	0	1	1	1	1	1	1	1
	mdtC	0	1	0	1	1	1	1	1	1	1
	mdtB	0	1	0	1	1	1	1	1	1	1
	tet(A)	0	1	0	0	0	0	0	0	0	0
antibiotic efflux + reduced permeability to antibiotic	marA	1	1	0	1	1	1	1	1	1	1
antibiotic inactivation	mphA	1	0	0	0	0	0	0	0	0	0
	DHA-1	1	0	0	0	0	0	0	0	0	0
	ampc1	0	1	0	1	1	1	1	1	1	1
	ampC	1	1	1	1	1	1	1	1	1	1
	CTX-M-15	0	1	0	0	0	0	0	0	0	0
	EC-15	0	0	0	1	0	0	0	1	0	0
	EC-14	0	0	0	0	1	1	1	0	1	0
	EC-13	0	0	0	0	0	0	0	0	0	1
antibiotic target replacement	sul1	1	0	0	0	0	0	0	0	0	0
	dfrA17	1	0	0	0	0	0	0	0	0	0
antibiotic target protection	QnrB4	1	0	0	0	0	0	0	0	0	0
	QnrS1	0	1	0	0	0	0	0	0	0	0
antibiotic target alteration	PmrF	1	1	0	1	1	1	1	1	1	1
	eptA	1	1	1	1	1	1	1	1	1	1
	ArnT	1	1	0	1	1	1	1	1	1	1
	bacA	0	1	1	1	1	0	1	1	1	1
	vanG	0	1	0	1	1	1	1	1	1	1
antibiotic target alteration + antibiotic efflux	AcrR mutation	1	1	1	0	1	1	1	1	1	1
	MarR mutations	1	1	1	1	1	1	1	1	1	1
	soxR mutation	1	1	0	1	1	1	1	1	1	1
antibiotic target alteration + antibiotic efflux + reduced permeability to antibiotic	soxS mutation	1	1	0	1	1	1	1	1	1	1

## Sheet: 5B_phenotype_genotype_profile
Sample ID	Phenotypic resistance								Genotyping resistance
	AMP	CTX	CAZ	AZM	CIP	GEN	S	TE	bla-CTX-M-15	bla-DHA1	bla-ampC
MTR_EC02	R	R	R	S	I	S	S	S	N	P	P
MTR_EC03	R	R	R	R	R	S	I	S	P	N	P
MTR_EC05	R	R	R	R	R	I	I	I	N	N	P
MTR_ES05	R	R	R	R	I	S	S	S	N	N	P
MTR_ET01	R	R	R	R	I	S	S	R	N	N	P
MTR_ET06	R	R	R	R	R	I	I	S	N	N	P
MTR_ET08	R	R	R	R	I	R	I	S	N	N	P
MTR_ET09	R	R	R	S	I	S	S	S	N	N	P
MTR_ET11	R	R	R	R	I	I	R	S	N	N	P
MTR_ET12	R	R	R	S	I	S	S	S	N	N	P
Legends	R= Resistant; I= Intermediate; S= Sensitive; CIP= Ciprofloxacin; GEN= Gentamicin; TE= Tetracycline; CTX= Cefotaxime; AMP= Ampicillin; AZM= Azithromycin; CAZ= Ceftazidime; S= Streptomycin.

## Sheet: 5C_VGs
VFclass	Related genes	MTR_EC02	MTR_EC03	MTR_EC05	MTR_ES02	MTR_ET01	MTR_ET06	MTR_ET08	MTR_ET09	MTR_ET11	MTR_ET12
Adherence	fdeC	1	0	1	1	1	1	1	1	1	1
	afaA	0	0	0	0	0	0	1	1	0	1
	cfaA	0	0	0	0	0	1	1	0	1	1
	cfaB	0	0	1	0	1	1	1	0	1	1
	cfaC	0	0	0	0	1	1	1	0	1	1
	cfaD/cfaE	0	0	0	0	1	1	1	0	1	1
	cgsD	0	0	0	0	0	0	0	0	1	0
	csgA	1	1	1	1	1	1	1	1	1	0
	csgB	0	1	1	1	1	1	1	1	1	0
	csgC	0	0	1	0	0	0	0	0	0	0
	csgD	0	1	0	1	1	1	1	1	1	1
	csgF	0	1	1	1	1	1	1	1	1	1
	csgG	0	0	1	1	1	1	1	1	1	1
	ecpA	0	0	1	1	1	1	1	1	1	1
	ecpB	0	0	1	1	1	1	1	1	1	1
	ecpC	1	0	1	1	1	1	1	1	1	1
	ecpD	1	0	1	1	1	1	1	1	1	1
	ecpE	1	0	0	1	1	1	1	1	1	1
	ecpR	0	0	1	1	1	1	1	1	1	1
	elfA	0	0	0	0	1	1	1	0	1	1
	elfC	1	1	0	1	1	1	1	1	1	1
	elfD	0	0	0	1	1	1	1	1	1	1
	elfG	0	1	0	1	1	1	1	1	1	1
	eaeH	0	0	0	1	1	1	1	1	1	1
	hcpA	1	0	0	1	1	1	1	1	1	1
	hcpB	1	1	1	1	1	1	1	1	1	1
	hcpC	1	1	0	1	1	1	1	1	1	1
	fimA	1	1	1	1	1	1	1	1	1	1
	fimB	0	1	1	1	1	1	1	1	1	1
	fimC	1	1	1	1	1	1	1	1	1	1
	fimD	1	1	1	1	1	1	1	1	1	1
	fimE	1	1	1	1	1	1	1	1	1	1
	fimF	1	1	1	1	1	1	1	1	1	1
	fimG	1	1	1	1	1	1	1	1	1	1
	fimH	1	1	1	1	1	1	1	1	1	1
	fimI	0	1	1	1	1	1	1	1	1	1
	flgC	0	0	0	0	0	1	1	0	1	0
	yehA	1	1	1	1	1	1	1	1	1	1
	yehB	1	1	1	1	1	1	1	1	1	1
	yehC	1	1	1	1	1	1	1	1	1	1
	yehD	1	1	1	1	1	1	1	1	1	1
	ompA	1	1	1	1	1	1	1	1	1	1
	pilW	1	0	0	0	0	0	0	0	0	0
Autotransporter	tibA	0	0	0	1	0	0	0	1	0	0
	tibC	0	0	0	1	0	0	0	1	0	0
	aida	0	0	0	0	0	0	0	0	0	0
	aatA	1	1	0	1	0	0	0	1	0	0
	agn43	0	1	0	0	0	0	0	0	0	0
	cah	0	0	0	1	0	0	0	1	0	0
	ehaA	0	0	0	0	1	0	0	0	0	1
	ehaB	1	1	0	1	1	1	1	1	0	1
	air/eaeX	0	1	0	0	1	0	0	0	0	0
	upaG/ehaG	1	0	0	1	1	1	1	1	1	1
	upaH	0	0	0	0	0	0	0	0	1	0
	fepA	1	1	0	1	1	1	1	1	1	1
	fepB	1	1	0	0	1	1	1	1	1	1
	fepC	1	1	1	0	1	1	1	1	1	1
	fepD	1	1	1	0	1	1	1	1	1	1
	fepG	1	1	1	0	1	1	1	1	1	1
Invasion	ibeB	1	1	0	1	1	1	1	1	1	1
	ibeC	1	1	1	1	1	1	1	1	1	1
	tia	0	0	0	1	0	0	0	1	0	0
Iron Uptake	sitA	1	0	0	0	0	0	0	0	0	0
	fes	1	1	1	1	1	1	1	1	1	1
	entS	1	1	1	1	1	1	1	1	1	1
	entA	1	1	1	1	1	1	1	1	1	1
	entB	1	1	1	1	1	1	1	1	1	1
	entC	1	1	1	1	1	1	1	1	1	1
	entD	0	1	0	1	1	1	1	1	1	1
	entE	1	1	0	1	1	1	1	1	1	1
	entF	1	1	1	1	1	1	1	1	1	1
Non-LEE encoded TTSS effectors	espL1	1	1	1	1	1	1	1	1	1	1
	espL4	1	1	1	1	1	1	1	1	1	1
	espR1	1	1	1	1	1	1	1	1	1	1
	espX1	1	1	0	1	1	1	1	1	1	1
	espX4	1	1	1	1	1	1	1	1	1	1
	espX5	1	1	0	1	1	1	1	1	1	1
Secretion system	--	0	1	0	0	1	1	1	0	0	1
	aec15	1	1	1	1	1	1	1	1	1	1
	aec16	1	1	0	0	1	1	1	0	1	1
	aec17	1	1	0	1	1	1	1	1	1	1
	aec18	1	1	0	1	1	1	1	1	1	1
	aec19	1	0	0	0	1	1	1	0	1	1
	aec22	1	1	0	0	1	1	1	0	1	1
	aec23	1	1	0	0	1	1	1	0	1	1
	aec24	1	0	0	0	1	1	1	0	1	1
	aec25	1	1	0	0	1	1	1	0	1	1
	aec26	1	1	0	0	1	1	1	0	1	1
	aec27/clpV	1	0	0	0	1	1	1	0	1	1
	aec28	1	0	0	0	1	1	1	0	1	1
	aec29	1	1	0	1	1	1	1	1	1	1
	aec30	1	1	0	0	1	1	1	0	1	1
	aec31	1	1	0	0	1	1	1	0	1	1
	aec32	1	0	0	1	1	1	1	1	1	1
	gspC	1	1	0	1	1	1	1	1	1	1
	gspD	1	1	0	1	1	1	1	1	1	1
	gspE	1	1	0	1	1	1	1	1	1	1
	gspF	1	1	0	0	1	1	1	0	1	1
	gspG	1	1	0	0	1	1	1	0	1	1
	gspH	1	1	0	0	1	1	1	0	1	1
	gspI	1	1	0	0	1	1	1	0	1	1
	gspJ	1	1	0	0	1	1	1	0	1	1
	gspK	1	1	1	0	1	1	1	0	1	1
	gspL	1	1	0	1	1	1	1	1	1	1
	gspM	1	1	1	1	1	1	1	1	1	1
Toxin	fliC	0	0	0	0	1	0	0	0	0	0
	astA	0	0	0	1	0	0	0	1	0	0
	hha	0	1	0	1	0	0	0	1	1	1
	hlyE/clyA	1	1	0	1	1	1	1	1	1	1
Fimbrial adherence determinants	pefC	0	0	0	1	0	0	0	1	0	0
	pefD	0	0	0	0	0	0	0	1	0	0
	stjC	0	0	0	1	0	0	0	1	0	0
	lpfA	0	0	0	0	1	1	1	0	1	1
	lpfB	0	0	0	0	0	0	0	0	0	1
	lpfC	0	0	0	0	0	0	0	0	0	1
	lpfE	0	0	0	0	0	0	0	0	0	1
Serum resistance		0	0	0	0	1	1	1	0	1	0
Immune evasion	iss	0	0	0	0	0	0	0	0	0	1
	ompT	1	0	0	1	0	1	1	1	1	1
Stress survival	gad	1	1	1	1	1	1	1	1	1	1
	clpK1	0	0	1	0	0	0	0	0	0	0
Others	terC	1	1	0	1	1	1	1	1	1	1
	nlpl	1	1	1	1	1	1	1	1	1	1
	gtrB	0	1	0	0	0	0	0	0	0	0
	gtrA	0	1	0	1	0	0	0	1	0	0
	aslA	1	1	1	1	0	0	0	1	0	0
	shiA	1	0	0	0	0	0	0	0	0	0

## Sheet: 5D_MGEs
Strains	Integration/Excision	Replication / Recombination / Repair	Phage	Transfer	Stability / Transfer / Defense
C2	fis, ihfA, ihfB, insA3, insA8, insB, insB1, insC2, insD, insD1, insE1, insE3, insF, insF1, insF3, insH6, insI4, insJ, insK, insL1, insN1, insO1, int, intA, intA_3, intD, intR, intS, intS_1, intS_7, pinR, rayT, rdgC, slp, tnpA, tnpB, tnpC, tns3, xerC, xerC_3, xerD, yhhI, yncI	Fi_ORF45, PSLT051, alkA, alkB, atl, diaA, dinB, dinD, dinI, dinI_2, dnaA, dnaB, dnaC, dnaC_2, dnaE, dnaG, dnaJ, dnaN, dnaQ, dnaT, dnaX, dpiA, ftsZ, gyrA, gyrB, hda, hns, holA, holB, holE_2, hupA, hupB, ligA, mug, mukB, mukF, mutH, mutL, mutM, mutS, mutY, nei, nfi, nfo, nth, parB_1, parB_3, parC, parE, parM, pifC, polA, polB, priB, priC, radA, radC, rarA, recA, recB, recC, recD, recE, recE_1, recF…	A, B, CI-HTT, D, E, FII, Fi, G, H, I, J, K, L, M, Nu1, Q, Q_3, R, Rz, STY4635, S_2, U, Z, ant, apl, c3172, cI, cII, cca, clpA, clpB, clpP, clpX, dicB, dnaK, ea47, essD, exc, fxsA, groL, groS, hflB, hflC, hflD, hflK, lexA, lexA_2, mnt, ner, nohD1, nusA, nusB, pifA, qmcA, quuD, quuD_1, rrrD, sieB, sohB_1, ssb, sspA, stf, tfaQ_1, thyA, tmk, torI, ybcS, ybiI_1, ybl78, ydaT	PHG31ORF130c, abrB, bamA, comM, copR, cpxA, cpxR, dut, fhuE, finO, lamB, mobB, nikB, ompA, oppA, oppB, oppC, oppD, oppF, pilD, pilT, sdiA, sopA, tonB, traD, traG, traI_2, traU, traW, traX, traY, trbA, trbB, trbC, ybaV, ygaD, yggA	ardA, brxL, cas1, ccdB, cnu, dam_1, dcm, dinJ, dptF, ecnB, ghoS, ghoT, hicA1, hicB1, higA, higB, hipA, hokD1, hokE, hypothetical, kil, ldrB, mazE, mazF, mazG, mod, mqsA, mqsR, orf50, pemI, pemK, prlF, ratA, rcbA, rsrIM, srnB, stbB, yafN, yafO, yafQ, yefM, yfdM, yhaV, yoeB, yubI
C3	bin3_2, fis, gin, ihfA, ihfB, insA, insA3, insA8, insB, insC1, insC2, insD3, insE1, insE3, insF, insH6, insI4, insJ, insK, insO1, insZ, int, int2, intD_3, intS_7, rayT, rdgC, slp, tnpA, tnpB, tnpM, tnpR, tns3, xerC, xerD, xerD_3, ydcC, yhhI, yncI	Fi_ORF45, PSLT051, alkA, alkB, atl, diaA, dinB, dinD, dinI, dnaA, dnaB, dnaB_1, dnaC, dnaE, dnaE2, dnaG, dnaJ, dnaN, dnaQ, dnaT, dnaX, dpiA, ftsZ, gyrA, gyrB, hda, hns, holA, holB, holE_2, hupA, hupB, ligA, mug, mukB, mukF, mutH, mutL, mutM, mutS, mutY, nei, nfi, nfo, nth, parC, parE, polA, polB, priB, priC, radA, radC, rarA, rdgB, recA, recB, recC, recD, recF, recG, recJ, recN, recO, recQ, recR,…	A, B, CI, CRO, D, E, FII, Fi, G, GP_2, H, I, J, K, L, M, N, O, O_1, P, P19, Q, R, Rz, U, V, W, X, Y, Z, abc, bet, c3172, cII, cIII, cca, clpA, clpB, clpP, clpS, clpX, cohE, cox, dnaK, ea10, ea22, ea8.5, essD, exoD, fI, fxsA, gamW, gene, gpJ, gpT, gpU, groL, groS, hflB, hflC, hflD, hflK, kil, lexA, lysA, lysB, lysC, mnt, ner, ninB, ninG, ninH, nohD1, nusA, nusB, nusG, ogr, qmcA, quuD, ral, rrrD, s…	PHG31ORF130c, abrB, bamA, comM, copR, cpxA, cpxR, dut, fhuE, lamB, ompA, oppA, oppB, oppC, oppD, oppF, pilD, pilT, sdiA, tonB, traG, ybaV, ygaD	cas1, cas6e, cbtA, cnu, dam_1, dcm, dinJ, ecnB, ghoS, ghoT, hicA1, hicB1, higA, higB, hipA, hipB, hokG, hsdR, hypothetical, kilW, ldrB, mazE, mazF, mazG, mokC, mqsA, mqsR, prlF, ratA, relB, relE, srnB, vapB, vapC, yafN, yafO, yafQ, yafW, yefM, yhaV, yoeB
C5	agi5_001, fis, ihfB, insA8, insB, insB1, insE1, insE3, insF, insF1, insF3, insH6, insL1, int, intA_3, intE, intR, intS_7, pinR, rdgC, slp, tnpB, tns3, xerC_2, xerC_3, xerD, xerD_3, xisR, ydcC, yhhI	Fi_ORF45, PSLT051, alkB, diaA, dinB, dinD, dnaA, dnaB, dnaC, dnaE, dnaE2, dnaG, dnaJ, dnaN, dnaQ, dnaT, dnaX, ftsZ, gyrA, gyrB, hda, hns, holA, ligA, mug, mukB, mukF, mutL, mutM, mutY, nfi, nfo, parB_1, parC, parE, polA, polB, priC, radC, rdgB, recA, recB, recD, recE, recF, recG, recJ, recN, recO, recQ, recR, recT, rep, repA, repL, rmuC, rnhA, rnhB, rnpA, rnr, rop, rph, rutA, ruvA, ruvB, ruvC, sb…	A, B, D, E, O, P, Q, Rz, ant, cca, clpA, clpB, cro, dnaK, essD, exoD, fI, ftsH, fxsA, groL, groS, hflB, hflC, hflK, lexA, mnt, ner, nusA, nusB, nusG, prtR, qmcA, quuD, rrrD, sieB, sspA, stf, t2655, tfaQ_1, ybiI_1, ydaT, ydaT_1	PHG31ORF130c, copR, cpxA, cpxR, lamB, mobB, mobB-like2, ompA, oppA, oppB, oppC, oppD, oppF, pilT, tonB, traC, traF, traG, trbJ, triL, virB10, virB11, virB4, virB6, virB8, virB9, ygaD	ardC, cas1, cnu, dcm, ecnB, ghoS, hicA1, hicB1, higA, hipA, hokD, hsdM_2, hsdR, kikA, kil, ldrB, mazE, mazF, mazG, mqsA, mqsR, noc_1, ratA, rcbA, yafQ, yafW
R5	R00164, fis, hin_2, ihfA, ihfB, insA8, insB, insC1, insC2, insD1, insE3, insF3, insF4, insH6, insJ, insK, insL1, insN1, insO1, insO2, insZ, int, intA_3, intD, intD_3, intS_7, int_1, rayT, rdgC, slp, tnpA, tnpB, tns3, xerC, xerC_3, xerD, xerD_3, xis, ydcC, yhhI, yncI	DnaG, Fi_ORF45, PSLT051, alkA, alkB, atl, diaA, dinB, dinD, dinI, dnaA, dnaB, dnaB_1, dnaC, dnaE, dnaE2, dnaG, dnaJ, dnaN, dnaQ, dnaT, dnaX, dpiA, ftsZ, gyrA, gyrB, hda, hns, holA, holB, holE_2, hupA, hupB, ligA, mug, mukB, mukF, mutH, mutL, mutM, mutS, mutY, nei, nfi, nfo, ninB, nth, parB_1, parC, parE, polA, polB, priB, priC, radA, radC, rarA, rdgB, recA, recB, recC, recD, recE, recF, recG, rec…	A, B, D, E, FII, H, I, J_2, K, L, M, N, O, P, Q, R, Rz, S, STY4635, V, W, X, Y, cI, cII, cca, clpA, clpB, clpP, clpS, clpX, cox, dicB, dnaK, ea22, essD, fI, fxsA, gpS, gpT, gpU, groL, groS, hflB, hflC, hflD, hflK, lexA, lysA, lysB, lysC, mnt, nan, ner, nusA, nusB, nusG, ogr, ompA, orf23, qmcA, quuD, rrrD, rrrD_4, sspA, stf, terS, tfaE, tfaQ_1, thyA, tmk, tmp, torI, ybiI_1, ybl30, ydaT_1	PHG31ORF130c, abrB, bamA, comM, copR, cpxA, cpxR, dut, fhuE, lamB, ompA, oppA, oppB, oppC, oppD, oppF, pilD, pilT, sdiA, tonB, traG, ybaV, ygaD	NGR_a02800, cnu, dam_1, dcm, dinJ, ecnB, ghoS, ghoT, hicA1, hicB1, higA, higB, hipA, hipB, hokE, hokG, hsdM, hsdM_2, hsdR, ldrB, mazE, mazF, mazG, mokC, mqsA, mqsR, noc_1, prlF, ratA, rsrIM, srnB, yafN, yafO, yafQ, yafW, yefM, yfdM, yhaV, yoeB
T1	alpA, fis, hin, ihfA, ihfB, insA, insA3, insB, insE3, insF1, insF3, insN1, insO1, int, intA_3, intD, intS_7, int_1, pinR, rdgC, slp, tnpB, tns3, xerC, xerC_2, xerD, yncI	Fi_ORF45, PSLT051, alkA, alkB, atl, diaA, dinB, dinD, dinI, dnaA, dnaB, dnaB_2, dnaC, dnaE, dnaE2, dnaG, dnaJ, dnaN, dnaQ, dnaT, dnaX, dpiA, ftsZ, gyrA, gyrB, hda, hns, holA, holB, holE_2, hupA, hupB, ligA, mug, mukB, mukF, mutH, mutL, mutM, mutS, mutY, nei, nfi, nfo, nth, parC, parE, polA, polB, priB, priC, radA, rarA, rdgB, recA, recB, recC, recD, recE_1, recF, recG, recJ, recN, recO, recQ, rec…	A, Alpha, B, D, E, FII, GP_2, H, I, J, K, K_1, L, M, N, O, P, Q, R, Rz, S, SPUPF_00062, S_3, U, V, W, X, Y, Z, abc, ant, cI, cII, cIII, cca, clpA, clpB, clpP, clpP_2, clpS, clpX, cohE, cox, cro, dicB, dnaK, ea10, ea22, erf, essD, fI, fxsA, gene, gpG_1, gpJ, gpT, gpU, groL, groS, hflB, hflC, hflD, hflK, kil, lexA, lexA_2, lysA, lysB, lysC, mnt, mnt_2, ner, ninB, ninH, nusA, nusB, nusG, ogr, orf16,…	PHG31ORF130c, abrB, bamA, comM, copR, cpxA, cpxR, dut, fhuE, lamB, ompA, oppA, oppB, oppC, oppD, oppF, pilD, pilT, sdiA, tonB, traG, ybaV, ygaD	cas1, cas6e, casB, cnu, dam_1, dcm, dinJ, ecnB, ghoS, ghoT, hicB1, higA, higA_3, hipA, hipB, hokD1, hokG, ldrB, mazE, mazF, mazG, mokC, orf50, prlF, ratA, relE, vapB, vapC, yafQ, yefM, yfdM, yhaV, yoeB
T6	fis, ihfA, ihfB, insA, insE3, insF, insF3, insN1, insO1, insQ_2, int, intD_3, int_1, pinR, rdgC, slp, tnpB, tns3, xerC, xerC_3, xerD, yncI	Fi_ORF45, PSLT051, alkA, alkB, atl, diaA, dinB, dinI, dnaA, dnaB, dnaC, dnaE, dnaE2, dnaG, dnaJ, dnaN, dnaQ, dnaT, dnaX, dpiA, ftsZ, gyrA, gyrB, hda, hns, holA, holB, holE_2, hupA, hupB, ligA, mug, mukB, mukF, mutH, mutL, mutM, mutS, mutY, nei, nfi, nfo, nth, parC, parE, polA, polB, priB, priC, radA, rarA, rdgB, recA, recB, recC, recD, recE_1, recF, recG, recJ, recN, recO, recQ, recR, recX, rep, …	A, B, D, E, FII, Fi, G, H, I, J, K, L, M, N, Nu1, O, P, Q, R, Rz, S, STY4635, U, V, W, X, Y, Z, c3172, cII, cca, clpA, clpB, clpP, clpP_2, clpS, clpX, cohE, cox, dicB, dicC, dnaK, essD, essD_2, fI, fxsA, gene, gpG_1, gpS, gpT, gpU, groL, groS, hflB, hflC, hflD, hflK, lexA, lexA_2, lysA, lysB, lysC, nan, ner, nohD1, nusA, nusB, nusG, ogr, qmcA, quuD_1, quuQ_2, rrrD, sohB_1, sspA, stf, t2655, tfaQ,…	PHG31ORF130c, abrB, bamA, comM, copR, cpxA, cpxR, dut, fhuE, lamB, ompA, oppA, oppB, oppC, oppD, oppF, pilD, pilT, sdiA, tonB, traG, ybaV, ygaD	cas1, cas6e, casB, chpS, cnu, dam, dam_1, dcm, dinJ, ecnB, ghoS, ghoT, hicB1, higA, higA_3, hipA, hipB, hokD1, hokG, ldrB, mazE, mazF, mazG, mokC, orf50, prlF, ratA, relE, vapB, vapC, yafQ, yefM, yhaV, yoeB
T8	fis, ihfA, ihfB, insA, insE3, insF, insF3, insN1, insO1, insQ_2, int, intD_3, int_1, pinR, rdgC, slp, tnpB, tns3, xerC, xerC_3, xerD, yncI	Fi_ORF45, PSLT051, alkA, alkB, atl, diaA, dinB, dinI, dnaA, dnaB, dnaC, dnaE, dnaE2, dnaG, dnaJ, dnaN, dnaQ, dnaT, dnaX, dpiA, ftsZ, gyrA, gyrB, hda, hns, holA, holB, holE_2, hupA, hupB, ligA, mug, mukB, mukF, mutH, mutL, mutM, mutS, mutY, nei, nfi, nfo, nth, parC, parE, polA, polB, priB, priC, radA, rarA, rdgB, recA, recB, recC, recD, recE_1, recF, recG, recJ, recN, recO, recQ, recR, recX, rep, …	A, B, D, E, FII, Fi, G, H, I, J, K, L, M, N, Nu1, O, P, Q, R, Rz, S, STY4635, U, V, W, X, Y, Z, c3172, cII, cca, clpA, clpB, clpP, clpP_2, clpS, clpX, cohE, cox, dicB, dicC, dnaK, essD, essD_2, fI, fxsA, gene, gpG_1, gpS, gpT, gpU, groL, groS, hflB, hflC, hflD, hflK, lexA, lexA_2, lysA, lysB, lysC, nan, ner, nohD1, nusA, nusB, nusG, ogr, qmcA, quuD_1, quuQ_2, rrrD, sohB_1, sspA, stf, t2655, tfaQ,…	PHG31ORF130c, abrB, bamA, comM, copR, cpxA, cpxR, dut, fhuE, lamB, ompA, oppA, oppB, oppC, oppD, oppF, pilD, pilT, sdiA, tonB, traG, ybaV, ygaD	cas1, cas6e, casB, chpS, cnu, dam, dam_1, dcm, dinJ, ecnB, ghoS, ghoT, hicB1, higA, higA_3, hipA, hipB, hokD1, hokG, ldrB, mazE, mazF, mazG, mokC, orf50, prlF, ratA, relE, vapB, vapC, yafQ, yefM, yhaV, yoeB
T9	R00164, fis, ihfA, ihfB, insA8, insB, insC, insC1, insC2, insD1, insE3, insF3, insH6, insJ, insK, insL1, insN1, insO2, insZ, int, intA_3, intD, intD_3, intS_7, int_1, rayT, rdgC, slp, tnpA, tnpB, tns3, xerC, xerC_3, xerD, xerD_3, xis, ydcC, yhhI, yncI	DnaG, Fi_ORF45, PSLT051, alkA, alkB, atl, diaA, dinB, dinD, dinI, dnaA, dnaB, dnaB_1, dnaC, dnaE, dnaE2, dnaG, dnaJ, dnaN, dnaQ, dnaT, dnaX, dpiA, ftsZ, gyrA, gyrB, hda, hns, holA, holB, holE_2, hupA, hupB, ligA, mug, mukB, mukF, mutH, mutL, mutM, mutS, mutY, nei, nfi, nfo, ninB, nth, parB_1, parC, parE, polA, polB, priB, priC, radA, radC, rarA, rdgB, recA, recB, recC, recD, recE, recF, recG, rec…	A, B, D, E, FII, H, I, J, J_2, K, L, M, N, O, P, Q, R, Rz, S, STY4635, V, W, X, Y, cI, cII, cca, clpA, clpB, clpP, clpS, clpX, cox, dicB, dnaK, ea22, essD, fI, fxsA, gpS, gpT, gpU, groL, groS, hflB, hflC, hflD, hflK, lexA, lysA, lysB, lysC, mnt, nan, ner, nusA, nusB, nusG, ogr, ompA, orf23, qmcA, quuD, rrrD, rrrD_4, sspA, stf, terS, tfaE, tfaQ_1, thyA, tmk, tmp, torI, ybiI_1, ybl30, ydaT_1	PHG31ORF130c, abrB, bamA, comM, copR, cpxA, cpxR, dut, fhuE, lamB, ompA, oppA, oppB, oppC, oppD, oppF, pilD, pilT, sdiA, tonB, traG, ybaV, ygaD	NGR_a02800, cbtA, cnu, dam_1, dcm, dinJ, ecnB, ghoS, ghoT, hicA1, hicB1, higA, higB, hipA, hipB, hokE, hokG, hsdM, hsdM_2, hsdR, ldrB, mazE, mazF, mazG, mokC, mqsA, mqsR, noc_1, prlF, ratA, rsrIM, srnB, yafN, yafO, yafQ, yafW, yefM, yfdM, yhaV, yoeB
T11	fis, ihfA, ihfB, insA, insE3, insF, insF3, insN1, insO1, insQ_2, int, intD_3, int_1, pinR, rdgC, slp, tnpB, tns3, xerC, xerC_3, xerD, yncI	Fi_ORF45, PSLT051, alkA, alkB, atl, diaA, dinB, dinI, dnaA, dnaB, dnaC, dnaE, dnaE2, dnaG, dnaJ, dnaN, dnaQ, dnaT, dnaX, dpiA, ftsZ, gyrA, gyrB, hda, hns, holA, holB, holE_2, hupA, hupB, ligA, mug, mukB, mukF, mutH, mutL, mutM, mutS, mutY, nei, nfi, nfo, nth, parC, parE, polA, polB, priB, priC, radA, rarA, rdgB, recA, recB, recC, recD, recE_1, recF, recG, recJ, recN, recO, recQ, recR, recX, rep, …	A, B, D, E, FII, Fi, G, H, I, J, K, L, M, N, Nu1, O, P, Q, R, Rz, S, STY4635, U, V, W, X, Y, Z, c3172, cII, cca, clpA, clpB, clpP, clpP_2, clpS, clpX, cohE, cox, dicB, dicC, dnaK, essD, essD_2, fI, fxsA, gene, gpG_1, gpS, gpT, gpU, groL, groS, hflB, hflC, hflD, hflK, lexA, lexA_2, lysA, lysB, lysC, nan, ner, nohD1, nusA, nusB, nusG, ogr, qmcA, quuD_1, quuQ_2, rrrD, sohB_1, sspA, stf, t2655, tfaQ,…	PHG31ORF130c, abrB, bamA, comM, copR, cpxA, cpxR, dut, fhuE, lamB, ompA, oppA, oppB, oppC, oppD, oppF, pilD, pilT, sdiA, tonB, traG, ybaV, ygaD	cas1, cas6e, casB, chpS, cnu, dam, dam_1, dcm, dinJ, ecnB, ghoS, ghoT, hicB1, higA, higA_3, hipA, hipB, hokD1, hokG, ldrB, mazE, mazF, mazG, mokC, orf50, prlF, ratA, relE, vapB, vapC, yafQ, yefM, yhaV, yoeB
T12	alpA, fis, ihfA, ihfB, insA, insE3, insF3, intD, intD_3, intE, intS_1, int_1, rdgC, slp, tnpA, tnpB, tns3, xerC, xerD, xis, yncI	Fi_ORF45, PSLT051, alkA, alkB, atl, diaA, dinB, dinD, dinI, dnaA, dnaB, dnaC, dnaE, dnaE2, dnaG, dnaJ, dnaN, dnaQ, dnaT, dnaX, dpiA, ftsZ, gyrA, gyrB, hda, hns, holA, holB, holE_2, hupA, hupB, ligA, mug, mukB, mukF, mutH, mutL, mutM, mutS, mutY, nei, nfi, nfo, nth, parC, parE, polA, polB, priB, priC, radA, rarA, rdgB, recA, recB, recC, recD, recE_1, recF, recG, recJ, recN, recO, recQ, recR, recX,…	A, Alpha, B, D, E, FII, Fi, G, H, I, J, K, L, M, N, O, P, Q, Q_3, R, RZ1, Rz, S, S_5, U, V, W, X, Y, Z, bet, c3172, cca, clpA, clpB, clpP, clpS, clpX, cohE, cox, cro, croE, dicB, dnaK, essD, exoD, fI, fxsA, gamW, gene, gpT, gpU, gpd, groL, groS, hflB, hflC, hflD, hflK, lexA, lexA_2, lysA, lysB, lysC, ner, nohD1, nusA, nusB, nusG, ogr, orf16, orf17, orf19, orf7, prtR, qmcA, quuD, quuD_1, rexA, rex…	PHG31ORF130c, abrB, bamA, comM, copR, cpxA, cpxR, dut, fhuE, lamB, ompA, oppA, oppB, oppC, oppD, oppF, pilD, pilT, sdiA, tonB, traG, ybaV, ygaD	cas1, cas6e, casB, cbtA, cnu, dam_1, dcm, dinJ, ecnB, ghoS, ghoT, hicA1, hicB1, higA, hipA, hipB, hokD1, hokG, hsdM, hsdR, ldrB, mazE, mazF, mazG, mokC, orf50, prlF, ratA, relE, rsrIM, vapB, vapC, yafQ, yafW, yhaV
