# Supplementary material for: Genome-wide analysis of extended-spectrum beta-lactamase-producing Escherichia coli from seafood in Bangladesh: population structure, resistome, virulome, and global dissemination patterns
Source: Front Microbiol. 2026 Feb 6;17:1737712. doi: 10.3389/fmicb.2026.1737712 (PMC12920492; doi:10.3389/fmicb.2026.1737712)
Supplement: SUPPLEMENTARY TABLE S8 — Metadata and genomic characteristics of E. coli isolates (n = 723) used to construct the global phylogeny. The table includes isolate ID, sample source, and country of origin, along with detected antimicrobial resistance (AMR) genes, virulence-associated genes, plasmid replicon types, and serotypes, all of which were used to annotate and interpret phylogenetic relationships. The last 10 isolates at the bottom of the sheet were our isolates, which were compared (Yellow marking). [file Table_8.xlsx]

## Sheet: Sheet1
ID	Sample Source	Country	AMR genes				Virulence genes									Plamids				Serotypes
			CTX-M-15	DHA-1	ampC	ampC1	astA	csgD	entA	entB	espX1	fepA	fimH	gspD	gtrA	Col440I_1	ColRNAI_1	IncFIA_1	IncFIB(pHCM2)	O166:H45	O8:H19	O105:H7	O105:H32	O8/O46/O134:H53	O147	H12
GCA_023546885.1	Aquatic_water	Newzeland	0	0	1	0	0	1	1	1	0	1	1	1	0	0	0	0	0	0	0	0	0	0	0	0
GCA_023546865.1	Aquatic_water	Newzeland	0	0	1	0	0	1	1	1	0	1	1	1	0	0	0	0	0	0	0	0	0	0	0	0
GCA_023546845.1	Aquatic_water	Newzeland	0	0	1	0	0	1	1	1	0	1	1	1	0	0	0	1	0	0	0	0	0	0	0	0
GCA_023546825.1	Aquatic_water	Newzeland	1	0	1	1	0	1	1	1	1	1	1	1	0	0	0	1	0	0	0	0	0	0	0	0
GCA_030206285.1	Human	Czech Republic	1	0	1	0	0	1	1	1	0	1	1	0	0	0	0	1	0	0	0	0	0	0	0	0
GCA_030206275.1	Human	Czech Republic	1	0	1	0	0	1	1	1	0	1	1	1	0	0	0	1	0	0	0	0	0	0	0	0
GCA_030206235.1	Human	Czech Republic	1	0	1	0	0	1	1	1	0	1	1	1	0	0	0	1	0	0	0	0	0	0	0	0
GCA_030206225.1	Human	Czech Republic	1	0	1	0	0	1	1	1	0	1	1	0	0	0	0	1	0	0	0	0	0	0	0	0
GCA_030206215.1	Human	Czech Republic	1	0	1	1	1	0	1	1	0	1	1	1	0	0	0	0	0	0	0	0	0	0	0	0
GCA_030206195.1	Human	Czech Republic	1	0	1	0	0	1	1	1	0	1	1	1	0	0	0	1	0	0	0	0	0	0	0	0
GCA_030206175.1	Human	Czech Republic	1	0	1	0	1	1	1	1	0	1	1	1	0	0	0	0	0	0	0	0	0	0	0	0
GCA_030206125.1	Human	Czech Republic	0	0	1	0	1	1	1	1	0	1	1	1	0	0	0	0	0	0	0	0	0	0	0	0
GCA_030206115.1	Human	Czech Republic	1	0	1	0	0	1	1	1	0	1	1	0	0	0	0	1	0	0	0	0	0	0	0	0
GCA_030206095.1	Human	Czech Republic	1	0	1	0	0	1	1	1	0	1	0	1	0	0	1	0	0	0	0	0	0	0	0	0
GCA_030206105.1	Human	Czech Republic	0	0	1	1	0	1	1	1	1	1	1	1	0	0	1	0	0	0	0	0	0	0	0	0
GCA_030206075.1	Human	Czech Republic	1	0	1	0	0	1	1	1	0	1	1	0	0	0	0	1	0	0	0	0	0	0	0	0
GCA_030206025.1	Human	Czech Republic	1	0	1	0	0	1	1	1	0	1	1	0	0	0	0	1	0	0	0	0	0	0	0	0
GCA_030206045.1	Human	Czech Republic	1	0	1	0	1	1	1	1	0	1	1	1	0	0	0	0	0	0	0	0	0	0	0	0
GCA_030205995.1	Human	Czech Republic	0	0	1	0	0	1	1	1	0	1	1	1	0	0	0	1	0	0	0	0	0	0	0	0
GCA_030206005.1	Human	Czech Republic	1	0	1	0	0	1	1	1	0	1	1	1	0	0	0	1	0	0	0	0	0	0	0	0
GCA_030205975.1	Human	Czech Republic	1	0	1	0	0	1	1	1	0	1	1	0	0	0	0	1	0	0	0	0	0	0	0	0
GCA_030205945.1	Human	Czech Republic	1	0	1	0	0	1	1	1	0	1	1	0	0	0	1	1	0	0	0	0	0	0	0	0
GCA_030205935.1	Human	Czech Republic	1	0	1	0	0	1	1	1	0	1	1	0	0	0	0	1	0	0	0	0	0	0	0	0
GCA_030205915.1	Waste_water	Czech Republic	0	0	1	0	0	1	1	1	0	1	1	1	0	0	0	0	0	0	0	0	0	0	0	0
GCA_030205895.1	Waste_water	Czech Republic	1	0	1	1	0	1	1	1	1	1	0	1	0	0	0	0	0	0	0	0	0	0	0	0
GCA_030205875.1	Waste_water	Czech Republic	0	0	1	0	0	1	1	1	1	1	1	1	1	0	0	0	0	0	0	0	0	0	0	0
GCA_030205855.1	Waste_water	Czech Republic	0	0	1	0	0	1	1	1	0	1	1	1	0	0	0	0	0	0	0	0	0	0	0	0
GCA_030205835.1	Waste_water	Czech Republic	0	0	1	0	0	1	1	1	0	1	1	1	0	0	0	1	0	0	0	0	0	0	0	0
GCA_030205815.1	Waste_water	Czech Republic	0	0	1	1	0	1	1	1	1	1	1	1	0	0	1	0	0	0	0	0	0	0	0	0
GCA_030205795.1	Waste_water	Czech Republic	1	0	1	1	1	0	1	1	1	1	1	0	0	1	0	0	0	0	0	0	0	0	0	0
GCA_030205775.1	Waste_water	Czech Republic	1	0	1	0	0	1	1	1	0	1	1	1	0	0	0	1	0	0	0	0	0	0	0	0
GCA_030205755.1	Waste_water	Czech Republic	1	0	1	1	0	1	1	1	1	1	1	1	0	0	1	0	0	0	0	0	0	0	0	0
GCA_030205715.1	Waste_water	Czech Republic	0	0	1	0	0	1	1	1	0	1	0	1	0	0	1	1	0	0	0	0	0	0	0	0
GCA_030205705.1	Waste_water	Czech Republic	0	0	1	1	0	1	1	1	1	1	1	1	0	0	1	0	0	0	0	0	0	0	0	0
GCA_030205695.1	Waste_water	Czech Republic	0	1	1	1	0	1	1	1	1	1	1	0	0	0	0	0	0	0	0	0	0	0	0	0
GCA_030205675.1	Waste_water	Czech Republic	0	0	1	1	0	1	1	1	1	1	1	1	0	0	1	0	0	0	0	0	0	0	0	0
GCA_030205655.1	Waste_water	Czech Republic	0	0	1	1	0	1	1	1	1	1	1	1	0	0	1	0	0	0	0	0	0	0	0	0
GCA_030205625.1	Waste_water	Czech Republic	1	0	1	1	1	1	1	1	1	1	0	0	0	1	1	0	0	0	0	0	0	0	0	0
GCA_030205595.1	Waste_water	Czech Republic	0	0	1	1	0	1	1	1	1	1	1	1	1	0	0	0	0	0	0	0	0	0	0	0
GCA_030205585.1	Waste_water	Czech Republic	0	0	1	1	0	1	1	1	1	1	1	0	0	0	0	0	0	0	0	0	0	0	0	0
GCA_030205575.1	Waste_water	Czech Republic	0	0	1	1	0	1	1	1	1	1	1	0	0	0	1	1	0	0	0	0	0	0	0	0
GCA_030205555.1	Waste_water	Czech Republic	1	0	1	0	0	1	1	1	0	1	1	1	0	0	0	0	0	0	0	0	0	0	0	0
GCA_030205535.1	Waste_water	Czech Republic	1	0	1	1	0	1	1	1	1	1	1	1	0	0	0	0	0	0	0	0	0	0	0	0
GCA_030205515.1	Waste_water	Czech Republic	0	0	1	0	0	1	1	1	1	1	1	1	0	0	0	0	0	0	0	0	0	0	0	0
GCA_030205475.1	Waste_water	Czech Republic	0	0	1	1	0	1	1	1	1	1	1	1	0	0	0	1	0	0	0	0	0	0	0	0
GCA_030205485.1	Waste_water	Czech Republic	0	0	1	1	0	1	1	1	1	1	1	1	0	0	0	1	0	0	0	0	0	0	0	0
GCA_030205455.1	Waste_water	Czech Republic	1	0	1	1	0	0	1	1	1	1	1	0	1	0	0	0	0	0	0	0	0	0	0	0
GCA_030205425.1	Waste_water	Czech Republic	1	0	1	1	0	1	1	1	1	1	1	1	0	0	0	0	0	0	0	0	0	0	0	0
GCA_030205415.1	Waste_water	Czech Republic	0	0	1	1	0	1	1	1	1	1	1	1	0	0	0	1	0	0	0	0	0	0	0	0
GCA_030205395.1	Waste_water	Czech Republic	1	0	1	1	0	1	1	1	1	1	1	1	0	0	0	0	0	0	0	0	0	0	0	0
GCA_030205365.1	Waste_water	Czech Republic	0	0	1	1	0	1	1	1	1	1	1	0	0	0	1	0	0	0	0	0	0	0	0	0
GCA_030205355.1	Waste_water	Czech Republic	0	0	1	1	0	1	1	1	1	1	1	1	0	0	1	0	0	0	0	0	0	0	0	0
GCA_030205335.1	Waste_water	Czech Republic	0	0	1	0	0	1	1	1	0	1	1	1	0	0	0	1	0	0	0	0	0	0	0	0
GCA_030205315.1	Waste_water	Czech Republic	0	0	1	1	0	1	1	1	1	1	0	1	0	0	0	0	0	0	0	0	0	0	0	0
GCA_030205275.1	Waste_water	Czech Republic	0	0	1	1	0	1	1	1	1	1	1	0	0	0	0	0	0	0	0	0	0	0	0	0
GCA_030205285.1	Waste_water	Czech Republic	0	0	1	1	0	1	1	1	1	1	1	1	0	0	1	0	0	0	0	0	0	0	0	0
GCA_030205255.1	Waste_water	Czech Republic	0	0	1	0	0	1	1	1	1	1	0	1	0	0	0	0	0	0	0	0	0	0	0	0
GCA_030205215.1	Waste_water	Czech Republic	1	0	1	0	0	1	1	1	0	1	1	1	0	0	0	1	0	0	0	0	0	0	0	0
GCA_030205225.1	Waste_water	Czech Republic	0	0	1	1	0	1	1	1	1	1	1	1	0	0	1	0	0	0	0	0	0	0	0	0
GCA_030205195.1	Waste_water	Czech Republic	0	0	1	1	0	1	1	1	1	1	1	1	0	0	1	0	0	0	0	0	0	0	0	0
GCA_030205175.1	Waste_water	Czech Republic	0	0	1	1	0	1	1	1	1	1	1	1	0	0	1	0	0	0	0	0	0	0	0	0
GCA_030205145.1	Waste_water	Czech Republic	0	0	1	1	0	1	1	1	1	1	1	1	0	0	1	0	0	0	0	0	0	0	0	0
GCA_030205115.1	Waste_water	Czech Republic	0	0	1	0	0	1	1	1	1	1	0	1	0	0	0	0	0	0	0	0	0	0	0	0
GCA_030205125.1	Waste_water	Czech Republic	1	0	1	0	0	1	1	1	0	1	1	1	0	0	0	1	0	0	0	0	0	0	0	0
GCA_030205075.1	Waste_water	Czech Republic	0	0	1	1	0	1	1	1	1	1	1	1	0	0	0	0	0	0	0	0	0	0	0	0
GCA_030205065.1	Waste_water	Czech Republic	0	0	1	1	0	1	1	1	1	1	1	0	0	0	0	0	0	0	0	0	0	0	0	0
GCA_030205045.1	Waste_water	Czech Republic	1	0	1	1	0	1	1	1	0	1	1	1	0	0	1	0	0	0	0	0	0	0	0	0
GCA_030205035.1	Waste_water	Czech Republic	0	0	1	1	0	1	1	1	1	1	1	0	0	0	0	0	0	0	0	0	0	0	0	0
GCA_030204995.1	Waste_water	Czech Republic	1	0	1	1	0	1	1	1	1	1	1	0	0	0	1	1	0	0	0	0	0	0	0	0
GCA_030204975.1	Waste_water	Czech Republic	0	0	1	1	0	1	1	1	0	1	1	1	0	0	1	0	0	0	0	0	0	0	0	0
GCA_030204955.1	Waste_water	Czech Republic	0	0	1	1	0	1	1	1	1	1	1	0	0	0	0	0	0	0	0	0	0	0	0	0
GCA_030204855.1	Waste_water	Czech Republic	1	0	1	1	0	0	1	1	1	1	1	0	0	1	1	0	0	0	0	0	0	0	0	1
GCA_030204815.1	Waste_water	Czech Republic	1	0	1	1	0	0	1	1	1	1	1	0	0	1	1	0	0	0	0	0	0	0	0	1
GCA_030204825.1	Waste_water	Czech Republic	1	0	1	1	0	0	1	1	1	1	1	0	0	1	1	0	0	0	0	0	0	0	0	1
GCA_030204795.1	Waste_water	Czech Republic	1	0	1	1	0	0	1	1	1	1	1	0	0	1	1	0	0	0	0	0	0	0	0	1
GCA_030204775.1	Waste_water	Czech Republic	1	0	1	1	0	1	1	1	1	1	1	0	0	1	1	0	0	0	0	0	0	0	0	0
GCA_030204745.1	Waste_water	Czech Republic	1	0	1	1	0	0	1	1	1	1	1	0	0	1	1	0	0	0	0	0	0	0	0	1
GCA_030204725.1	Waste_water	Czech Republic	1	0	1	1	0	0	1	1	1	1	1	0	0	1	1	0	0	0	0	0	0	0	0	1
GCA_030204715.1	Waste_water	Czech Republic	1	0	1	1	1	1	1	1	1	1	1	0	0	1	1	0	0	0	0	0	0	0	0	0
GCA_030204675.1	Waste_water	Czech Republic	1	0	1	1	0	0	1	1	1	1	1	0	0	1	1	0	0	0	0	0	0	0	0	1
GCA_030204685.1	Waste_water	Czech Republic	1	0	1	1	0	0	1	1	1	1	1	0	0	1	1	0	0	0	0	0	0	0	0	1
GCA_030204635.1	Waste_water	Czech Republic	1	0	1	1	0	0	1	1	1	1	1	0	0	1	1	0	0	0	0	0	0	0	0	1
GCA_030204625.1	Waste_water	Czech Republic	1	0	1	1	0	0	1	1	1	1	1	0	0	1	1	0	0	0	0	0	0	0	0	1
GCA_030204615.1	Waste_water	Czech Republic	1	0	1	1	0	0	1	1	1	1	1	0	0	1	1	0	0	0	0	0	0	0	0	1
GCA_030204595.1	Waste_water	Czech Republic	1	0	1	1	0	0	1	1	1	1	1	0	0	1	1	0	0	0	0	0	0	0	0	1
GCA_030204575.1	Waste_water	Czech Republic	1	0	1	1	0	0	1	1	1	1	1	0	0	1	1	0	0	0	0	0	0	0	0	1
GCA_030204535.1	Waste_water	Czech Republic	0	0	1	1	0	1	1	1	1	1	1	1	0	0	0	0	0	0	0	0	0	0	0	0
GCA_030204545.1	Waste_water	Czech Republic	1	0	1	1	0	0	1	1	1	1	1	0	0	1	1	0	0	0	0	0	0	0	0	1
GCA_030204505.1	Waste_water	Czech Republic	1	0	1	1	0	1	1	1	1	1	1	0	0	1	1	0	0	0	0	0	0	0	0	0
GCA_030204495.1	Waste_water	Czech Republic	1	0	1	1	0	0	1	1	1	1	1	0	0	1	1	0	0	0	0	0	0	0	0	1
GCA_030204465.1	Waste_water	Czech Republic	1	0	1	1	0	0	1	1	1	1	1	0	0	1	1	0	0	0	0	0	0	0	0	1
GCA_030204445.1	Waste_water	Czech Republic	1	0	1	1	0	0	1	1	1	1	1	0	0	1	1	0	0	0	0	0	0	0	0	1
GCA_030204435.1	Waste_water	Czech Republic	1	0	1	1	0	0	1	1	1	1	1	0	0	1	1	0	0	0	0	0	0	0	0	1
GCA_030204405.1	Waste_water	Czech Republic	0	0	1	0	0	1	1	1	1	1	0	1	0	1	0	0	1	0	0	0	0	0	0	0
GCA_030204395.1	Waste_water	Czech Republic	1	0	1	1	0	0	1	1	1	1	1	0	0	1	1	0	0	0	0	0	0	0	0	1
GCA_030204375.1	Waste_water	Czech Republic	1	0	1	1	0	0	1	1	1	1	1	0	0	1	1	0	0	0	0	0	0	0	0	1
GCA_030204355.1	Waste_water	Czech Republic	1	0	1	1	0	0	1	1	1	1	1	0	0	1	1	0	0	0	0	0	0	0	0	1
GCA_030204335.1	Waste_water	Czech Republic	0	0	1	1	0	1	1	1	1	1	1	1	0	0	1	0	0	0	0	0	0	0	0	0
GCA_030204315.1	Waste_water	Czech Republic	0	0	1	1	0	1	1	1	1	1	1	0	0	0	0	0	0	0	0	0	0	0	0	0
GCA_030204295.1	Waste_water	Czech Republic	0	0	1	1	0	1	1	1	1	1	1	1	0	0	0	0	0	0	0	0	0	0	0	0
GCA_030204265.1	Waste_water	Czech Republic	1	0	1	0	0	1	1	1	0	1	1	1	0	0	1	1	0	0	0	0	0	0	0	0
GCA_030204255.1	Waste_water	Czech Republic	1	0	1	0	0	1	1	1	0	1	1	0	0	0	0	1	0	0	0	0	0	0	0	0
GCA_030204225.1	Waste_water	Czech Republic	0	0	1	1	0	1	1	1	1	1	1	0	0	0	0	0	0	0	0	0	0	0	0	0
GCA_030204215.1	Waste_water	Czech Republic	1	0	1	0	0	1	1	1	0	1	1	1	1	0	0	1	0	0	0	0	0	0	0	0
GCA_030204165.1	Waste_water	Czech Republic	1	0	1	1	0	1	1	1	1	1	1	0	0	0	1	1	0	0	0	0	0	0	0	0
GCA_030204185.1	Waste_water	Czech Republic	1	0	1	1	0	1	1	1	1	1	1	1	1	0	0	0	0	0	0	0	0	0	0	0
GCA_030204155.1	Waste_water	Czech Republic	0	0	1	1	0	1	1	1	1	1	1	0	0	0	1	0	0	0	0	0	0	0	0	0
GCA_030204135.1	Waste_water	Czech Republic	0	0	1	1	0	1	1	1	1	1	1	1	0	0	1	0	0	0	0	0	0	0	0	0
GCA_030204085.1	Waste_water	Czech Republic	0	0	1	1	0	1	1	1	1	1	1	0	0	0	0	0	0	0	0	0	0	0	0	0
GCA_030204105.1	Waste_water	Czech Republic	0	0	1	1	0	1	1	1	1	1	1	0	0	0	0	0	0	0	0	0	0	0	0	0
GCA_030204075.1	Waste_water	Czech Republic	1	0	1	1	0	1	1	1	1	1	1	0	0	0	0	1	0	0	0	0	0	0	0	0
GCA_030204055.1	Waste_water	Czech Republic	0	0	1	1	0	1	1	1	1	1	1	0	0	0	1	1	0	0	0	0	0	0	0	0
GCA_030203995.1	Waste_water	Czech Republic	1	0	1	1	0	1	1	1	1	1	1	1	0	0	1	1	0	0	0	0	0	0	0	0
GCA_030204015.1	Waste_water	Czech Republic	0	0	1	1	0	1	1	1	0	1	1	1	0	0	1	0	1	0	0	0	0	0	0	0
GCA_030204005.1	Waste_water	Czech Republic	0	0	1	1	0	1	1	1	1	1	1	1	0	0	0	0	0	0	0	0	0	0	0	0
GCA_030203975.1	Waste_water	Czech Republic	1	0	1	1	0	0	1	1	0	1	0	1	0	0	1	0	0	0	0	0	0	0	0	0
GCA_030203945.1	Waste_water	Czech Republic	1	0	1	1	0	0	1	1	0	1	0	1	0	0	1	0	0	0	0	0	0	0	0	0
GCA_030203925.1	Waste_water	Czech Republic	0	0	1	1	0	1	1	1	1	1	1	1	0	1	1	0	0	0	0	0	0	0	0	0
GCA_030203915.1	Waste_water	Czech Republic	1	0	1	1	0	1	1	1	1	1	1	1	0	0	0	0	0	0	0	0	0	0	0	0
GCA_030203895.1	Waste_water	Czech Republic	1	0	1	1	0	1	1	1	1	1	1	1	0	1	0	0	0	0	0	0	0	0	0	0
GCA_030203875.1	Waste_water	Czech Republic	1	0	1	1	1	0	1	1	1	1	1	1	0	0	0	0	0	0	0	0	0	0	0	0
GCA_030203855.1	Waste_water	Czech Republic	0	0	1	1	0	1	1	1	1	1	1	1	0	0	1	0	0	0	0	0	0	0	0	0
GCA_030203835.1	Waste_water	Czech Republic	0	0	1	1	0	1	1	1	1	1	1	0	0	0	1	1	0	0	0	0	0	0	0	0
GCA_030203795.1	Waste_water	Czech Republic	1	0	1	0	0	1	1	1	0	1	1	1	0	0	0	0	0	0	0	0	0	0	0	0
GCA_030203785.1	Waste_water	Czech Republic	0	0	1	1	0	1	1	1	1	1	1	1	0	0	0	0	0	0	0	0	0	0	0	0
GCA_030203775.1	Waste_water	Czech Republic	0	0	1	0	0	1	1	1	0	1	1	1	0	0	0	0	0	0	0	0	0	0	0	0
GCA_030203755.1	Waste_water	Czech Republic	0	0	1	1	0	1	1	1	1	1	1	1	0	0	0	1	0	0	0	0	0	0	0	0
GCA_030203735.1	Waste_water	Czech Republic	1	0	1	1	0	1	1	1	1	1	1	1	1	0	0	0	0	0	0	0	0	0	0	0
GCA_030203715.1	Waste_water	Czech Republic	0	0	1	1	0	1	1	1	1	1	1	1	0	0	0	0	0	0	0	0	0	0	0	0
GCA_030203685.1	Waste_water	Czech Republic	0	0	1	1	0	1	1	1	1	1	1	0	0	0	0	0	0	0	0	0	0	0	0	0
GCA_030203675.1	Waste_water	Czech Republic	1	0	1	0	0	1	1	1	0	1	1	0	0	0	0	1	0	0	0	0	0	0	0	0
GCA_030203655.1	Waste_water	Czech Republic	0	0	1	1	0	1	1	1	1	1	1	1	0	0	0	1	0	0	0	0	0	0	0	0
GCA_030203635.1	Waste_water	Czech Republic	1	0	1	1	0	1	1	1	1	1	1	1	1	0	0	0	0	0	0	0	0	0	0	0
GCA_030203615.1	Waste_water	Czech Republic	0	1	1	1	0	1	1	1	0	1	1	1	0	0	0	0	0	0	0	0	0	0	0	0
GCA_030203575.1	Waste_water	Czech Republic	1	0	1	1	0	1	1	1	1	1	1	1	0	0	0	0	0	0	0	0	0	0	0	0
GCA_030203585.1	Waste_water	Czech Republic	1	0	1	1	0	1	1	1	0	1	1	1	0	0	1	0	0	0	0	0	0	0	0	0
GCA_030203555.1	Waste_water	Czech Republic	0	0	1	1	0	1	1	1	1	1	1	1	0	0	1	0	0	0	0	0	0	0	0	0
GCA_030203525.1	Waste_water	Czech Republic	1	0	1	1	0	1	1	1	1	1	1	1	0	0	0	0	0	0	0	0	0	0	0	0
GCA_030203515.1	Waste_water	Czech Republic	1	0	1	1	1	1	1	1	1	1	1	1	0	0	1	0	0	0	0	0	0	0	0	0
GCA_030203495.1	Waste_water	Czech Republic	1	0	1	0	0	1	1	1	0	1	1	1	0	0	0	0	0	0	0	0	0	0	0	0
GCA_030203465.1	Waste_water	Czech Republic	1	0	1	1	0	1	1	1	1	1	1	1	0	0	1	1	0	0	0	0	0	0	0	0
GCA_030203455.1	Waste_water	Czech Republic	1	0	1	0	0	1	1	1	0	1	1	1	0	0	0	0	0	0	0	0	0	0	0	0
GCA_030203435.1	Waste_water	Czech Republic	1	0	1	1	0	1	1	1	1	1	1	1	0	0	1	1	0	0	0	0	0	0	0	0
GCA_030203415.1	Waste_water	Czech Republic	1	0	1	0	0	1	1	1	0	1	1	1	0	0	0	0	0	0	0	0	0	0	0	0
GCA_030203385.1	Waste_water	Czech Republic	0	0	1	1	0	1	1	1	1	1	1	1	0	0	0	0	0	0	0	0	0	0	0	0
GCA_030203375.1	Waste_water	Czech Republic	0	0	1	1	0	1	1	1	1	1	1	0	0	0	0	0	0	0	0	0	0	0	0	0
GCA_030203355.1	Waste_water	Czech Republic	1	0	1	1	0	1	1	1	1	1	1	0	0	0	1	0	0	0	0	0	0	0	0	0
GCA_030203335.1	Waste_water	Czech Republic	1	0	1	1	0	1	1	1	1	1	1	1	1	0	0	0	0	0	0	0	0	0	0	0
GCA_030203315.1	Waste_water	Czech Republic	1	0	1	1	0	1	1	1	1	1	1	1	1	0	1	1	0	0	0	0	0	0	0	0
GCA_030203295.1	Waste_water	Czech Republic	0	0	1	1	1	1	1	1	1	1	1	1	0	0	0	0	0	0	0	0	0	0	0	0
GCA_030203275.1	Waste_water	Czech Republic	1	0	1	0	0	1	1	1	0	1	1	1	0	0	0	0	0	0	0	0	0	0	0	0
GCA_030203255.1	Waste_water	Czech Republic	0	0	1	0	0	1	1	1	1	1	0	1	0	1	0	0	1	0	0	0	0	0	0	0
GCA_030203235.1	Waste_water	Czech Republic	0	0	1	1	0	1	1	1	1	1	1	0	0	0	1	1	0	0	0	0	0	0	0	0
GCA_030203215.1	Waste_water	Czech Republic	1	0	1	1	0	1	1	1	1	1	1	1	0	0	0	0	0	0	0	0	0	0	0	0
GCA_030203195.1	Waste_water	Czech Republic	0	0	1	1	0	1	1	1	1	1	1	1	0	0	0	0	0	0	0	0	0	0	0	0
GCA_030203175.1	Waste_water	Czech Republic	0	0	1	1	0	1	1	1	1	1	1	0	0	0	0	0	0	0	0	0	0	0	0	0
GCA_030203135.1	Waste_water	Czech Republic	0	0	1	1	0	1	1	1	1	1	0	1	0	0	0	0	0	0	0	0	0	0	0	0
GCA_030203145.1	Waste_water	Czech Republic	0	0	1	1	0	1	1	1	1	1	1	1	0	0	0	0	0	0	0	0	0	0	0	0
GCA_030203115.1	Waste_water	Czech Republic	0	0	1	1	0	1	1	1	1	1	1	1	0	0	0	0	0	0	0	0	0	0	0	0
GCA_030203065.1	Waste_water	Czech Republic	1	0	1	0	0	1	1	1	0	1	1	1	0	0	0	0	0	0	0	0	0	0	0	0
GCA_030203085.1	Waste_water	Czech Republic	0	0	1	1	1	1	1	1	1	1	0	1	0	0	0	0	0	0	0	0	0	0	0	0
GCA_030203045.1	Waste_water	Czech Republic	0	0	1	1	0	1	1	1	1	1	1	1	0	0	0	0	0	0	0	0	0	0	0	0
GCA_030203035.1	Waste_water	Czech Republic	1	0	1	1	0	1	1	1	1	1	0	1	0	0	1	0	0	0	0	0	0	0	0	0
GCA_030203015.1	Waste_water	Czech Republic	0	0	1	1	0	1	1	1	1	1	1	0	0	0	0	0	0	0	0	0	0	0	0	0
GCA_030202995.1	Waste_water	Czech Republic	0	0	1	1	0	1	1	1	1	1	1	1	0	0	0	1	0	0	0	0	0	0	0	0
GCA_030202975.1	Waste_water	Czech Republic	1	0	1	1	0	1	1	1	1	1	0	1	0	0	1	0	0	0	0	0	0	0	0	0
GCA_030202945.1	Waste_water	Czech Republic	1	0	1	1	0	1	1	1	1	1	1	1	0	0	0	0	0	0	0	0	0	0	0	0
GCA_030202935.1	Waste_water	Czech Republic	0	0	1	1	0	1	1	1	1	1	1	1	0	0	0	0	0	0	0	0	0	0	0	0
GCA_030202895.1	Waste_water	Czech Republic	1	0	1	1	0	1	1	1	0	1	1	0	0	0	0	0	0	0	0	0	0	0	0	0
GCA_030202905.1	Waste_water	Czech Republic	0	0	1	1	0	1	1	1	0	1	1	1	0	0	0	0	0	0	0	0	0	0	0	0
GCA_030202875.1	Waste_water	Czech Republic	0	0	1	1	0	1	1	1	1	1	1	1	0	0	0	0	0	0	0	0	0	0	0	0
GCA_030202835.1	Waste_water	Czech Republic	1	0	1	1	1	1	1	1	1	1	1	1	0	0	1	0	0	0	0	0	0	0	0	0
GCA_030202815.1	Waste_water	Czech Republic	0	0	1	1	0	1	1	1	1	1	1	1	0	0	1	0	0	0	0	0	0	0	0	0
GCA_030202795.1	Waste_water	Czech Republic	0	0	1	1	0	1	1	1	1	1	1	1	0	0	1	0	0	0	0	0	0	0	0	0
GCA_030202595.1	Waste_water	Czech Republic	1	0	1	0	0	1	1	1	0	1	1	1	0	0	0	0	0	0	0	0	0	0	0	0
GCA_030202495.1	Waste_water	Czech Republic	0	0	1	1	0	1	1	1	1	1	1	0	0	0	0	0	0	0	0	0	0	0	0	0
GCA_030202465.1	Waste_water	Czech Republic	1	0	1	1	1	1	1	1	1	1	1	1	0	0	1	0	0	0	0	0	0	0	0	0
GCA_030202455.1	Waste_water	Czech Republic	0	0	1	0	0	1	1	1	0	1	1	1	0	0	0	0	0	0	0	0	0	0	0	0
GCA_030202425.1	Waste_water	Czech Republic	0	0	1	1	0	1	1	1	1	1	1	1	0	0	0	0	0	0	0	0	0	0	0	0
GCA_030202415.1	Waste_water	Czech Republic	0	0	1	1	0	1	1	1	1	1	1	0	0	0	0	0	0	0	0	0	0	0	0	0
GCA_030202395.1	Waste_water	Czech Republic	0	0	1	0	0	1	1	1	0	1	1	1	0	0	0	1	0	0	0	0	0	0	0	0
GCA_030202375.1	Waste_water	Czech Republic	1	0	1	1	0	1	1	1	1	1	1	1	0	0	0	0	0	0	0	0	0	0	0	0
GCA_030202355.1	Waste_water	Czech Republic	1	0	1	1	1	1	1	1	1	1	1	1	0	0	1	0	0	0	0	0	0	0	0	0
GCA_030202335.1	Waste_water	Czech Republic	0	0	1	1	0	1	1	1	0	1	0	0	0	1	1	0	0	0	0	0	0	0	0	0
GCA_030202305.1	Waste_water	Czech Republic	0	0	1	0	0	1	1	1	0	1	1	1	0	0	0	1	0	0	0	0	0	0	0	0
GCA_030202295.1	Waste_water	Czech Republic	0	0	1	1	0	1	1	1	1	1	1	1	0	0	0	0	0	0	0	0	0	0	0	0
GCA_030202275.1	Waste_water	Czech Republic	0	0	1	0	0	1	1	1	0	1	1	1	0	0	0	1	0	0	0	0	0	0	0	0
GCA_030202255.1	Waste_water	Czech Republic	0	0	1	1	0	1	1	1	1	1	1	1	0	0	0	0	0	0	0	0	0	0	0	0
GCA_030202235.1	Waste_water	Czech Republic	1	0	1	1	0	1	1	1	1	1	1	0	0	0	1	0	0	0	0	0	0	0	0	0
GCA_030202195.1	Waste_water	Czech Republic	1	0	1	1	0	1	1	1	1	1	1	0	0	0	0	0	0	0	0	0	0	0	0	0
GCA_030202205.1	Waste_water	Czech Republic	0	1	1	1	0	1	1	1	0	1	1	1	0	0	0	0	0	0	0	0	0	0	0	0
GCA_030202175.1	Waste_water	Czech Republic	0	0	1	1	0	1	1	1	1	1	1	0	0	0	0	0	0	0	0	0	0	0	0	0
GCA_030202155.1	Waste_water	Czech Republic	0	0	1	1	0	1	1	1	1	1	1	1	0	0	0	1	0	0	0	0	0	0	0	0
GCA_030202135.1	Waste_water	Czech Republic	1	0	1	1	0	1	1	1	1	1	1	1	0	0	1	1	0	0	0	0	0	0	0	0
GCA_030202115.1	Waste_water	Czech Republic	1	0	1	1	0	1	1	1	1	1	1	1	0	0	0	0	0	0	0	0	0	0	0	0
GCA_030202075.1	Waste_water	Czech Republic	1	0	1	1	0	1	1	1	0	1	1	1	0	0	1	0	0	0	0	0	0	0	0	0
GCA_030202085.1	Waste_water	Czech Republic	1	0	1	1	0	1	1	1	1	1	1	1	1	0	0	0	0	0	0	0	0	0	0	0
GCA_030202055.1	Waste_water	Czech Republic	1	0	1	1	0	1	1	1	1	1	1	1	0	0	0	0	0	0	0	0	0	0	0	0
GCA_030202035.1	Waste_water	Czech Republic	0	0	1	1	0	1	1	1	1	1	1	1	0	0	1	0	0	0	0	0	0	0	0	0
GCA_030202015.1	Waste_water	Czech Republic	0	0	1	1	0	1	1	1	0	1	1	0	0	1	1	0	0	0	0	0	0	0	0	0
GCA_030201995.1	Waste_water	Czech Republic	1	0	1	1	0	1	1	1	1	1	1	1	1	0	0	0	0	0	0	0	0	0	0	0
GCA_030201975.1	Waste_water	Czech Republic	1	0	1	1	0	1	1	1	1	1	1	1	0	0	0	0	0	0	0	0	0	0	0	0
GCA_030201955.1	Waste_water	Czech Republic	0	0	1	0	0	1	1	1	0	1	1	1	0	0	0	1	0	0	0	0	0	0	0	0
GCA_030201935.1	Waste_water	Czech Republic	1	0	1	1	0	1	1	1	0	1	1	1	0	0	1	0	0	0	0	0	0	0	0	0
GCA_030201895.1	Waste_water	Czech Republic	0	0	1	1	0	1	1	1	1	1	1	1	0	0	0	0	0	0	0	0	0	0	0	0
GCA_030201875.1	Waste_water	Czech Republic	1	0	1	1	0	1	1	1	1	1	1	1	0	0	1	0	0	0	0	0	0	0	0	0
GCA_030201885.1	Waste_water	Czech Republic	1	0	1	1	0	1	1	1	0	1	1	1	0	0	1	0	0	0	0	0	0	0	0	0
GCA_030201855.1	Waste_water	Czech Republic	1	0	1	1	0	1	1	1	1	1	1	1	0	0	0	0	0	0	0	0	0	0	0	0
GCA_030201825.1	Waste_water	Czech Republic	1	0	1	1	0	1	1	1	1	1	1	1	0	0	1	1	0	0	0	0	0	0	0	0
GCA_030201815.1	Waste_water	Czech Republic	0	0	1	1	0	1	1	1	1	1	1	1	0	0	0	1	0	0	0	0	0	0	0	0
GCA_030201785.1	Waste_water	Czech Republic	0	0	1	1	0	1	1	1	1	1	1	1	0	0	0	0	0	0	0	0	0	0	0	0
GCA_030201775.1	Waste_water	Czech Republic	1	0	1	1	0	1	1	1	1	1	1	1	0	0	0	0	0	0	0	0	0	0	0	0
GCA_030201745.1	Waste_water	Czech Republic	0	0	1	1	0	1	1	1	1	1	1	1	0	0	0	0	0	0	0	0	0	0	0	0
GCA_030201735.1	Waste_water	Czech Republic	0	0	1	1	0	1	1	1	1	1	1	0	0	0	0	0	0	0	0	0	0	0	0	0
GCA_030201695.1	Waste_water	Czech Republic	0	0	1	1	0	1	1	1	1	1	1	0	0	0	0	0	0	0	0	0	0	0	0	0
GCA_030201705.1	Human	Czech Republic	0	0	1	1	0	1	1	1	0	1	1	1	0	0	1	1	0	0	0	0	0	0	0	0
GCA_030201675.1	Human	Czech Republic	1	0	1	1	0	1	1	1	1	1	1	1	0	0	1	1	0	0	0	0	0	0	0	0
GCA_030201655.1	Human	Czech Republic	0	0	1	1	0	1	1	1	0	1	1	1	0	0	1	1	0	0	0	0	0	0	0	0
GCA_030201635.1	Human	Czech Republic	1	0	1	0	0	1	1	1	0	1	1	0	0	0	1	1	0	0	0	0	0	0	0	0
GCA_030201615.1	Human	Czech Republic	0	0	1	0	0	1	1	1	0	1	1	1	0	0	1	1	0	0	0	0	0	0	0	0
GCA_030201595.1	Human	Czech Republic	0	0	1	0	0	1	1	1	0	1	1	1	0	0	1	1	0	0	0	0	0	0	0	0
GCA_030201575.1	Human	Czech Republic	0	0	1	1	0	1	1	1	1	1	1	1	0	0	0	0	0	0	0	0	0	0	0	0
GCA_030201535.1	Human	Czech Republic	1	0	1	1	0	0	1	1	0	1	0	0	0	1	1	0	0	0	0	0	0	0	0	0
GCA_030201525.1	Human	Czech Republic	1	0	1	0	0	1	1	1	0	1	1	0	0	0	0	1	0	0	0	0	0	0	0	0
GCA_030201505.1	Human	Czech Republic	1	0	1	0	0	1	1	1	0	1	1	0	0	0	0	1	0	0	0	0	0	0	0	0
GCA_030201495.1	Human	Czech Republic	0	0	1	1	0	1	1	1	0	1	1	1	0	1	1	0	0	0	0	0	0	0	0	0
GCA_030201475.1	Human	Czech Republic	0	0	1	0	0	1	1	1	0	1	1	1	0	0	1	1	0	0	0	0	0	0	0	0
GCA_030201455.1	Human	Czech Republic	1	0	1	1	0	1	1	1	1	1	1	1	0	1	1	0	0	0	0	0	0	0	0	0
GCA_030201435.1	Human	Czech Republic	0	0	1	1	0	1	1	1	1	1	1	0	1	0	0	0	0	0	0	0	0	0	0	0
GCA_030201405.1	Human	Czech Republic	1	0	1	0	0	1	1	1	0	1	1	0	0	0	0	1	0	0	0	0	0	0	0	0
GCA_030201375.1	Human	Czech Republic	0	0	1	0	0	1	1	1	0	1	1	1	0	0	0	1	0	0	0	0	0	0	0	0
GCA_030201385.1	Human	Czech Republic	1	0	1	0	0	1	1	1	0	1	1	0	0	0	0	0	0	0	0	0	0	0	0	0
GCA_030201335.1	Human	Czech Republic	0	0	1	1	0	1	1	1	1	1	1	0	0	0	0	0	0	0	0	0	0	0	0	0
GCA_030201325.1	Human	Czech Republic	1	0	1	0	0	1	1	1	0	1	1	1	0	0	0	1	0	0	0	0	0	0	0	0
GCA_030201315.1	Human	Czech Republic	0	1	1	0	0	1	1	1	0	1	1	1	0	0	0	1	0	0	0	0	0	0	0	0
GCA_030201275.1	Human	Czech Republic	0	1	1	0	0	1	1	1	0	1	1	1	0	0	0	1	0	0	0	0	0	0	0	0
GCA_030201295.1	Human	Czech Republic	1	0	1	1	0	1	1	1	1	1	1	0	1	1	0	0	0	0	0	0	0	0	0	0
GCA_030201245.1	Human	Czech Republic	1	0	1	0	0	1	1	1	0	1	1	1	0	0	0	1	0	0	0	0	0	0	0	0
GCA_030201235.1	Human	Czech Republic	1	0	1	1	0	0	1	1	0	1	0	0	0	1	1	0	0	0	0	0	0	0	0	0
GCA_030201215.1	Human	Czech Republic	1	0	1	1	0	1	1	1	1	1	1	0	0	0	0	1	0	0	0	0	0	0	0	0
GCA_030201195.1	Human	Czech Republic	1	0	1	1	0	0	1	1	0	1	0	0	0	1	1	0	0	0	0	0	0	0	0	0
GCA_030201175.1	Human	Czech Republic	0	0	1	1	0	1	1	1	1	1	1	1	0	0	0	0	0	0	0	0	0	0	0	0
GCA_030201145.1	Human	Czech Republic	1	0	1	0	0	1	1	1	0	1	1	0	0	0	0	1	0	0	0	0	0	0	0	0
GCA_030201135.1	Human	Czech Republic	1	0	1	1	0	0	1	1	0	1	0	0	0	1	1	0	0	0	0	0	0	0	0	0
GCA_030201115.1	Human	Czech Republic	1	0	1	0	0	1	1	1	0	1	1	1	0	0	1	1	0	0	0	0	0	0	0	0
GCA_030201095.1	Human	Czech Republic	0	0	1	0	0	1	1	1	0	1	1	0	0	0	0	1	0	0	0	0	0	0	0	0
GCA_030201055.1	Human	Czech Republic	1	0	1	0	0	1	1	1	0	0	1	1	0	0	1	1	0	0	0	0	0	0	0	0
GCA_030201065.1	Human	Czech Republic	0	0	1	0	0	1	1	1	0	1	1	1	0	0	0	0	0	0	0	0	0	0	0	0
GCA_030201015.1	Human	Czech Republic	1	0	1	1	0	1	1	1	1	1	1	1	0	1	1	0	0	0	0	0	0	0	0	0
GCA_030201025.1	Human	Czech Republic	1	0	1	1	0	1	1	1	1	1	1	1	0	0	1	1	0	0	0	0	0	0	0	0
GCA_030200985.1	Human	Czech Republic	1	0	1	1	0	1	1	1	1	1	1	1	0	0	1	1	0	0	0	0	0	0	0	0
GCA_030200975.1	Human	Czech Republic	0	0	1	0	0	1	1	1	0	1	1	1	0	0	0	0	0	0	0	0	0	0	0	0
GCA_030200955.1	Human	Czech Republic	1	0	1	0	1	1	1	1	0	1	1	1	0	0	0	1	0	0	0	0	0	0	0	0
GCA_030200935.1	Human	Czech Republic	0	0	1	0	0	1	1	1	0	1	1	1	0	0	0	0	0	0	0	0	0	0	0	0
GCA_030200915.1	Human	Czech Republic	0	0	1	0	0	1	1	1	0	1	1	1	0	0	0	1	0	0	0	0	0	0	0	0
GCA_030200895.1	Human	Czech Republic	0	0	1	0	0	1	1	1	0	1	1	1	0	0	1	0	0	0	0	0	0	0	0	0
GCA_030200875.1	Human	Czech Republic	0	0	1	0	0	1	1	1	0	1	1	1	0	0	1	1	0	0	0	0	0	0	0	0
GCA_030200835.1	Human	Czech Republic	0	0	1	1	0	1	1	1	1	1	1	1	0	0	1	0	0	0	0	0	0	0	0	0
GCA_030200815.1	Human	Czech Republic	0	0	1	0	0	1	1	1	0	1	1	1	0	0	1	1	0	0	0	0	0	0	0	0
GCA_030200825.1	Human	Czech Republic	0	0	1	1	0	1	1	1	1	1	0	1	0	1	1	0	0	0	0	0	0	0	0	0
GCA_030200795.1	Human	Czech Republic	1	0	1	1	0	1	1	1	1	1	1	1	0	0	0	0	0	0	0	0	0	0	0	0
GCA_030200775.1	Human	Czech Republic	0	0	1	0	0	1	1	1	0	1	1	0	0	0	0	1	0	0	0	0	0	0	0	0
GCA_030200745.1	Human	Czech Republic	0	0	1	1	0	1	1	1	1	1	1	0	0	0	1	1	0	0	0	0	0	0	0	0
GCA_030200735.1	Human	Czech Republic	1	0	1	0	0	1	1	1	0	1	1	0	0	0	0	1	0	0	0	0	0	0	0	0
GCA_030200715.1	Human	Czech Republic	0	0	1	1	0	1	1	1	0	1	1	1	0	0	0	0	0	0	0	0	0	0	0	0
GCA_030200695.1	Human	Czech Republic	0	0	1	0	0	1	1	1	0	1	1	1	0	0	0	0	0	0	0	0	0	0	0	0
GCA_030200675.1	Human	Czech Republic	0	0	1	1	0	1	1	1	1	1	1	1	0	0	1	0	0	0	0	0	0	0	0	0
GCA_030200645.1	Human	Czech Republic	1	0	1	0	0	1	1	1	0	1	1	0	0	0	0	1	0	0	0	0	0	0	0	0
GCA_030200625.1	Human	Czech Republic	1	0	1	0	0	1	1	1	0	1	1	1	0	0	0	0	0	0	0	0	0	0	0	0
GCA_030200615.1	Human	Czech Republic	0	0	1	1	0	1	1	1	1	1	1	0	0	0	1	0	0	0	0	0	0	0	0	0
GCA_030200595.1	Human	Czech Republic	1	0	1	0	1	1	1	1	0	1	1	1	0	0	0	0	0	0	0	0	0	0	0	0
GCA_030200575.1	Human	Czech Republic	1	0	1	0	0	1	1	1	0	1	1	1	0	0	0	1	0	0	0	0	0	0	0	0
GCA_030200535.1	Human	Czech Republic	1	0	1	0	0	1	1	1	0	1	1	1	0	0	0	1	0	0	0	0	0	0	0	0
GCA_030200525.1	Human	Czech Republic	1	0	1	1	0	1	1	1	1	1	1	0	0	0	1	0	0	0	0	0	0	0	0	0
GCA_030200515.1	Human	Czech Republic	0	0	1	0	0	1	1	1	0	1	1	1	0	0	1	1	0	0	0	0	0	0	0	0
GCA_030200495.1	Human	Czech Republic	1	0	1	0	0	1	1	1	0	1	1	1	0	0	1	0	0	0	0	0	0	0	0	0
GCA_030200475.1	Waste_water	Czech Republic	1	0	1	0	0	1	1	1	0	1	1	0	0	0	0	0	0	0	1	0	0	0	0	0
GCA_030200455.1	Waste_water	Czech Republic	0	0	1	0	0	1	1	1	1	1	1	1	0	0	0	0	0	0	0	0	0	0	0	0
GCA_030200415.1	Waste_water	Czech Republic	0	0	1	1	0	1	1	1	1	1	1	1	0	0	0	0	0	0	0	0	0	0	0	0
GCA_030200405.1	Waste_water	Czech Republic	1	0	1	1	0	1	1	1	1	1	1	1	0	0	1	0	0	0	0	0	0	0	0	0
GCA_030200395.1	Waste_water	Czech Republic	0	0	1	1	0	1	1	1	1	1	1	1	0	0	0	0	0	0	0	0	0	0	0	0
GCA_030200375.1	Waste_water	Czech Republic	0	0	1	1	0	1	1	1	1	1	1	1	0	0	0	0	0	0	0	0	0	0	0	0
GCA_030200345.1	Waste_water	Czech Republic	0	0	1	0	0	1	1	1	0	1	1	1	0	0	0	0	0	0	0	0	0	0	0	0
GCA_030200335.1	Waste_water	Czech Republic	0	0	1	0	0	1	1	1	0	1	1	1	0	0	0	0	0	0	0	0	0	0	0	0
GCA_030200295.1	Waste_water	Czech Republic	0	0	1	1	0	1	1	1	1	1	1	1	0	0	0	0	0	0	0	0	0	0	0	0
GCA_030200305.1	Waste_water	Czech Republic	0	0	1	1	0	1	1	1	1	1	1	1	0	0	0	0	0	0	0	0	0	0	0	0
GCA_030200275.1	Waste_water	Czech Republic	1	0	1	1	0	1	1	1	1	1	1	1	0	0	0	0	0	0	0	0	0	0	0	0
GCA_030200245.1	Waste_water	Czech Republic	1	0	1	1	0	1	1	1	1	1	1	1	0	0	1	1	0	0	0	0	0	0	0	0
GCA_030200235.1	Waste_water	Czech Republic	0	0	1	1	0	1	1	1	1	1	1	1	0	0	0	0	0	0	0	0	0	0	0	0
GCA_030200195.1	Waste_water	Czech Republic	0	0	1	1	0	1	1	1	1	1	1	1	0	0	0	0	0	0	0	0	0	0	0	0
GCA_030200205.1	Waste_water	Czech Republic	1	0	1	0	0	1	1	1	0	1	1	0	0	0	0	1	0	0	0	0	0	0	0	0
GCA_030200175.1	Waste_water	Czech Republic	0	0	1	1	0	1	1	1	1	1	1	1	0	0	0	0	0	0	0	0	0	0	0	0
GCA_030200145.1	Waste_water	Czech Republic	0	0	1	1	0	1	1	1	1	1	1	1	0	0	0	0	0	0	0	0	0	0	0	0
GCA_030200135.1	Waste_water	Czech Republic	0	0	1	1	0	1	1	1	1	1	1	1	0	0	0	0	0	0	0	0	0	0	0	0
GCA_030200115.1	Waste_water	Czech Republic	0	0	1	0	0	1	1	1	0	1	1	1	0	0	0	0	0	0	0	0	0	0	0	0
GCA_030200095.1	Waste_water	Czech Republic	0	0	1	1	0	1	1	1	1	1	1	1	0	0	0	0	0	0	0	0	0	0	0	0
GCA_030200075.1	Waste_water	Czech Republic	0	0	1	1	0	1	1	1	1	1	1	1	0	0	0	0	0	0	0	0	0	0	0	0
GCA_030200055.1	Waste_water	Czech Republic	0	0	1	0	0	1	1	1	0	1	1	1	0	1	1	1	0	0	0	0	0	0	0	0
GCA_030200035.1	Waste_water	Czech Republic	1	0	1	1	0	1	1	1	1	1	1	1	0	0	1	1	0	0	0	0	0	0	0	0
GCA_030200015.1	Waste_water	Czech Republic	0	0	1	1	0	1	1	1	1	1	1	0	0	0	0	0	0	0	0	0	0	0	0	0
GCA_030199995.1	Waste_water	Czech Republic	0	0	1	1	0	1	1	1	1	1	1	0	0	0	0	0	0	0	0	0	0	0	0	0
GCA_030199975.1	Waste_water	Czech Republic	0	0	1	1	0	1	1	1	1	1	1	0	0	0	0	0	0	0	0	0	0	0	0	0
GCA_030199955.1	Waste_water	Czech Republic	0	0	1	1	0	1	1	1	1	1	1	0	0	0	0	0	0	0	0	0	0	0	0	0
GCA_030199935.1	Waste_water	Czech Republic	1	0	1	1	0	1	1	1	1	1	1	1	0	0	0	0	0	0	0	0	0	0	0	0
GCA_030199915.1	Waste_water	Czech Republic	0	0	1	1	0	1	1	1	1	1	1	0	0	0	0	0	0	0	0	0	0	0	0	0
GCA_030199895.1	Waste_water	Czech Republic	0	0	1	1	0	1	1	1	1	1	1	0	0	0	0	0	0	0	0	0	0	0	0	0
GCA_030199875.1	Waste_water	Czech Republic	0	0	1	1	0	1	1	1	1	1	1	0	0	0	0	0	0	0	0	0	0	0	0	0
GCA_030199855.1	Waste_water	Czech Republic	0	0	1	1	0	1	1	1	1	1	1	0	0	0	0	0	0	0	0	0	0	0	0	0
GCA_030199835.1	Waste_water	Czech Republic	0	0	1	1	0	1	1	1	1	1	1	0	0	0	0	0	0	0	0	0	0	0	0	0
GCA_030199785.1	Waste_water	Czech Republic	0	0	1	1	0	1	1	1	1	1	1	0	0	0	0	0	0	0	0	0	0	0	0	0
GCA_030199795.1	Waste_water	Czech Republic	0	0	1	1	0	1	1	1	1	1	1	0	0	0	0	0	0	0	0	0	0	0	0	0
GCA_030199775.1	Waste_water	Czech Republic	1	0	1	0	0	1	1	1	1	1	1	0	0	0	0	0	0	0	0	0	0	0	0	0
GCA_030199755.1	Waste_water	Czech Republic	0	0	1	1	0	1	1	1	1	1	1	0	0	0	1	0	0	0	0	0	0	0	0	0
GCA_030199735.1	Waste_water	Czech Republic	0	0	1	1	0	1	1	1	1	1	1	0	0	0	0	0	0	0	0	0	0	0	0	0
GCA_030199695.1	Waste_water	Czech Republic	0	0	1	1	0	1	1	1	1	1	1	0	0	0	0	0	0	0	0	0	0	0	0	0
GCA_030199705.1	Waste_water	Czech Republic	0	0	1	1	0	1	1	1	1	1	1	0	0	0	0	0	0	0	0	0	0	0	0	0
GCA_030199675.1	Waste_water	Czech Republic	0	0	1	1	0	1	1	1	1	1	1	0	0	0	0	0	0	0	0	0	0	0	0	0
GCA_030199655.1	Waste_water	Czech Republic	1	0	1	1	0	1	1	1	1	1	1	1	0	0	0	0	0	0	0	0	0	0	0	0
GCA_030199635.1	Waste_water	Czech Republic	0	0	1	1	0	1	1	1	1	1	1	0	0	0	0	0	0	0	0	0	0	0	0	0
GCA_030199615.1	Waste_water	Czech Republic	0	0	1	0	0	1	1	1	0	1	1	1	0	0	0	0	0	0	0	0	0	0	0	0
GCA_030199595.1	Waste_water	Czech Republic	1	0	1	0	0	1	1	1	0	1	1	1	0	0	0	0	0	0	0	0	0	0	0	0
GCA_030199575.1	Waste_water	Czech Republic	1	0	1	0	0	1	1	1	0	1	1	1	0	0	0	1	0	0	0	0	0	0	0	0
GCA_030199555.1	Waste_water	Czech Republic	1	0	1	1	0	1	1	1	1	1	1	1	0	0	1	1	0	0	0	0	0	0	0	0
GCA_030199535.1	Waste_water	Czech Republic	1	0	1	1	0	1	1	1	1	1	1	1	0	0	1	1	0	0	0	0	0	0	0	0
GCA_030199515.1	Waste_water	Czech Republic	0	0	1	0	0	1	1	1	0	1	1	1	0	0	0	0	0	0	0	0	0	0	0	0
GCA_030199495.1	Waste_water	Czech Republic	1	0	1	0	0	1	1	1	0	1	1	1	0	0	0	1	0	0	0	0	0	0	0	0
GCA_030199475.1	Waste_water	Czech Republic	1	0	1	1	0	1	1	1	1	1	1	1	0	0	1	1	0	0	0	0	0	0	0	0
GCA_030199455.1	Waste_water	Czech Republic	1	0	1	1	0	1	1	1	1	1	1	1	0	0	1	1	0	0	0	0	0	0	0	0
GCA_030199435.1	Waste_water	Czech Republic	1	0	1	0	0	1	1	1	0	1	1	1	0	0	0	1	0	0	0	0	0	0	0	0
GCA_030199415.1	Waste_water	Czech Republic	1	0	1	1	0	1	1	1	1	1	1	1	0	0	1	1	0	0	0	0	0	0	0	0
GCA_030199395.1	Waste_water	Czech Republic	0	0	1	0	0	1	1	1	0	1	1	1	0	0	1	1	0	0	0	0	0	0	0	0
GCA_030199375.1	Waste_water	Czech Republic	1	0	1	0	0	1	1	1	0	1	1	1	0	0	1	1	0	0	0	0	0	0	0	0
GCA_030199355.1	Waste_water	Czech Republic	1	0	1	0	0	1	1	1	0	1	1	1	0	0	0	1	0	0	0	0	0	0	0	0
GCA_030199335.1	Waste_water	Czech Republic	0	0	1	0	0	1	1	1	0	1	1	1	0	0	0	0	0	0	0	0	0	0	0	0
GCA_030199315.1	Waste_water	Czech Republic	0	0	1	0	0	1	1	1	0	1	1	1	0	0	0	0	0	0	0	0	0	0	0	0
GCA_030199295.1	Waste_water	Czech Republic	0	0	1	0	0	1	1	1	0	1	1	1	0	0	0	0	0	0	0	0	0	0	0	0
GCA_030199275.1	Waste_water	Czech Republic	1	0	1	1	0	1	1	1	1	1	1	0	0	0	1	1	0	0	0	0	0	0	0	0
GCA_030199255.1	Waste_water	Czech Republic	1	0	1	0	0	1	1	1	1	1	1	0	0	1	0	0	0	0	0	0	0	0	0	0
GCA_030199225.1	Waste_water	Czech Republic	0	0	1	0	0	1	1	1	0	1	1	1	0	0	0	1	0	0	0	0	0	0	0	0
GCA_030199215.1	Waste_water	Czech Republic	1	0	1	0	0	1	1	1	0	1	1	1	0	0	0	1	0	0	0	0	0	0	0	0
GCA_030199195.1	Waste_water	Czech Republic	1	0	1	0	0	1	1	1	0	1	1	1	0	0	1	0	0	0	0	0	0	0	0	0
GCA_030199175.1	Waste_water	Czech Republic	0	0	1	1	1	1	1	1	0	1	0	0	0	0	0	1	0	0	0	0	0	0	0	0
GCA_030199135.1	Waste_water	Czech Republic	1	0	1	1	1	1	1	1	1	1	1	1	0	0	1	0	0	0	0	0	0	0	0	0
GCA_030199145.1	Waste_water	Czech Republic	0	0	1	0	0	1	1	1	1	1	1	0	0	1	1	0	0	0	0	0	0	0	0	0
GCA_030199105.1	Waste_water	Czech Republic	1	0	1	1	0	1	1	1	1	1	1	0	0	0	0	0	0	0	0	0	0	0	0	0
GCA_030199095.1	Waste_water	Czech Republic	0	0	1	0	0	1	1	1	1	1	1	0	0	1	1	0	0	0	0	0	0	0	0	0
GCA_030199075.1	Waste_water	Czech Republic	0	0	1	0	0	1	1	1	0	1	1	1	0	0	0	0	0	0	0	0	0	0	0	0
GCA_030199035.1	Waste_water	Czech Republic	1	0	1	1	0	1	1	1	1	1	1	1	0	0	0	0	0	0	0	0	0	0	0	0
GCA_030199005.1	Waste_water	Czech Republic	0	0	1	0	0	1	1	1	0	1	1	1	0	0	0	0	0	0	0	0	0	0	0	0
GCA_030199015.1	Waste_water	Czech Republic	0	0	1	1	0	1	1	1	1	1	1	1	0	0	0	0	0	0	0	0	0	0	0	0
GCA_030198995.1	Waste_water	Czech Republic	0	0	1	0	0	1	1	1	0	1	1	1	0	0	0	0	0	0	0	0	0	0	0	0
GCA_030198975.1	Waste_water	Czech Republic	0	0	1	0	0	1	1	1	0	1	1	1	0	0	1	1	0	0	0	0	0	0	0	0
GCA_030198945.1	Waste_water	Czech Republic	0	0	1	0	0	1	1	1	1	1	1	1	0	0	0	0	0	0	0	0	0	0	0	0
GCA_030198935.1	Waste_water	Czech Republic	0	0	1	1	0	1	1	1	1	1	1	0	1	0	1	0	0	0	0	0	0	0	0	0
GCA_030198905.1	Waste_water	Czech Republic	0	0	1	1	0	1	1	1	1	1	1	1	0	0	0	0	0	0	0	0	0	0	0	0
GCA_030198895.1	Waste_water	Czech Republic	0	0	1	0	0	1	1	1	0	1	1	1	0	0	0	0	0	0	0	0	0	0	0	0
GCA_030198875.1	Waste_water	Czech Republic	0	0	1	1	0	1	1	1	1	1	1	1	0	1	0	0	0	0	0	0	0	0	0	0
GCA_030198845.1	Waste_water	Czech Republic	1	0	1	0	0	1	1	1	0	1	1	1	0	0	0	0	0	0	0	0	0	0	0	0
GCA_030198805.1	Waste_water	Czech Republic	0	0	1	0	0	1	1	1	0	1	1	0	0	0	0	0	0	0	0	0	0	0	0	0
GCA_030198785.1	Waste_water	Czech Republic	0	0	1	1	0	1	1	1	1	1	1	1	0	0	0	0	0	0	0	0	0	0	0	0
GCA_030198775.1	Waste_water	Czech Republic	0	0	1	0	0	1	1	1	0	1	1	1	0	0	0	0	0	0	0	0	0	0	0	0
GCA_030198795.1	Waste_water	Czech Republic	1	0	1	1	0	1	1	1	1	1	1	0	0	0	0	1	0	0	0	0	0	0	0	0
GCA_030198735.1	Waste_water	Czech Republic	0	0	1	0	0	1	1	1	0	1	1	1	0	0	0	0	0	0	0	0	0	0	0	0
GCA_030198755.1	Waste_water	Czech Republic	1	0	1	0	0	1	1	1	0	1	0	1	0	0	1	1	0	0	0	0	0	0	0	0
GCA_030198705.1	Waste_water	Czech Republic	1	0	1	1	0	1	1	1	1	1	1	1	0	1	1	0	0	0	0	0	0	0	0	0
GCA_030198695.1	Waste_water	Czech Republic	0	0	1	1	0	1	1	1	1	1	1	1	0	0	0	0	0	0	0	0	0	0	0	0
GCA_030198675.1	Waste_water	Czech Republic	0	0	1	1	0	1	1	1	1	1	1	1	0	0	0	1	0	0	0	0	0	0	0	0
GCA_030198655.1	Waste_water	Czech Republic	1	0	1	1	0	0	1	1	1	1	1	0	0	1	1	0	0	0	0	0	0	0	0	1
GCA_030198635.1	Waste_water	Czech Republic	0	0	1	1	0	1	1	1	1	1	1	1	0	0	0	0	0	0	0	0	0	0	0	0
GCA_030198605.1	Waste_water	Czech Republic	1	0	1	0	0	1	1	1	1	1	0	1	0	1	1	0	0	0	0	0	0	0	0	0
GCA_030198595.1	Waste_water	Czech Republic	1	0	1	0	0	1	1	1	0	1	1	1	0	0	0	0	0	0	0	0	0	0	0	0
GCA_030198575.1	Waste_water	Czech Republic	1	0	1	1	0	1	1	1	1	1	1	1	0	0	1	0	0	0	0	0	0	0	0	0
GCA_030198555.1	Waste_water	Czech Republic	0	0	1	0	0	1	1	1	0	1	1	1	0	0	1	1	0	0	0	0	0	0	0	0
GCA_030198535.1	Waste_water	Czech Republic	1	0	1	1	0	1	1	1	1	1	1	0	0	0	0	1	0	0	0	0	0	0	0	0
GCA_030198495.1	Waste_water	Czech Republic	0	0	1	1	0	1	1	1	1	1	1	1	0	0	0	0	0	0	0	0	0	0	0	0
GCA_030198505.1	Waste_water	Czech Republic	1	0	1	1	0	1	1	1	1	1	1	1	0	1	1	0	0	0	0	0	0	0	0	0
GCA_030198435.1	Waste_water	Czech Republic	0	0	1	0	0	1	1	1	0	1	1	1	0	0	0	0	0	0	0	0	0	0	0	0
GCA_030198475.1	Waste_water	Czech Republic	0	0	1	0	0	1	1	1	0	1	1	1	0	0	0	1	0	0	0	0	0	0	0	0
GCA_030198445.1	Waste_water	Czech Republic	0	0	1	0	0	1	1	1	1	1	1	0	0	1	1	0	0	0	0	0	0	0	0	0
GCA_030198405.1	Waste_water	Czech Republic	0	0	1	1	0	1	1	1	1	1	1	1	0	0	0	0	0	0	0	0	0	0	0	0
GCA_030198395.1	Waste_water	Czech Republic	1	0	1	1	0	1	1	1	1	1	1	1	0	0	1	0	0	0	0	0	0	0	0	0
GCA_030198375.1	Waste_water	Czech Republic	1	0	1	1	0	1	1	1	1	1	1	0	0	0	0	1	0	0	0	0	0	0	0	0
GCA_030198355.1	Waste_water	Czech Republic	1	0	1	1	0	0	1	1	1	1	1	0	0	0	0	0	0	0	0	0	0	0	0	0
GCA_030198335.1	Waste_water	Czech Republic	0	0	1	1	0	1	1	1	1	1	1	1	0	0	0	0	0	0	0	0	0	0	0	0
GCA_030198315.1	Waste_water	Czech Republic	1	0	1	1	0	0	1	1	1	1	1	0	0	0	0	0	0	0	0	0	0	0	0	0
GCA_030198285.1	Waste_water	Czech Republic	1	0	1	0	1	1	1	1	0	1	1	1	0	0	0	0	0	0	0	0	0	0	0	0
GCA_030198275.1	Waste_water	Czech Republic	1	0	1	1	0	1	1	1	0	1	1	0	0	0	1	1	0	0	0	0	0	0	0	0
GCA_030198255.1	Waste_water	Czech Republic	1	0	1	1	0	1	1	1	1	1	1	1	0	0	1	0	0	0	0	0	0	0	0	0
GCA_030198235.1	Waste_water	Czech Republic	0	0	1	1	0	1	1	1	1	1	1	1	0	0	0	0	0	0	0	0	0	0	0	0
GCA_030198215.1	Waste_water	Czech Republic	0	0	1	1	0	1	1	1	1	1	1	0	0	0	1	1	0	0	0	0	0	0	0	0
GCA_030198195.1	Waste_water	Czech Republic	1	0	1	1	0	1	1	1	1	1	1	0	0	0	0	0	0	0	0	0	0	0	0	0
GCA_030198175.1	Waste_water	Czech Republic	0	0	1	1	0	1	1	1	1	1	1	1	0	0	0	0	0	0	0	0	0	0	0	0
GCA_030198155.1	Waste_water	Czech Republic	0	0	1	1	0	1	1	1	0	1	1	0	0	0	0	1	0	0	0	0	0	0	0	0
GCA_030219905.1	Waste_water	Czech Republic	0	0	1	1	0	1	1	1	1	1	1	0	0	0	0	0	0	0	0	0	0	0	0	0
GCA_030219885.1	Waste_water	Czech Republic	1	0	1	1	0	0	1	1	1	1	1	0	0	1	1	0	0	0	0	0	0	0	0	1
GCA_030219865.1	Waste_water	Czech Republic	1	0	1	1	0	0	1	1	1	1	1	0	0	1	1	0	0	0	0	0	0	0	0	1
GCA_030219845.1	Waste_water	Czech Republic	1	0	1	1	0	0	1	1	1	1	1	0	0	1	1	0	0	0	0	0	0	0	0	1
GCA_030219825.1	Waste_water	Czech Republic	1	0	1	1	0	0	1	1	1	1	1	0	0	1	1	0	0	0	0	0	0	0	0	1
GCA_030219805.1	Waste_water	Czech Republic	1	0	1	1	0	0	1	1	1	1	1	0	0	1	1	0	0	0	0	0	0	0	0	1
GCA_030219785.1	Waste_water	Czech Republic	0	0	1	1	0	1	1	1	1	1	1	0	0	0	0	0	0	0	0	0	0	0	0	0
GCA_030235005.1	Waste_water	Czech Republic	1	0	1	1	0	1	1	1	0	1	1	0	0	0	1	1	0	0	0	0	0	0	0	0
GCA_030234965.1	Waste_water	Czech Republic	0	0	1	1	0	1	1	1	1	1	1	1	0	0	1	1	0	0	0	0	0	0	0	0
GCA_030234945.1	Waste_water	Czech Republic	1	0	1	1	0	1	1	1	1	1	1	1	0	0	1	1	0	0	0	0	0	0	0	0
GCA_030234925.1	Waste_water	Czech Republic	1	0	1	1	0	1	1	1	1	1	1	0	0	0	0	0	0	0	0	0	0	0	0	0
GCA_030234905.1	Waste_water	Czech Republic	0	0	1	1	0	1	1	1	1	1	1	1	0	0	1	1	0	0	0	0	0	0	0	0
GCA_030234885.1	Waste_water	Czech Republic	0	0	1	1	0	1	1	1	1	1	1	1	0	0	0	0	0	0	0	0	0	0	0	0
GCA_030234865.1	Waste_water	Czech Republic	0	0	1	1	0	1	1	1	1	1	1	1	0	0	0	0	0	0	0	0	0	0	0	0
GCA_030234845.1	Waste_water	Czech Republic	0	0	1	1	0	1	1	1	1	1	1	1	0	0	1	1	0	0	0	0	0	0	0	0
GCA_030234825.1	Waste_water	Czech Republic	0	0	1	1	0	1	1	1	1	1	1	1	0	0	0	0	0	0	0	0	0	0	0	0
GCA_030234805.1	Waste_water	Czech Republic	1	0	1	1	0	1	1	1	1	1	1	1	0	0	1	1	0	0	0	0	0	0	0	0
GCA_030239735.1	Waste_water	Czech Republic	1	0	1	1	0	1	1	1	1	1	1	1	0	0	1	0	0	0	0	0	0	0	0	0
GCA_009905135.1	Human	Singapore	0	0	1	1	1	1	1	1	1	1	1	1	0	0	1	0	0	0	0	0	0	0	0	0
GCA_009905115.1	Human	Singapore	0	0	1	1	0	0	1	1	1	1	1	0	0	0	0	0	0	0	0	0	0	0	0	0
GCA_033802405.1	Human	Singapore	0	0	1	1	0	1	1	1	1	1	1	1	0	0	1	0	0	0	0	0	0	0	0	0
GCA_033802425.1	Human	Singapore	0	0	1	1	0	1	1	1	0	1	1	0	0	0	0	0	0	0	0	0	0	0	0	0
GCA_033802445.1	Human	Singapore	0	0	1	1	0	1	1	1	1	1	1	0	0	0	1	0	0	0	0	0	0	0	0	0
GCA_033802485.1	Human	Singapore	0	0	1	1	0	1	1	1	1	1	1	1	0	0	0	0	0	0	0	0	0	0	0	0
GCA_033802465.1	Human	Singapore	0	0	1	1	0	1	1	1	0	1	0	0	0	1	0	0	0	0	0	0	0	0	0	0
GCA_033802505.1	Human	Singapore	0	0	1	1	0	1	1	1	1	1	1	0	1	0	0	0	0	0	0	0	0	0	0	0
GCA_033802545.1	Human	Singapore	0	0	1	1	0	1	1	1	1	1	1	0	0	0	0	0	0	0	0	0	0	0	0	0
GCA_033802525.1	Human	Singapore	0	0	1	1	0	1	1	1	0	1	1	1	0	0	1	0	0	0	0	0	0	0	0	0
GCA_033802565.1	Human	Singapore	0	0	1	1	0	1	1	1	1	1	0	0	0	0	0	0	0	0	0	0	0	0	0	0
GCA_033802625.1	Human	Singapore	0	0	1	1	0	1	1	1	0	1	1	0	0	0	0	0	0	0	0	0	0	0	0	0
GCA_017164095.1	Human	Singapore	0	0	1	1	0	1	1	1	0	1	1	1	0	0	0	0	0	0	0	0	0	0	0	0
GCA_017164705.1	Human	Singapore	0	0	1	1	1	1	1	1	1	1	1	0	1	1	0	0	0	0	0	0	0	0	0	0
GCA_017164695.1	Human	Singapore	0	0	1	1	0	1	1	1	1	1	1	1	0	0	0	0	0	0	0	0	0	0	0	0
GCA_017164675.1	Human	Singapore	0	0	1	1	0	1	1	1	1	1	1	1	0	0	1	1	0	0	0	0	0	0	0	0
GCA_017164655.1	Human	Singapore	1	0	1	0	0	1	1	1	0	1	1	1	0	0	0	1	0	0	0	0	0	0	0	0
GCA_017164625.1	Human	Singapore	1	0	1	1	1	1	1	1	1	1	1	1	0	0	0	0	0	0	0	0	0	0	0	0
GCA_017164615.1	Human	Singapore	1	0	1	0	0	1	1	1	1	1	1	1	0	0	0	0	0	0	0	0	0	0	0	0
GCA_017164595.1	Human	Singapore	0	0	1	0	0	1	1	1	0	1	1	1	0	0	0	1	0	0	0	0	0	0	0	0
GCA_017164575.1	Human	Singapore	1	0	1	1	0	1	1	1	1	1	1	1	0	0	0	0	0	0	0	0	0	0	0	0
GCA_017164555.1	Human	Singapore	0	0	1	1	1	1	1	1	1	1	1	1	0	0	0	1	0	0	0	0	0	0	0	0
GCA_017164535.1	Human	Singapore	1	0	1	0	0	1	1	1	1	1	1	1	0	0	0	0	0	0	0	0	0	0	0	0
GCA_017164515.1	Human	Singapore	0	0	1	0	0	1	1	1	0	1	1	1	0	0	0	1	0	0	0	0	0	0	0	0
GCA_017164485.1	Human	Singapore	0	0	1	1	1	1	1	1	1	1	0	0	0	0	1	0	0	0	0	0	0	0	0	0
GCA_017164475.1	Human	Singapore	1	0	1	1	1	1	1	1	1	1	1	1	0	0	0	0	0	0	0	0	0	0	0	0
GCA_017164445.1	Human	Singapore	0	0	1	1	1	1	1	1	1	1	0	1	0	0	0	0	0	0	0	0	0	0	0	0
GCA_017164435.1	Human	Singapore	0	0	1	1	0	1	1	1	1	1	1	1	0	0	0	0	0	0	0	0	0	0	0	0
GCA_017164405.1	Human	Singapore	1	0	1	1	0	1	1	1	1	1	1	1	0	0	0	0	0	0	1	0	0	0	0	0
GCA_017164395.1	Human	Singapore	1	0	1	1	1	1	1	1	1	1	1	1	1	0	1	0	0	0	0	0	0	0	0	0
GCA_017164375.1	Human	Singapore	0	0	1	1	0	1	1	1	1	1	0	0	0	0	1	0	0	0	0	0	0	0	0	0
GCA_017164355.1	Human	Singapore	0	0	1	1	0	1	1	1	1	1	1	1	0	0	0	0	0	0	0	0	0	0	0	0
GCA_017164335.1	Human	Singapore	0	0	1	1	0	1	1	1	1	1	1	1	0	1	1	0	1	0	0	0	0	0	0	0
GCA_017164315.1	Human	Singapore	0	0	1	1	0	1	1	1	1	1	0	0	0	0	1	0	0	0	0	0	0	0	0	0
GCA_017164265.1	Human	Singapore	1	0	1	1	0	1	1	1	1	1	1	0	0	0	1	0	0	0	0	0	0	0	0	0
GCA_017164285.1	Human	Singapore	0	0	1	0	0	1	1	1	0	1	1	1	0	0	0	1	0	0	0	0	0	0	0	0
GCA_017164255.1	Human	Singapore	1	0	1	1	0	1	1	1	1	1	1	1	0	0	1	0	0	0	0	0	0	0	0	0
GCA_017164225.1	Human	Singapore	0	0	1	1	0	1	1	1	0	1	1	1	0	0	0	1	0	0	0	0	0	0	0	0
GCA_017164215.1	Human	Singapore	1	0	1	0	1	1	1	1	0	1	1	1	0	0	0	0	0	0	0	0	0	0	0	0
GCA_017164195.1	Human	Singapore	1	0	1	1	0	1	1	1	1	1	1	1	0	0	1	0	0	0	0	0	0	0	0	0
GCA_017164175.1	Human	Singapore	1	0	1	1	0	1	1	1	1	1	0	1	0	1	1	0	0	0	0	0	0	0	0	0
GCA_017164155.1	Human	Singapore	0	0	1	1	0	1	1	1	1	1	1	1	0	0	0	0	0	0	0	0	0	0	0	0
GCA_017088485.1	Human	Singapore	0	0	1	1	0	1	1	1	1	1	1	0	0	1	1	0	0	0	0	0	0	0	0	0
GCA_017088465.1	Human	Singapore	0	0	1	1	0	1	1	1	1	1	1	1	0	0	1	0	0	0	0	0	0	0	0	0
GCA_017088445.1	Human	Singapore	0	0	1	1	0	1	1	1	1	1	1	1	0	0	1	0	0	0	0	0	0	0	0	0
GCA_017088425.1	Human	Singapore	0	0	1	1	0	1	1	1	0	1	1	1	0	1	0	0	1	0	0	0	0	0	0	0
GCA_017088405.1	Human	Singapore	0	0	1	1	0	1	1	1	1	1	1	0	0	0	0	0	0	0	0	0	0	0	0	0
GCA_002776495.1	Seafood	Germany	0	0	1	1	0	1	1	1	0	1	1	1	0	0	0	0	0	0	0	0	0	0	0	0
GCA_017814635.1	Aquatic_water	Brazil	0	0	1	1	0	1	1	1	1	1	1	1	0	0	1	1	0	0	0	0	0	0	0	0
GCA_016595135.1	Environmental	Brazil	0	0	1	0	0	1	1	1	0	1	1	1	0	0	0	0	0	0	0	0	0	0	0	0
GCA_003577555.1	Aquatic_water	Brazil	1	0	1	1	1	1	1	1	1	1	1	0	0	0	0	1	0	0	0	0	0	0	0	0
GCA_022130795.1	Waste_water	Norway	0	0	1	1	0	1	0	0	1	0	1	0	0	1	0	0	0	0	0	0	0	0	0	0
GCA_022130765.1	Waste_water	Norway	0	0	1	1	0	1	1	1	1	1	1	1	0	0	0	0	0	0	0	0	0	0	0	0
GCA_022130745.1	Waste_water	Norway	0	1	1	0	0	1	1	1	1	1	1	1	0	0	0	0	0	0	0	0	0	0	0	0
GCA_022130705.1	Waste_water	Norway	0	1	1	1	0	1	1	1	1	1	1	1	1	1	0	0	0	0	0	0	0	0	0	0
GCA_022130695.1	Waste_water	Norway	0	0	1	1	0	1	1	1	1	1	1	1	0	0	1	1	0	0	0	0	0	0	0	0
GCA_022130685.1	Waste_water	Norway	0	0	1	1	0	1	1	1	1	1	1	0	0	0	1	0	0	0	0	0	0	0	0	0
GCA_022130665.1	Waste_water	Norway	0	1	1	0	0	1	1	1	0	1	1	1	0	0	0	1	0	0	0	0	0	0	0	0
GCA_022130645.1	Waste_water	Norway	0	0	1	0	1	1	1	1	0	1	1	1	0	0	0	0	0	0	0	0	0	0	0	0
GCA_022130625.1	Waste_water	Norway	0	0	1	0	0	1	1	1	0	1	1	1	0	0	0	0	0	0	0	0	0	0	0	0
GCA_022130605.1	Waste_water	Norway	0	0	1	1	0	1	1	1	1	1	1	1	0	0	0	0	0	0	0	0	0	0	0	0
GCA_022130575.1	Waste_water	Norway	0	0	1	0	0	1	1	1	0	1	1	0	0	0	1	0	0	0	0	0	0	0	0	0
GCA_022130565.1	Waste_water	Norway	0	0	0	0	1	1	1	1	0	1	1	1	0	0	0	0	0	0	0	0	0	0	0	0
GCA_022130525.1	Waste_water	Norway	1	0	1	0	0	1	1	1	0	1	1	0	0	0	0	0	0	0	0	0	0	0	0	0
GCA_022130485.1	Waste_water	Norway	1	0	1	1	0	1	1	1	1	1	0	1	0	0	1	0	0	0	0	0	0	0	0	0
GCA_022130505.1	Waste_water	Norway	0	0	1	0	0	1	1	1	0	1	1	1	0	1	1	1	0	0	0	0	0	0	0	0
GCA_022130455.1	Waste_water	Norway	0	0	1	0	0	1	1	1	0	1	1	1	0	0	0	1	0	0	0	0	0	0	0	0
GCA_022130415.1	Waste_water	Norway	1	0	1	1	0	1	1	1	1	1	1	0	0	0	0	0	0	0	0	0	0	0	0	0
GCA_022130445.1	Waste_water	Norway	1	0	1	1	0	1	1	1	1	1	1	0	0	0	0	0	0	0	0	0	0	0	0	0
GCA_022130405.1	Waste_water	Norway	0	0	1	0	0	1	1	1	0	1	1	1	0	0	0	0	0	0	0	0	0	0	0	0
GCA_022130385.1	Waste_water	Norway	1	0	1	0	0	1	1	1	0	1	1	1	0	0	1	0	0	0	0	0	0	0	0	0
GCA_022130365.1	Waste_water	Norway	1	0	1	1	0	0	1	1	1	1	1	0	1	0	0	0	0	0	0	0	0	0	0	0
GCA_022130345.1	Waste_water	Norway	0	0	1	1	0	1	1	1	1	1	0	1	0	1	0	1	0	0	0	0	0	0	0	0
GCA_022130325.1	Waste_water	Norway	0	0	1	1	0	1	1	1	1	1	0	1	0	1	0	1	0	0	0	0	0	0	0	0
GCA_022130305.1	Waste_water	Norway	0	0	1	1	1	1	1	1	1	1	0	1	0	0	0	0	0	0	0	0	0	0	0	0
GCA_022130285.1	Waste_water	Norway	1	0	1	0	0	1	1	1	0	1	1	0	0	0	0	0	0	0	0	0	0	0	0	0
GCA_022130225.1	Waste_water	Norway	0	0	1	1	0	1	1	1	1	1	1	1	0	0	0	0	0	0	0	0	0	0	0	0
GCA_022130255.1	Waste_water	Norway	1	0	1	0	0	1	1	1	0	1	1	1	0	0	1	1	0	0	0	0	0	0	0	0
GCA_022130155.1	Waste_water	Norway	0	0	1	1	0	1	1	1	1	1	1	0	0	0	0	0	0	0	0	0	0	0	0	0
GCA_022130145.1	Waste_water	Norway	1	0	1	0	0	1	1	1	0	1	1	1	0	0	1	0	0	0	0	0	0	0	0	0
GCA_022130125.1	Waste_water	Norway	0	0	1	1	0	1	1	1	1	1	1	1	0	0	0	0	0	0	0	0	0	0	0	0
GCA_022130055.1	Waste_water	Norway	0	0	1	1	0	1	1	1	1	1	1	1	0	0	1	0	0	0	0	0	0	0	0	0
GCA_022130025.1	Waste_water	Norway	0	1	1	1	0	1	1	1	1	1	1	0	1	0	0	0	0	0	0	0	0	0	0	0
GCA_022130045.1	Waste_water	Norway	1	0	1	0	0	0	1	1	1	1	0	0	0	1	1	0	0	0	0	0	0	0	0	0
GCA_022129985.1	Waste_water	Norway	1	0	1	0	0	0	1	1	1	1	0	0	0	1	1	0	0	0	0	0	0	0	0	0
GCA_022129945.1	Waste_water	Norway	1	0	1	0	0	0	1	1	1	1	0	0	0	1	1	0	0	0	0	0	0	0	0	0
GCA_022129925.1	Waste_water	Norway	0	0	1	0	0	1	1	1	0	1	1	1	0	0	0	1	0	0	0	0	0	0	0	0
GCA_022129905.1	Waste_water	Norway	0	0	1	0	0	1	1	1	0	1	1	1	0	0	1	1	0	0	0	0	0	0	0	0
GCA_022129885.1	Waste_water	Norway	0	0	1	0	0	1	1	1	0	1	1	1	0	0	0	0	0	0	0	0	0	0	0	0
GCA_022129865.1	Waste_water	Norway	1	0	1	0	0	1	1	1	0	1	1	0	0	0	1	1	0	0	0	0	0	0	0	0
GCA_022129765.1	Waste_water	Norway	1	0	1	0	0	1	1	1	0	1	1	0	0	0	1	1	0	0	0	0	0	0	0	0
GCA_022129705.1	Waste_water	Norway	0	1	1	1	0	1	1	1	1	1	1	1	1	1	0	0	0	0	0	0	0	0	0	0
GCA_022129715.1	Waste_water	Norway	1	0	1	0	0	1	1	1	1	1	1	0	0	1	1	0	0	0	0	0	0	0	0	0
GCA_022129665.1	Waste_water	Norway	0	0	1	1	0	1	1	1	1	1	1	1	0	0	0	0	0	0	0	0	0	0	0	0
GCA_048261125.1	Waste_water	Norway	0	0	1	0	0	1	1	1	0	1	1	1	1	0	0	0	0	0	0	0	0	0	0	0
GCA_049058185.1	Waste_water	Norway	0	0	1	1	0	1	1	1	1	1	1	1	0	0	0	0	0	0	0	0	0	0	0	0
GCA_030012585.1	Waste_water	Norway	0	0	1	1	0	1	1	1	1	1	0	1	0	0	0	1	0	0	0	0	0	0	0	0
GCA_035064325.1	Aquatic_water	Germany	1	0	1	1	0	1	1	1	1	1	1	0	0	0	0	0	0	0	0	0	0	0	0	0
GCA_035064285.1	Aquatic_water	Germany	1	0	1	1	0	1	1	1	1	1	0	1	0	0	1	0	0	0	0	0	0	0	0	0
GCA_035064265.1	Aquatic_water	Germany	0	0	1	0	0	1	1	1	0	1	1	1	0	0	0	0	0	0	0	0	0	0	0	0
GCA_035064405.1	Aquatic_water	Germany	0	0	1	1	1	1	1	1	1	1	1	1	0	0	0	0	0	0	0	0	0	0	0	0
GCA_035064385.1	Aquatic_water	Germany	0	0	1	1	0	1	1	1	1	1	1	1	0	1	0	1	0	0	0	0	0	0	0	0
GCA_035064365.1	Aquatic_water	Germany	0	0	1	1	0	1	1	1	1	1	1	1	0	0	0	0	0	0	0	0	0	0	0	0
GCA_035064065.1	Aquatic_water	Germany	1	0	1	1	1	1	1	1	1	1	1	1	0	0	1	0	0	0	0	0	0	0	0	0
GCA_035064125.1	Aquatic_water	Germany	1	0	1	0	0	1	1	1	0	1	1	0	0	0	1	0	0	0	0	0	0	0	0	0
GCA_035064105.1	Aquatic_water	Germany	1	0	1	1	1	1	1	1	1	1	0	0	0	0	1	0	0	0	0	0	0	0	0	0
GCA_002407375.1	Human	India	1	0	1	0	0	1	1	1	0	1	1	1	0	0	0	1	0	0	0	0	0	0	0	0
GCA_002407305.1	Human	India	1	0	1	1	0	1	1	1	1	1	0	0	0	0	1	1	0	0	0	0	0	0	0	0
GCA_002407315.1	Human	India	1	0	1	0	0	1	1	1	0	1	1	1	0	0	0	1	0	0	0	0	0	0	0	0
GCA_002224785.1	Human	India	0	0	1	1	0	1	1	1	1	1	0	0	0	0	0	1	0	0	0	0	0	0	0	0
GCA_002407285.1	Human	India	1	0	1	1	0	1	1	1	1	1	1	1	0	0	0	1	0	0	0	0	0	0	0	0
GCA_002407365.1	Human	India	1	0	1	1	0	1	1	1	1	1	1	1	0	0	1	1	0	0	0	0	0	0	0	0
GCA_002407295.1	Human	India	1	0	1	0	0	1	1	1	1	1	1	1	0	0	1	1	0	0	0	0	0	0	0	0
GCA_002224705.1	Human	India	0	0	1	1	0	1	1	1	1	1	1	1	0	0	0	0	0	0	0	0	0	0	0	0
GCA_026413085.1	Human	USA	1	0	1	1	0	1	1	1	0	1	1	1	0	0	0	1	0	0	0	0	0	0	0	0
GCA_026413065.1	Human	USA	1	0	1	0	0	1	1	1	0	1	1	1	0	0	0	0	0	0	0	0	0	0	0	0
GCA_026413045.1	Human	USA	0	0	1	1	0	1	1	1	0	1	1	0	0	0	0	1	0	0	0	0	0	0	0	0
GCA_026413015.1	Human	USA	0	0	1	0	0	1	1	1	0	1	1	1	0	0	1	0	0	0	0	0	0	0	0	0
GCA_026413005.1	Human	USA	0	0	1	1	0	1	1	1	1	1	1	0	0	0	0	0	0	0	0	0	0	0	0	0
GCA_026412975.1	Human	USA	0	0	1	0	0	1	1	1	0	1	1	1	0	0	0	0	0	0	0	0	0	0	0	0
GCA_026412965.1	Human	USA	0	0	1	1	0	1	1	1	1	1	1	0	0	0	0	1	0	0	0	0	0	0	0	0
GCA_026412945.1	Human	USA	0	0	1	0	0	1	1	1	0	1	1	1	0	0	1	1	0	0	0	0	0	0	0	0
GCA_026412925.1	Human	USA	0	0	1	0	0	1	1	1	0	1	1	1	0	0	1	1	0	0	0	0	0	0	0	0
GCA_026412905.1	Human	USA	0	0	1	1	0	1	1	1	0	1	1	1	0	0	0	0	0	0	0	0	0	0	0	0
GCA_026412885.1	Human	USA	1	0	1	0	0	1	1	1	0	1	1	0	0	0	0	1	0	0	0	0	0	0	0	0
GCA_026412865.1	Human	USA	1	0	1	1	0	1	1	1	0	1	1	1	0	1	0	0	0	0	0	0	0	0	0	0
GCA_026412845.1	Human	USA	0	0	1	0	0	1	1	1	0	1	1	1	0	0	1	1	0	0	0	0	0	0	0	0
GCA_026412825.1	Human	USA	1	0	1	1	0	1	1	1	0	1	1	0	0	0	1	1	0	0	0	0	0	0	0	0
GCA_026412805.1	Human	USA	0	0	1	1	0	1	1	1	0	1	0	1	0	0	0	0	0	0	0	0	0	0	0	0
GCA_026412785.1	Human	USA	0	0	1	1	0	1	1	1	0	1	1	1	0	0	0	1	0	0	0	0	0	0	0	0
GCA_026412765.1	Human	USA	0	0	1	1	0	1	1	1	1	1	1	1	0	1	1	0	0	0	0	0	0	0	0	0
GCA_026412745.1	Human	USA	0	0	1	1	0	1	1	1	1	1	1	1	0	0	0	0	0	0	0	0	0	0	0	0
GCA_026412705.1	Human	USA	0	0	1	1	0	1	0	0	0	0	0	1	0	1	1	1	0	0	0	0	0	0	0	0
GCA_026412695.1	Human	USA	1	0	1	0	0	1	1	1	0	1	1	1	0	0	0	0	0	0	0	0	0	0	0	0
GCA_026412685.1	Human	USA	0	0	1	0	0	1	1	1	0	1	1	1	0	0	1	1	0	0	0	0	0	0	0	0
GCA_026412655.1	Human	USA	0	0	1	0	0	1	1	1	0	1	1	1	0	0	1	0	0	0	0	0	0	0	0	0
GCA_026412645.1	Human	USA	1	0	1	0	0	1	1	1	0	1	1	1	0	0	0	1	0	0	0	0	0	0	0	0
GCA_026412595.1	Human	USA	0	0	1	1	0	1	1	1	1	1	1	1	0	0	1	0	0	0	0	0	0	0	0	0
GCA_026412605.1	Human	USA	0	0	1	0	0	1	1	1	0	1	1	0	0	0	0	0	0	0	0	0	0	0	0	0
GCA_026412585.1	Human	USA	0	0	1	1	1	1	1	1	0	1	1	1	0	0	0	0	0	0	0	0	0	0	0	0
GCA_026412525.1	Human	USA	0	0	1	1	0	1	1	1	0	1	1	1	0	1	1	0	0	0	0	0	0	0	0	0
GCA_026412515.1	Human	USA	0	0	1	1	0	1	1	1	0	1	1	1	0	0	0	1	0	0	0	0	0	0	0	0
GCA_026412535.1	Human	USA	1	0	1	1	0	1	1	1	1	1	0	0	0	1	0	1	0	0	0	0	0	0	0	0
GCA_026412505.1	Human	USA	0	0	1	1	0	1	1	1	0	1	1	0	0	0	1	1	0	0	0	0	0	0	0	0
GCA_026412485.1	Human	USA	1	0	1	1	0	1	1	1	0	1	1	1	0	0	1	0	0	0	0	0	0	0	0	0
GCA_026412435.1	Human	USA	0	0	1	0	0	1	1	1	0	1	1	1	0	0	1	1	0	0	0	0	0	0	0	0
GCA_026412455.1	Human	USA	1	0	1	0	0	1	1	1	0	1	1	1	0	0	1	0	0	0	0	0	0	0	0	0
GCA_026412405.1	Human	USA	0	0	1	1	0	1	1	1	1	1	1	1	0	0	0	1	0	0	0	0	0	0	0	0
GCA_026412395.1	Human	USA	1	0	1	1	0	1	1	1	0	1	1	0	0	0	0	1	0	0	0	0	0	0	0	0
GCA_026412385.1	Human	USA	0	0	1	1	0	1	1	1	0	1	0	1	0	0	1	1	0	0	0	0	0	0	0	0
GCA_026412345.1	Human	USA	1	0	1	1	0	1	1	1	1	1	1	0	0	0	0	1	0	0	0	0	0	0	0	0
GCA_026412355.1	Human	USA	1	0	1	1	0	1	1	1	1	1	1	0	0	0	1	1	0	0	0	0	0	0	0	0
GCA_026412315.1	Human	USA	0	0	1	1	1	1	1	1	1	1	1	0	0	0	0	0	0	0	0	0	0	0	0	0
GCA_026412305.1	Human	USA	0	0	1	0	0	0	1	1	0	1	1	1	0	0	1	1	0	0	0	0	0	0	0	0
GCA_026412285.1	Human	USA	1	0	1	1	0	1	1	1	1	1	1	1	0	1	0	0	0	0	0	0	0	0	0	0
GCA_026412265.1	Human	USA	0	0	1	1	0	1	1	1	1	1	1	1	0	0	0	1	0	0	0	0	0	0	0	0
GCA_026412245.1	Human	USA	1	0	1	1	0	1	1	1	0	1	1	1	0	1	0	0	0	0	0	0	0	0	0	0
GCA_026412205.1	Human	USA	1	0	1	1	0	1	1	1	0	1	1	1	0	0	0	1	0	0	0	0	0	0	0	0
GCA_026412195.1	Human	USA	0	0	1	0	0	1	1	1	0	1	1	1	0	0	0	1	0	0	0	0	0	0	0	0
GCA_026412185.1	Human	USA	1	0	1	0	0	1	1	1	0	1	1	0	0	0	0	0	0	0	0	0	0	0	0	0
GCA_026412165.1	Human	USA	1	0	1	1	0	1	1	1	0	1	1	1	0	0	1	0	0	0	0	0	0	0	0	0
GCA_026412125.1	Human	USA	0	0	1	1	0	1	1	1	0	1	1	1	0	0	1	0	0	0	0	0	0	0	0	0
GCA_026412105.1	Human	USA	1	0	1	0	0	1	1	1	0	1	1	1	0	0	0	1	0	0	0	0	0	0	0	0
GCA_026412135.1	Human	USA	0	0	1	1	0	1	1	1	0	1	0	1	0	0	0	1	0	0	0	0	0	0	0	0
GCA_026412075.1	Human	USA	0	0	1	1	0	1	1	1	0	1	1	1	0	0	1	0	0	0	0	0	0	0	0	0
GCA_026412065.1	Human	USA	1	0	1	1	0	1	1	1	1	1	1	1	0	0	0	1	0	0	0	0	0	0	0	0
GCA_026412045.1	Human	USA	0	0	1	1	0	1	1	1	0	1	1	0	0	0	0	0	0	0	0	0	0	0	0	0
GCA_026412015.1	Human	USA	0	0	1	0	0	1	1	1	0	1	1	1	0	0	0	0	0	0	0	0	0	0	0	0
GCA_026412005.1	Human	USA	0	0	1	1	0	1	1	1	1	1	1	1	0	0	1	0	0	0	0	0	0	0	0	0
GCA_026411975.1	Human	USA	1	0	1	1	0	1	1	1	0	1	1	1	0	0	1	0	0	0	0	0	0	0	0	0
GCA_026411965.1	Human	USA	0	0	1	1	0	1	1	1	0	1	1	1	0	0	0	0	0	0	0	0	0	0	0	0
GCA_026411945.1	Human	USA	0	0	1	1	0	1	1	1	0	1	1	1	0	0	1	0	0	0	0	0	0	0	0	0
GCA_026411905.1	Human	USA	1	0	1	0	0	1	1	1	0	1	1	0	0	0	0	1	0	0	0	0	0	0	0	0
GCA_026411915.1	Human	USA	1	0	1	1	0	1	0	0	0	0	0	1	0	1	1	1	0	0	0	0	0	0	0	0
GCA_026411875.1	Human	USA	1	0	1	1	0	1	1	1	1	1	1	0	0	0	1	1	0	0	0	0	0	0	0	0
GCA_026411865.1	Human	USA	0	0	1	1	1	1	1	1	0	1	1	1	0	0	0	1	0	0	0	0	0	0	0	0
GCA_026411845.1	Human	USA	0	0	1	1	0	1	1	1	1	1	1	0	0	0	0	1	0	0	0	0	0	0	0	0
GCA_026411825.1	Human	USA	0	0	1	1	0	1	1	1	0	1	1	1	0	0	0	0	0	0	0	0	0	0	0	0
GCA_026411795.1	Human	USA	1	0	1	1	0	1	1	1	0	1	1	1	1	0	0	0	0	0	0	0	0	0	0	0
GCA_026411765.1	Human	USA	1	0	1	1	0	1	1	1	0	1	1	1	0	0	0	1	0	0	0	0	0	0	0	0
GCA_026411775.1	Human	USA	0	0	1	1	0	0	1	1	0	1	1	1	0	0	0	1	0	0	0	0	0	0	0	0
GCA_026411745.1	Human	USA	1	0	1	1	0	1	1	1	1	1	1	1	0	0	0	1	0	0	0	0	0	0	0	0
GCA_026411715.1	Human	USA	0	0	1	0	0	1	1	1	0	1	1	1	0	0	1	0	0	0	0	0	0	0	0	0
GCA_026411705.1	Human	USA	0	0	1	1	0	1	1	1	0	1	1	1	0	0	0	1	0	0	0	0	0	0	0	0
GCA_026411685.1	Human	USA	0	0	1	0	0	1	1	1	0	1	1	1	0	0	0	0	0	0	0	0	0	0	0	0
GCA_026411665.1	Human	USA	1	0	1	1	0	1	0	0	1	0	0	1	0	1	1	1	0	0	0	0	0	0	0	0
GCA_026411645.1	Human	USA	0	0	1	1	0	1	1	1	1	1	1	1	0	0	1	0	0	0	0	0	0	0	0	0
GCA_026411625.1	Human	USA	0	0	1	0	0	1	1	1	0	1	1	1	0	0	1	0	0	0	0	0	0	0	0	0
GCA_026411595.1	Human	USA	1	0	1	1	0	1	1	1	0	1	0	0	0	0	0	1	0	0	0	0	0	0	0	0
GCA_026411565.1	Human	USA	0	0	1	1	0	1	1	1	0	1	1	1	0	0	0	1	0	0	0	0	0	0	0	0
GCA_026411555.1	Human	USA	0	0	1	0	0	1	1	1	0	1	1	1	0	0	0	1	0	0	0	0	0	0	0	0
GCA_026411545.1	Human	USA	0	0	1	1	0	1	1	1	1	1	1	1	0	0	1	0	0	0	0	0	0	0	0	0
GCA_026411495.1	Human	USA	0	0	1	1	0	1	1	1	0	1	1	1	0	0	0	0	0	0	0	0	0	0	0	0
GCA_026411445.1	Human	USA	0	0	1	1	0	1	1	1	1	1	1	1	0	0	0	1	0	0	0	0	0	0	0	0
GCA_026411465.1	Human	USA	0	0	1	1	0	1	1	1	1	1	0	1	0	0	1	1	0	0	0	0	0	0	0	0
GCA_026411455.1	Human	USA	0	0	1	1	0	1	1	1	0	1	0	1	0	0	1	1	0	0	0	0	0	0	0	0
GCA_043853585.1	Human	Tunisian	1	0	1	1	0	1	1	1	1	1	1	1	0	0	1	0	0	0	0	0	0	0	0	0
GCA_043853925.1	Human	Tunisian	1	0	1	0	0	1	1	1	0	1	1	1	0	0	1	1	0	0	0	0	0	0	0	0
GCA_043853865.1	Human	Tunisian	1	0	1	1	0	1	1	1	1	1	1	1	0	0	0	0	0	0	0	0	0	0	0	0
GCA_043853845.1	Human	Tunisian	1	0	1	1	0	1	1	1	1	1	0	1	0	0	0	0	0	0	0	0	0	0	0	0
GCA_043853805.1	Human	Tunisian	1	0	1	1	0	1	1	1	1	1	1	1	1	0	0	0	0	0	0	0	0	0	0	0
GCA_043853795.1	Human	Tunisian	0	1	1	0	0	1	1	1	1	1	1	1	0	0	1	0	0	0	0	0	0	0	0	0
GCA_043853785.1	Human	Tunisian	0	1	1	0	0	1	1	1	1	1	1	1	0	1	1	0	0	0	0	0	0	0	0	0
GCA_043853745.1	Human	Tunisian	1	0	1	1	1	1	1	1	1	1	1	0	0	0	1	0	0	0	0	0	0	0	0	0
GCA_043853655.1	Human	Tunisian	0	1	1	0	0	1	1	1	1	1	1	1	0	0	0	0	0	0	0	0	0	0	0	0
GCA_043853645.1	Human	Tunisian	0	1	1	0	0	1	1	1	1	1	1	1	0	0	0	0	0	0	0	0	0	0	0	0
GCA_043853595.1	Human	Tunisian	1	0	1	1	0	1	1	1	1	1	1	1	0	0	0	0	0	0	0	0	0	0	0	0
GCA_043853565.1	Human	Tunisian	1	0	1	0	0	1	1	1	0	1	1	1	0	0	0	0	0	0	0	0	0	0	0	0
GCA_043853545.1	Human	Tunisian	0	1	1	0	0	1	1	1	1	1	1	1	0	1	1	0	0	0	0	0	0	0	0	0
GCA_043853485.1	Human	Tunisian	1	0	1	1	0	1	1	1	1	1	0	1	0	0	0	0	0	0	0	0	0	0	0	0
GCA_043853465.1	Human	Tunisian	0	1	1	0	0	1	1	1	1	1	1	1	0	1	1	0	0	0	0	0	0	0	0	0
GCA_043853445.1	Human	Tunisian	0	1	1	0	0	1	1	1	1	1	1	1	0	1	1	0	0	0	0	0	0	0	0	0
GCA_043853395.1	Human	Tunisian	1	0	1	1	0	1	1	1	1	1	1	1	0	1	1	0	0	0	0	0	0	0	0	0
GCA_043853365.1	Human	Tunisian	0	1	1	0	0	1	1	1	1	1	1	1	0	1	1	0	0	0	0	0	0	0	0	0
GCA_043853305.1	Human	Tunisian	0	1	1	0	0	1	1	1	1	1	1	1	0	1	1	0	0	0	0	0	0	0	0	0
GCA_043853285.1	Human	Tunisian	1	0	1	1	1	1	1	1	1	1	1	1	0	0	1	0	0	0	0	0	0	0	0	0
GCA_043853225.1	Human	Tunisian	1	0	1	1	0	1	1	1	1	1	1	1	0	0	0	0	0	0	0	0	0	0	0	0
GCA_043853205.1	Human	Tunisian	1	0	1	1	0	1	1	1	1	1	1	1	0	0	0	0	1	0	0	0	0	0	0	0
GCA_043853185.1	Human	Tunisian	1	0	1	1	0	1	1	1	1	1	1	1	0	0	0	0	0	0	0	0	0	0	0	0
GCA_043853165.1	Human	Tunisian	1	0	1	1	0	1	1	1	1	1	1	1	0	0	0	0	0	0	0	0	0	0	0	0
GCA_028905525.1	Waste_water	Norway	0	0	1	1	0	1	1	1	1	1	1	1	0	1	0	0	0	0	0	0	0	0	0	0
GCA_028905505.1	Waste_water	Norway	0	0	1	1	0	1	1	1	1	1	1	1	0	1	0	0	0	0	0	0	0	0	0	0
GCA_028905375.1	Waste_water	Norway	0	0	1	1	0	1	1	1	1	1	1	1	0	1	0	0	0	0	0	0	0	0	0	0
GCA_028905395.1	Waste_water	Norway	0	0	1	1	0	1	1	1	1	1	1	1	0	1	0	0	0	0	0	0	0	0	0	0
GCA_028905365.1	Waste_water	Norway	0	0	1	1	0	1	1	1	1	1	1	1	0	1	0	0	0	0	0	0	0	0	0	0
GCA_028905335.1	Waste_water	Norway	0	0	1	1	0	1	1	1	1	1	1	1	0	1	0	0	0	0	0	0	0	0	0	0
GCA_028905325.1	Waste_water	Norway	0	0	1	1	0	1	1	1	1	1	1	1	0	1	0	0	0	0	0	0	0	0	0	0
GCA_028905205.1	Waste_water	Norway	0	0	1	1	0	1	1	1	1	1	1	1	0	1	0	0	0	0	0	0	0	0	0	0
GCA_028905215.1	Waste_water	Norway	0	0	1	1	0	1	1	1	1	1	1	1	0	1	0	0	0	0	0	0	0	0	0	0
GCA_028905185.1	Waste_water	Norway	0	0	1	1	0	1	1	1	1	1	1	1	0	1	0	0	0	0	0	0	0	0	0	0
GCA_028905165.1	Waste_water	Norway	0	0	1	1	0	1	1	1	1	1	1	1	0	1	0	0	0	0	0	0	0	0	0	0
GCA_006543085.1	Waste_water	Norway	1	0	1	1	0	1	1	1	1	1	0	1	0	0	0	1	0	0	0	0	0	0	0	0
GCA_006543055.1	Waste_water	Norway	1	0	1	0	1	1	1	1	0	1	1	0	0	0	0	1	0	0	0	0	0	0	0	0
GCA_006543025.1	Waste_water	Norway	1	0	1	1	0	1	1	1	1	1	0	0	0	0	0	0	0	0	0	0	0	0	0	0
GCA_006542985.1	Waste_water	Norway	1	0	1	0	1	1	1	1	0	1	1	0	0	0	0	1	0	0	0	0	0	0	0	0
GCA_006542965.1	Waste_water	Norway	0	0	1	0	0	1	1	1	0	1	1	1	0	0	0	1	0	0	0	0	0	0	0	0
GCA_006542945.1	Waste_water	Norway	1	0	1	1	0	1	1	1	1	1	0	1	0	0	0	0	0	0	0	0	0	0	0	0
GCA_006542935.1	Waste_water	Norway	1	0	1	1	0	1	1	1	1	1	0	1	0	0	0	0	0	0	0	0	0	0	0	0
GCA_006542925.1	Waste_water	Norway	1	0	1	1	0	1	1	1	1	1	0	1	0	0	0	0	0	0	0	0	0	0	0	0
GCA_006542905.1	Waste_water	Norway	1	0	1	1	0	1	1	1	1	1	0	1	0	0	0	0	0	0	0	0	0	0	0	0
GCA_006542885.1	Waste_water	Norway	1	0	1	1	0	1	1	1	1	1	0	1	0	0	0	0	0	0	0	0	0	0	0	0
GCA_006542825.1	Waste_water	Norway	1	0	1	1	0	1	1	1	1	1	0	1	0	0	0	0	0	0	0	0	0	0	0	0
GCA_006542815.1	Waste_water	Norway	1	0	1	1	0	1	1	1	1	1	0	1	0	0	0	0	0	0	0	0	0	0	0	0
GCA_006542835.1	Waste_water	Norway	1	0	1	1	0	1	1	1	1	1	0	1	0	0	0	0	0	0	0	0	0	0	0	0
GCA_006542795.1	Waste_water	Norway	1	0	1	1	0	1	1	1	1	1	0	1	0	0	0	0	0	0	0	0	0	0	0	0
GCA_006542785.1	Waste_water	Norway	1	0	1	0	1	1	1	1	0	1	1	0	0	0	0	1	0	0	0	0	0	0	0	0
GCA_022968615.1	Human	Ghana	0	0	1	1	0	1	1	1	1	1	0	1	0	1	1	0	0	0	0	0	0	0	0	0
GCA_022968595.1	Human	Ghana	0	0	1	1	0	1	1	1	1	1	0	1	0	0	1	1	0	0	0	0	0	0	0	0
GCA_022968575.1	Environmental	Ghana	0	0	1	1	0	1	1	1	1	1	0	1	0	1	1	0	0	0	0	0	0	0	0	0
GCA_022968555.1	Human	Ghana	1	0	1	1	0	1	1	1	1	1	1	1	0	1	0	1	0	0	0	0	0	0	0	0
GCA_022968525.1	Human	Ghana	1	0	1	1	0	1	1	1	1	1	1	0	0	0	1	1	0	0	0	0	0	0	0	0
GCA_022968515.1	Human	Ghana	0	0	1	1	0	1	1	1	1	1	1	0	0	1	1	0	0	0	0	0	0	0	0	0
GCA_022968465.1	Environmental	Ghana	0	0	1	1	0	1	1	1	1	1	1	0	0	0	1	0	0	0	0	0	0	0	0	0
GCA_022968455.1	Human	Ghana	1	0	1	1	0	1	1	1	1	1	1	1	0	0	0	0	0	0	0	0	0	0	0	0
GCA_022968415.1	Human	Ghana	1	0	1	1	0	1	1	1	0	1	1	1	0	0	1	0	0	0	0	0	0	0	0	0
GCA_022968235.1	Human	Ghana	1	0	0	1	0	1	1	1	1	1	1	1	0	0	1	0	0	0	0	0	0	0	0	0
GCA_022968215.1	Environmental	Ghana	0	0	1	1	0	1	1	1	1	1	1	1	0	0	1	0	0	0	0	0	0	0	0	0
GCA_022968335.1	Human	Ghana	0	0	1	1	0	1	1	1	1	1	1	1	0	0	1	1	0	0	0	0	0	0	0	0
GCA_022967965.1	Environmental	Ghana	1	0	1	1	1	1	1	1	1	1	0	1	0	0	0	1	0	0	0	0	0	0	0	0
GCA_022968355.1	Human	Ghana	0	0	0	0	0	1	0	0	0	1	1	1	0	1	1	0	0	0	0	0	0	0	0	0
GCA_022967975.1	Environmental	Ghana	0	0	1	0	0	1	1	1	0	1	1	1	0	0	0	1	0	0	0	0	0	0	0	0
GCA_022968115.1	Environmental	Ghana	1	0	1	1	0	1	1	1	1	1	1	0	0	0	0	1	0	0	0	0	0	0	0	0
GCA_022968075.1	Human	Ghana	1	0	1	1	1	1	1	1	1	1	0	1	0	0	0	1	0	0	0	0	0	0	0	0
GCA_022968055.1	Environmental	Ghana	0	0	1	1	0	1	1	1	1	1	1	0	0	0	0	1	0	0	0	0	0	0	0	0
GCA_025630975.1	Human	Ghana	0	0	1	1	0	1	1	1	1	1	1	1	0	0	1	1	0	0	0	0	0	0	0	0
GCA_025660335.1	Human	Ghana	0	0	1	0	0	1	1	1	0	1	1	1	0	0	0	0	0	0	0	0	0	0	0	0
GCA_000285655.3	Human	England	1	0	1	0	0	1	1	1	0	1	1	1	0	0	0	1	0	0	0	0	0	0	0	0
GCA_040784905.1	Waste_water	Pakistan	1	0	1	1	0	1	1	1	1	1	1	0	0	0	0	0	0	0	0	0	0	0	0	0
GCA_022586855.1	Seafood	USA	0	0	1	0	0	1	1	1	1	1	1	1	0	0	1	0	0	0	0	0	0	0	0	0
GCA_022586865.1	Seafood	USA	0	0	1	0	0	1	1	1	1	1	1	1	0	0	1	0	0	0	0	0	0	0	0	0
GCA_022586835.1	Seafood	USA	0	0	1	1	0	1	1	1	1	1	1	1	0	0	0	0	1	0	0	0	0	0	0	0
GCA_022586815.1	Seafood	USA	0	0	1	0	0	1	1	1	1	1	1	1	0	0	1	0	0	0	0	0	0	0	0	0
GCA_022586795.1	Seafood	USA	0	0	1	0	0	1	1	1	1	1	1	1	0	0	1	0	0	0	0	0	0	0	0	0
GCA_022586775.1	Seafood	USA	0	0	1	1	0	1	1	1	1	1	1	1	0	0	1	0	0	0	0	0	0	0	0	0
GCA_022586755.1	Seafood	USA	0	0	1	0	0	1	1	1	1	1	1	1	0	0	1	0	0	0	0	0	0	0	0	0
GCA_022586715.1	Seafood	USA	0	0	1	0	0	1	1	1	1	1	1	1	0	0	1	0	0	0	0	0	0	0	0	0
GCA_022586725.1	Seafood	USA	0	0	1	0	0	1	1	1	1	1	1	1	0	0	1	0	0	0	0	0	0	0	0	0
GCA_022586695.1	Seafood	USA	0	0	1	0	0	1	1	1	1	1	1	1	0	0	1	0	0	0	0	0	0	0	0	0
GCA_022586675.1	Seafood	USA	0	0	1	0	0	1	1	1	1	1	1	1	0	0	1	0	0	0	0	0	0	0	0	0
GCA_022586655.1	Seafood	USA	0	0	1	0	0	1	1	1	1	1	1	1	0	0	1	0	0	0	0	0	0	0	0	0
GCA_022586635.1	Seafood	USA	0	0	1	0	0	1	1	1	1	1	1	1	0	0	1	0	0	0	0	0	0	0	0	0
GCA_022586615.1	Seafood	USA	0	0	1	0	0	1	1	1	1	1	1	1	0	0	1	0	0	0	0	0	0	0	0	0
GCA_041699145.1	Seafood	Ecuador	0	0	1	1	0	1	1	1	1	1	1	1	0	0	0	0	0	0	0	0	0	0	0	0
GCA_041699245.1	Aquatic_water	Ecuador	0	0	1	1	0	1	1	1	0	1	1	1	0	0	0	0	0	0	0	0	0	0	0	0
GCA_041699235.1	Aquatic_water	Ecuador	0	0	0	1	1	1	0	0	1	0	0	0	0	0	0	0	0	0	0	0	0	0	0	0
GCA_041699215.1	Seafood	Ecuador	0	0	1	1	0	1	1	1	1	1	1	0	0	0	0	0	0	0	0	0	0	0	0	0
GCA_041699195.1	Aquatic_water	Ecuador	0	0	1	1	0	1	1	1	1	1	1	1	0	0	0	0	0	0	0	0	0	0	0	0
GCA_041698515.1	Seafood	Ecuador	0	0	1	1	0	1	1	1	1	1	1	0	0	0	0	0	0	0	0	0	0	0	0	0
GCA_041698495.1	Aquatic_water	Ecuador	0	0	1	1	0	1	1	1	1	1	1	1	0	0	0	0	0	0	0	0	0	0	0	0
GCA_041698475.1	Aquatic_water	Ecuador	0	0	1	1	0	1	1	1	1	1	1	1	0	0	0	0	0	0	0	0	0	0	0	0
GCA_041698455.1	Aquatic_water	Ecuador	0	0	1	1	0	1	1	1	1	1	1	1	0	0	0	0	0	0	0	0	0	0	0	0
GCA_041698545.1	Aquatic_water	Ecuador	0	0	1	1	0	1	1	1	1	1	1	1	0	0	0	0	0	0	0	0	0	0	0	0
GCA_041698935.1	Aquatic_water	Ecuador	0	0	1	1	0	1	1	1	1	1	1	1	0	0	0	0	0	0	0	0	0	0	0	0
GCA_041698905.1	Aquatic_water	Ecuador	0	0	1	1	0	1	1	1	0	1	1	0	0	0	1	1	0	0	0	0	0	0	0	0
GCA_041698895.1	Aquatic_water	Ecuador	0	0	1	1	0	1	1	1	1	1	1	1	0	0	0	0	0	0	0	0	0	0	0	0
GCA_041698735.1	Aquatic_water	Ecuador	0	0	1	1	0	1	1	1	1	1	1	1	0	0	0	0	0	0	0	0	0	0	0	0
GCA_041698775.1	Aquatic_water	Ecuador	0	0	1	1	1	1	1	1	1	1	1	0	0	0	0	0	0	0	0	0	0	0	0	0
GCA_041698755.1	Aquatic_water	Ecuador	0	0	1	1	1	1	1	1	0	1	1	1	0	1	1	0	0	0	0	0	0	0	0	0
GCA_041698855.1	Aquatic_water	Ecuador	0	0	1	1	0	1	1	1	1	1	1	1	0	0	0	0	0	0	0	0	0	0	0	0
GCA_041698835.1	Seafood	Ecuador	1	0	1	1	0	1	1	1	1	1	1	1	0	0	0	0	0	0	0	0	0	0	0	0
GCA_041698815.1	Aquatic_water	Ecuador	0	0	1	1	0	1	1	1	1	1	1	1	0	1	1	0	0	0	0	0	0	0	0	0
GCA_002835565.2	Seafood	Brazil	0	0	1	1	0	1	1	1	1	1	0	0	0	0	0	0	0	0	0	0	0	0	0	0
MTR_EC02.fna	Seafood	Bangladesh	0	1	1	0	0	1	1	1	1	1	1	1	0	0	1	1	1	0	0	0	0	0	0	1
MTR_EC03.fna	Seafood	Bangladesh	1	0	1	1	0	1	1	1	1	1	1	1	1	1	0	0	0	1	0	0	0	0	0	0
MTR_EC05.fna	Seafood	Bangladesh	0	0	1	0	0	1	1	1	0	0	1	0	0	1	0	0	0	0	0	0	0	0	1	0
MTR_ES05.fna	Seafood	Bangladesh	0	0	1	1	1	1	1	1	1	1	1	1	1	0	0	0	0	0	0	0	1	0	0	0
MTR_ET01.fna	Seafood	Bangladesh	0	0	1	1	0	1	1	1	1	1	1	1	0	0	0	0	0	0	0	0	0	1	0	0
MTR_ET06.fna	Seafood	Bangladesh	0	0	1	1	0	1	1	1	1	1	1	1	0	0	0	0	0	0	1	0	0	0	0	0
MTR_ET08.fna	Seafood	Bangladesh	0	0	1	1	0	1	1	1	1	1	1	1	0	0	0	0	0	0	1	0	0	0	0	0
MTR_ET09.fna	Seafood	Bangladesh	0	0	1	1	1	1	1	1	1	1	1	1	1	0	0	0	0	0	0	0	1	0	0	0
MTR_ET11.fna	Seafood	Bangladesh	0	0	1	1	0	1	1	1	1	1	1	1	0	0	0	0	0	0	1	0	0	0	0	0
MTR_ET12.fna	Seafood	Bangladesh	0	0	1	1	0	1	1	1	1	1	1	1	0	0	0	0	0	0	0	1	0	0	0	0
